# Supplementary material for: Genome-scale chromatin binding dynamics of RNA Polymerase II general transcription machinery components
Source: EMBO J. 2024 Apr 2;43(9):1799–821. doi: 10.1038/s44318-024-00089-2 (PMC11066129; doi:10.1038/s44318-024-00089-2)
Supplement: Supplementary file 2 — Dataset EV1 [file 44318_2024_89_MOESM2_ESM.zip]

Archive with 5 entries (4 files):
- EMBOJ-2023-115213_DatasetEV1/
- EMBOJ-2023-115213_DatasetEV1/EMBOJ-2023-115213_DatasetEV1.xlsx
- __MACOSX/EMBOJ-2023-115213_DatasetEV1/._EMBOJ-2023-115213_DatasetEV1.xlsx
- EMBOJ-2023-115213_DatasetEV1/README
- __MACOSX/EMBOJ-2023-115213_DatasetEV1/._README
