# Supplementary material for: Genome-scale chromatin binding dynamics of RNA Polymerase II general transcription machinery components
Source: EMBO J. 2024 Apr 2;43(9):1799–821. doi: 10.1038/s44318-024-00089-2 (PMC11066129; doi:10.1038/s44318-024-00089-2)
Supplement: Supplementary file 3 — Dataset EV2 [file 44318_2024_89_MOESM3_ESM.zip › EMBOJ-2023-115213_DatasetEV2/README]

EMBOJ-2023-115213_DatasetEV2.xlsx

-gene: gene name
-synthesis rate [mRNA per cell per minute]: RNA synthesis rate in RNA per cell per minute
