# Supplementary material for: Genome-scale chromatin binding dynamics of RNA Polymerase II general transcription machinery components
Source: EMBO J. 2024 Apr 2;43(9):1799–821. doi: 10.1038/s44318-024-00089-2 (PMC11066129; doi:10.1038/s44318-024-00089-2)
Supplement: Supplementary file 3 — Dataset EV2 [file 44318_2024_89_MOESM3_ESM.zip › EMBOJ-2023-115213_DatasetEV2/EMBOJ-2023-115213_DatasetEV2.xlsx]

## Sheet: DatasetEV2
gene	synthesis rate [mRNA per cell per minute]
YDL243C	0.121616
YDR387C	0.0801455
YDR438W	0.030311
YDL189W	0.0678245
YDR175C	0.233239
YDR362C	0.0895278
YDR158W	0.582685
YDL206W	0.0474883
YDR125C	0.0357786
YDR338C	0.139315
YDR272W	0.171263
YDR512C	0.04021
YDL015C	0.317049
YDR304C	0.176998
YDR367W	0.23713
YDR469W	0.0696744
YDR105C	0.0971871
YDR505C	0.404648
YDL045C	0.114534
YDR361C	0.194318
YDR002W	0.401379
YDR358W	0.142209
YDR460W	0.095691
snR84	0.285548
YDR034W-B	0.0148562
YDR061W	0.168599
YDR060W	0.866206
YDR119W	0.349362
YDR097C	0.185658
YDR319C	0.0695308
YDR471W	1.13096
YDR275W	0.0686131
YDR129C	0.542454
YDL066W	0.348989
YDR302W	0.10509
YDR539W	0.160345
YDL125C	0.990291
YDR101C	0.812045
YDR212W	0.554153
YDR458C	0.394078
YDR168W	0.224535
YDR265W	0.0891502
YDL076C	0.114722
YDL006W	0.0872605
YDR238C	0.779424
YDR381C-A	0.119523
YDL083C	2.4553
YDR057W	0.0679411
YDR487C	0.292769
YDR066C	0.0301638
YDR079C-A	0.0606131
YDR204W	0.0858789
YDR109C	0.0683545
YDR427W	0.611215
YDL044C	0.120717
YDL079C	0.219185
YDR305C	0.0966952
YDR377W	0.915675
YDR416W	0.119204
YDR365C	0.329845
YDR287W	0.056297
YDR448W	0.0966264
YDR180W	0.167843
YDR294C	0.380633
YDR198C	0.089978
YDL119C	0.0439451
YDR501W	0.020507
YDR264C	0.374256
YDR343C	4.35524
YDR373W	0.133149
YDR354W	0.609972
YDR316W	0.131609
YDL142C	0.0769725
YDL112W	0.331701
YDR545W	0.363454
YDR284C	0.256972
YDR050C	2.19604
YDL065C	0.116151
YDL234C	0.295966
YDR118W	0.0496198
YDR111C	0.127772
YDR128W	0.139786
YDR065W	0.0736757
YDL004W	0.705376
YDR024W	0.0020888
YDL171C	0.548507
YDR083W	0.370735
YDR457W	0.611334
YDR206W	0.230437
YDR115W	0.21875
YDL070W	0.253513
YDL135C	0.15399
YDL033C	0.16647
YDL031W	0.359691
YDR398W	0.405033
YDR326C	0.203532
YDR536W	0.427661
YDL116W	0.290215
YDR028C	1.09539
YDL007W	0.369226
YDR236C	0.0860489
YDR155C	0.977314
YDR026C	0.148838
YDL073W	0.101879
YDL115C	0.0805716
YDL145C	0.818317
YDL104C	0.0840821
YDL149W	0.0542225
YDR231C	0.266182
YDR045C	0.174513
YDR415C	0.0827923
YDL019C	0.26924
YDR240C	0.0580366
YDR179C	0.0377208
YDL165W	0.131299
YDR120C	0.327914
YDR003W	0.17018
YDR499W	0.0692394
YDR166C	0.238573
YDL241W	0.0078534
YDR291W	0.137494
YDR475C	0.213604
YDR244W	0.175935
YDL188C	0.281393
YDR059C	0.0470181
YDL157C	0.094372
YDL058W	0.246347
YDR147W	0.0403004
YDL191W	1.00328
YDL128W	0.224428
YDL160C-A	0.0206093
YDR127W	1.14035
YDR497C	0.895279
YDR201W	0.0532337
YDR363W-A	0.344852
YDR385W	5.01623
YDR196C	0.065811
YDR001C	0.231623
YDL230W	0.0490385
YDR160W	0.120075
YDR040C	0.726599
YDR046C	0.383844
YDL057W	0.044902
YDL248W	0.103206
YDR485C	0.188021
YDR408C	0.158536
YDR038C	0.906022
YDL204W	0.210123
YDR019C	0.186778
YDR514C	0.129684
YDR296W	0.205384
YDL216C	0.0421976
YDL100C	0.270288
YDR324C	0.587848
YDR386W	0.0347287
YDR504C	0.0529295
YDR258C	1.44581
YDR176W	0.188705
YDL110C	0.238738
YDR148C	0.935748
YDL107W	0.069803
YDR515W	0.133544
YDR378C	0.163387
YDR473C	0.0823989
YDR268W	0.0643039
YDL113C	0.105386
YDL021W	0.0252763
YDR023W	0.813766
YDR394W	0.757235
YDR320C-A	0.40814
YDR245W	0.366675
YDL154W	0.0539083
YDR434W	0.188907
YDL002C	0.191176
YDR447C	1.29196
YDL225W	0.206988
YDR357C	0.10835
YDR370C	0.0687012
YDR298C	1.25533
YDR406W	0.0953527
YDR383C	0.0281298
YDR375C	0.161387
YDL056W	0.271774
YDR221W	0.135829
YDL036C	0.185429
snR63	0.373055
YDR334W	0.490875
YDL164C	0.187147
YDR093W	0.57338
YDR071C	0.665597
YDL143W	0.899864
YDR032C	0.238892
YDL166C	0.121694
YDR004W	0.102424
YDR172W	2.07676
YDL174C	1.63898
YDR080W	0.109611
YDR503C	0.0533396
YDR047W	0.185814
YDR267C	0.122149
YDR142C	0.093216
YDL212W	0.336289
YDR311W	0.138768
YDR295C	0.0921934
YDR135C	0.881133
YDL197C	0.105503
YDR229W	0.102773
YDR027C	0.225353
YDR256C	0.252867
YDR518W	0.0194021
YDR177W	0.234062
YDR289C	0.102038
YDR532C	0.0627461
YDR137W	0.153223
YDL153C	0.282046
YDR393W	0.183846
YDR506C	0.0323287
YDL219W	0.0529874
YDL090C	0.0608445
YDR035W	0.269657
YDL055C	2.75641
YDL103C	0.236103
YDL085C-A	0.14445
YDR350C	0.161836
YDR342C	5.82839
YDR087C	0.236383
YDL236W	0.279174
YDL121C	0.226786
YDL190C	0.327901
YDR058C	0.0488122
YDL020C	1.1603
YDL207W	0.183399
YDR270W	0.35823
YDR152W	0.415799
YDL148C	0.356013
YDR379C-A	0.0800037
YDL018C	0.084923
YDR507C	0.43653
YDL003W	0.265375
YDR371W	0.0623491
YDL180W	0.208071
YDR335W	0.484132
YDR351W	0.883563
YDL150W	0.32139
YDR364C	0.118199
YDL239C	0.0358445
YDL016C	0.0244248
YDL085W	0.0262909
YDR300C	0.266068
YDL168W	0.545705
YDR321W	0.226137
YDR237W	0.250741
YDR107C	0.0492093
YDL030W	0.0875469
YDR468C	0.117909
YDL084W	0.711726
YDL203C	0.198864
YDR285W	0.0356537
YDL229W	3.24869
YDR329C	0.16905
YDR034C	0.243349
YDR488C	0.045159
YDR336W	0.0635835
YDL101C	0.246802
YDR162C	0.0988336
YDR312W	0.171792
YDL231C	0.222204
YDR190C	0.506261
YDL035C	0.276857
YDR257C	0.265018
YDR450W	0.954399
YDR376W	0.145089
YDR161W	0.169569
YDL237W	0.122399
YDR188W	1.04589
YDR531W	0.267993
YDR226W	0.738325
YDL205C	0.492995
YDR496C	0.694692
YDL108W	0.0719035
YDL147W	0.658183
YDR283C	0.262962
YDR261C	0.135132
YDL074C	0.421247
YDR346C	0.427742
YDR242W	0.0633541
YDR323C	0.02834
YDR486C	0.145436
YDL122W	0.408905
YDR481C	0.327184
YDR279W	0.142407
YDR281C	0.221849
YDR179W-A	0.0467516
YDL178W	0.276254
YDL192W	0.659676
YDL202W	0.236382
YDR241W	0.047603
YDL158C	0.0120532
YDL185W	0.983892
YDR368W	0.146353
YDR494W	0.244681
YDR399W	0.79162
YDR031W	0.108237
YDL060W	0.475792
YDR315C	0.0266683
YDL126C	0.747954
YDL144C	0.0922094
YDR306C	0.114298
YDR292C	0.328676
YDR282C	0.061462
YDR170C	0.543046
YDR301W	0.29272
YDR227W	0.244725
YDR041W	0.260952
YDL008W	0.0714402
YDR234W	0.467883
YDR519W	0.160104
YDR465C	0.226329
YDR454C	0.180435
YDL095W	0.903631
YDR479C	0.0558845
YDL117W	0.22522
YDR140W	0.0753706
YDR381W	2.26935
YDR062W	0.399166
YDL053C	0.40421
YDR223W	0.00923626
YDL167C	0.417197
YDR517W	0.232406
YDL226C	0.162084
YDL134C	0.311678
YDR314C	0.0960145
YDR440W	0.143332
YDR303C	0.202085
YDL078C	0.320836
YDL238C	0.0359113
YDR529C	2.31171
YDR452W	0.237536
YDR347W	0.248335
YDR490C	0.0932006
YDR516C	0.17507
YDL137W	0.348905
YDR235W	0.0987441
YDL194W	0.165387
YDR021W	0.0972803
YDR051C	0.125086
YDR288W	0.0730589
YDR141C	0.56072
YDR194C	0.700391
YDR424C	0.0738781
YDR056C	0.167715
YDR328C	0.340392
YDR280W	0.265183
YDR098C	0.144061
YDR005C	0.168097
YDR017C	0.36597
YDR419W	0.0756547
YDR444W	0.171388
YDR341C	0.533025
YDR395W	0.637107
YDL222C	0.00882541
YDR372C	0.29375
YDR325W	0.183283
YDR082W	0.0580786
YDR182W	0.273079
YDL102W	0.152675
YDL067C	1.83768
YDR030C	0.0362432
YDR333C	0.182677
YDL093W	0.0962297
YDR139C	0.173754
YDR322C-A	1.09302
YDL017W	0.0520964
YDL069C	0.0743536
YDL132W	0.304848
YDR211W	0.450209
YDR110W	0.172084
YDR167W	0.1286
YDR075W	0.101451
YDR039C	0.282671
YDL129W	0.112911
YDL215C	1.16083
YDR131C	0.0588197
YDR007W	0.0381157
YDR263C	0.0397438
YDR429C	0.647323
YDR421W	0.126916
YDL029W	0.394383
YDR369C	0.0778753
YDR088C	0.0980654
YDR411C	0.0823057
YDL059C	0.0219469
YDR016C	0.105841
YDR430C	0.228625
YDR374W-A	0.0609676
YDR459C	0.0600764
YDR217C	0.121516
YDL027C	0.0741333
YDR104C	0.108772
YDL136W	0.892355
YDR248C	0.0714026
YDR068W	0.0775862
YDL080C	0.0794439
YDR461C-A	0.135304
YDR181C	0.0985351
YDL200C	0.0621812
YDR108W	0.119317
YDR337W	0.368372
YDR356W	0.202723
YDL235C	0.367467
YDR210W-B	0.0529807
YDR210C-D	0.0693375
YDR316W-B	0.148003
YDR365W-B	0.0840581
YDR098C-B	0.096452
YDR034C-D	0.165512
YOR185C	0.0368601
YOL048C	0.0808089
YOL144W	0.139637
snR8	0.207306
YOR385W	0.19557
YOL119C	0.201846
YOR019W	0.0194996
YOR206W	1.14425
YOR341W	1.58717
YOL088C	0.131724
YOR084W	0.29725
YOR039W	0.37193
YOR281C	0.15532
YOR230W	0.265431
YOL081W	0.950422
YOR285W	0.401237
YOR270C	0.974721
YOL154W	0.00718674
YOR115C	0.159033
YOL003C	0.0544222
YOR258W	0.0300948
YOL103W	0.302395
YOR215C	0.173991
YOL063C	0.15826
YOR389W	0.0123368
YOR021C	0.214115
YOL038W	0.406726
YOL124C	0.174971
YOR212W	0.0159342
YOL120C	1.60485
YOR181W	0.0206999
YOR335C	1.068
YOL122C	0.14657
YOR157C	0.282464
YOR274W	0.0921675
YOR093C	0.169954
YOL065C	0.0795818
YOR207C	0.521366
YOL020W	0.537626
YOL053W	0.122837
YOR038C	0.151957
YOR137C	0.0748569
YOL034W	0.139841
YOR052C	1.38925
YOR190W	0.00908562
YOL090W	0.226562
YOR173W	0.0420178
YOR059C	0.106605
YOL149W	0.111664
YOR121C	0.00755923
snR9	0.359867
YOR099W	0.210439
YOR204W	1.77339
YOR209C	0.572488
YOR036W	0.134394
YOR154W	0.116073
YOR048C	0.38064
YOL073C	0.082931
YOL152W	0.0280158
YOR227W	0.0523072
YOR159C	0.223863
YOR112W	0.204826
YOR229W	0.0764229
YOR251C	0.0808285
YOR130C	0.0605808
YOR119C	0.354559
YOR008C	0.703188
YOR266W	0.0853655
YOR308C	0.168935
YOL151W	1.16167
YOR330C	0.374906
YOR142W	1.45171
snR81	0.0648469
YOR017W	0.188701
YOR002W	0.225573
YOR194C	0.220562
YOL069W	0.0534962
YOR346W	0.0934414
YOR174W	0.12749
YOR336W	0.202167
YOR122C	0.462959
YOR256C	0.206345
YOR350C	0.106182
YOR196C	0.252309
YOR369C	2.35802
YOR296W	0.1303
YOR260W	0.208938
YOL042W	0.155043
YOR316C	0.33511
YOR326W	0.696366
YOR332W	0.152892
YOL002C	0.0948016
YOR243C	0.381741
YOR126C	0.055735
YOR328W	0.0611954
YOL056W	0.0522165
YOL110W	0.0526093
YOR213C	0.115398
YOR253W	0.0973697
YOL113W	0.0970485
YOR060C	0.0487168
YOL076W	0.247732
YOR381W	0.0500037
YOR273C	0.466913
YOR069W	0.226464
YOR075W	0.0741504
YOR124C	0.280332
snR31	0.413214
YOR057W	0.129914
YOR239W	0.269464
YOR317W	0.694212
YOR370C	1.88341
YOR211C	0.417964
YOR191W	0.423654
YOL064C	0.190566
YOL049W	0.260983
YOL043C	0.0593073
YOR104W	0.0445687
YOR386W	0.0742078
snR17a	2.92785
YOL155C	0.0341362
YOR375C	2.67499
snR35	0.160305
YOR100C	0.0796915
YOR026W	0.0868708
YOR272W	0.483446
snR36	0.0443519
YOR035C	0.503396
YOL016C	0.197374
YOR007C	1.22236
YOR361C	1.38492
YOL158C	0.0577821
YOR384W	0.0579769
YOR234C	1.40331
YOR283W	0.134078
YOL045W	0.0509297
YOR360C	0.19347
YOL097C	0.454092
YOR164C	0.0797225
YOR175C	0.180853
YOR086C	0.421457
YOR155C	0.127333
YOR323C	0.308943
YOL017W	0.079776
YOR233W	0.120198
YOL010W	0.33009
YOR118W	0.113606
YOL125W	0.176664
YOL004W	0.408746
YOR166C	0.09645
YOR006C	0.191915
YOR324C	0.243126
YOR033C	0.0947796
YOL033W	0.111898
YOL070C	0.174723
YOR116C	1.72639
YOR192C	0.0175841
YOL109W	10.0057
YOR131C	0.141802
YOR368W	0.0657936
YOR168W	0.724416
YOR334W	0.0537505
YOR241W	0.233189
YOR245C	0.0859595
YOR153W	2.37196
YOL145C	0.4192
YOL044W	0.0727152
YOR054C	0.0684211
YOL031C	0.149008
YOR306C	0.177844
YOR261C	0.481269
YOR293W	1.24935
YOR067C	0.116038
YOR197W	0.13781
YOR262W	0.0920647
YOR167C	2.92177
YOR393W	0.00292602
YOL087C	0.237681
YOR127W	0.279802
YOR184W	0.175792
YOR340C	0.547674
YOR217W	0.285105
YOL006C	0.177807
YOR259C	0.509994
YOR320C	0.128013
YOR222W	0.115382
YOL022C	0.195717
YOR278W	0.105025
YOL078W	0.158566
YOR089C	0.208894
YOL098C	0.518746
YOR171C	0.400161
YOR095C	0.500786
YOL146W	0.0371189
YOR046C	0.34641
YOR388C	0.0338534
YOR228C	0.0935017
YOL112W	0.0784327
YOL143C	0.127956
YOR172W	0.136705
YOR149C	0.151839
YOL164W	0.0300042
YOR011W	0.0349469
YOR071C	0.0504636
YOR022C	0.158759
YOR125C	0.0768167
YOL141W	0.107256
YOR383C	0.0920155
YOR056C	0.285374
YOL075C	0.150979
YOR246C	0.183172
YOR042W	0.231992
YOR176W	0.227443
YOR063W	3.80653
YOL129W	0.130993
YOR280C	0.0967379
YOR037W	0.0980828
YOR313C	0.0381265
YOR158W	0.202207
YOL061W	0.663238
YOR232W	0.314351
YOR110W	0.121509
YOR040W	0.0561347
YOL083W	0.0337747
YOL130W	0.541622
YOL021C	0.497082
YOL077W-A	0.703677
YOR319W	0.0944399
YOR291W	0.264181
YOR249C	0.0673349
YOR362C	0.589812
YOL058W	0.026006
YOR143C	0.108477
YOL157C	0.0278684
YOL057W	0.203936
YOR321W	0.104378
YOR111W	0.0671975
YOR279C	0.0541821
YOL055C	0.0746102
snR5	0.128155
YOL139C	0.783753
YOR287C	0.144426
YOR034C	0.0909397
YOR348C	1.55366
YOL115W	0.0928347
YOR356W	0.362765
YOR357C	0.0957213
YOR276W	0.728238
snR50	0.0407234
YOR269W	0.0786619
YOR103C	0.12551
YOR377W	0.0424516
YOR051C	0.156398
YOR003W	0.0261412
YOR064C	0.165541
YOR201C	0.276635
YOL018C	0.0600911
YOR087W	0.119048
YOL086C	5.51578
YOL108C	0.107081
YOR165W	0.148603
YOL068C	0.281322
YOR138C	0.266205
YOR016C	0.190159
YOR080W	0.0608125
YOR109W	0.277576
YOR147W	0.409876
YOR254C	0.576043
YOL080C	0.243581
YOR192C-C	0.006488
YOR195W	0.189943
YOL123W	0.453774
YOR097C	0.0536087
YOL086W-A	0.0824085
YOR289W	0.0582277
YOR304W	0.269491
YOR117W	0.571111
YOL066C	0.165065
YOR396W	0.322572
YOR151C	0.771798
YOR187W	1.00323
YOR005C	0.0666197
YOR244W	0.17664
YOL102C	0.0496964
YOL116W	0.185814
YOR353C	0.114574
YOR096W	1.18903
YOR148C	0.0406043
YOR257W	0.134419
YOR223W	0.0486038
YOR061W	0.952258
YOL140W	0.218035
YOL062C	0.274408
YGL156W	0.0685884
YGR162W	1.22625
YGL160W	0.171832
snR46	0.270802
YGL211W	0.232107
YGR141W	0.0881342
YGL097W	0.360156
YGR186W	0.295343
YGL021W	0.104678
YGL110C	0.109597
YGL017W	0.0775185
YGR197C	0.0735375
YGL107C	0.289268
YGL168W	0.00335361
YGL050W	0.106174
YGL145W	0.11687
YGL098W	0.0641242
YGR172C	0.124625
YGR194C	0.150682
YGL026C	0.646268
YGL213C	0.146281
YGL248W	0.0657426
YGL075C	0.0429395
YGL256W	0.268057
YGL012W	0.236938
YGL082W	0.180423
YGR274C	0.220471
YGL037C	0.450693
YGL252C	0.291213
YGL250W	0.0548213
YGR260W	0.517119
YGL121C	0.0237676
YGL040C	0.490699
YGR021W	0.12559
YGL166W	0.127214
YGL104C	0.0347234
YGR250C	0.973296
YGR029W	0.0961659
YGR008C	0.624061
YGL094C	0.282587
YGR163W	0.140398
YGR125W	0.313996
YGR279C	0.184864
YGL022W	0.975856
YGL176C	0.0943623
YGR031W	0.258026
YGR182C	0.564909
YGL196W	0.316714
YGR230W	0.151783
YGR152C	0.0903036
YGR157W	0.390733
YGL146C	0.117357
YGL153W	0.119744
tT(UGU)G2	0.017621
YGR187C	0.213407
YGL167C	0.305288
YGR050C	0.0129458
YGR217W	0.24122
YGR296W	0.509607
YGR177C	0.0263435
YGL068W	0.322037
YGL100W	0.18694
YGR288W	0.0221436
YGR266W	0.352199
YGL070C	0.259433
YGL225W	0.463006
YGR252W	0.0710126
YGR284C	0.316413
YGR032W	0.42893
YGR174C	0.172905
YGL016W	0.133342
YGR255C	0.089454
YGR200C	0.502108
YGL227W	0.129586
YGL243W	0.0588859
YGL194C-A	0.0342651
YGR148C	0.682635
YGR276C	0.15041
YGL129C	0.236374
YGR053C	0.0113843
YGL224C	0.0452168
YGL020C	0.10799
YGL003C	0.168202
YGR210C	0.299127
YGL115W	0.300648
YGR042W	0.0610017
YGR043C	0.018059
YGR110W	0.0936864
YGR262C	0.115245
YGL200C	0.253948
YGL117W	0.0724852
YGL186C	0.136012
YGR010W	0.103456
YGR198W	0.460128
YGL058W	0.376174
YGL226W	0.16877
YGL055W	2.75553
YGL151W	0.226622
YGR101W	0.211189
YGL230C	0.0023832
YGR103W	0.667833
YGR094W	1.07961
YGR175C	0.788238
YGL008C	9.7724
YGR108W	0.159246
YGR205W	0.0965448
YGL009C	4.16202
YGL095C	0.113226
YGL137W	0.762475
YGR105W	0.203568
YGL173C	1.71399
YGL086W	0.134315
YGR223C	0.0844045
YGL080W	0.5149
YGL207W	0.653063
YGR261C	0.295542
YGL140C	0.378418
YGL078C	0.465572
YGR150C	0.192686
YGR196C	0.0487998
YGR153W	0.0157676
YGL159W	0.0747296
YGR286C	0.117092
YGL254W	0.0840362
YGL063W	0.0466064
YGR009C	0.128738
YGR034W	1.33215
YGR118W	1.50102
YGR277C	0.0493481
YGR232W	0.0881466
YGL143C	0.154892
YGR222W	0.0962324
YGL253W	2.82238
YGR257C	0.241309
YGL131C	0.268789
YGR263C	0.0457363
YGL049C	0.264463
YGL202W	0.460741
YGL077C	0.36995
YGR111W	0.0984488
YGR016W	0.0207378
YGR245C	0.500049
YGR287C	0.00956301
YGL244W	0.266866
YGL187C	1.43997
YGR180C	0.378766
YGR116W	0.540822
YGR202C	0.236577
YGR134W	0.223133
YGR007W	0.160328
YGL047W	0.0671198
YGR244C	1.08595
YGR289C	0.0614414
YGL242C	0.0766148
YGR106C	0.338416
YGR004W	0.0540391
YGR209C	0.488325
YGR003W	0.116487
YGR246C	0.12188
YGL059W	0.0735954
YGL123W	1.9155
YGL233W	0.200942
YGL072C	0.0588568
YGR240C	4.25928
YGR243W	0.549774
YGR020C	0.225714
YGR100W	0.237114
YGR231C	0.275632
YGL212W	0.0472133
YGL185C	0.0640467
YGR147C	0.306553
YGR099W	0.0846771
YGR046W	0.229793
YGR216C	0.104903
YGR047C	0.143461
YGR169C	0.0560832
YGR063C	0.185908
YGR256W	0.0060096
YGL191W	1.07561
YGR013W	0.149646
YGR123C	0.289725
YGL163C	0.0848042
YGL092W	0.811138
YGR132C	0.371148
YGL208W	0.150485
YGL246C	0.109643
YGL190C	0.399677
YGR033C	0.214327
YGL112C	0.180759
YGL001C	0.174256
YGR168C	0.0382913
YGL093W	0.12808
YGR027C	1.31178
YGR124W	1.07851
YGL103W	1.22223
YGL161C	0.169639
YGR062C	0.0988964
YGR024C	0.14634
YGR184C	0.597161
YGR292W	0.0219024
YGL067W	0.142317
YGL044C	0.0749977
YGL054C	0.465331
YGL119W	0.110093
YGR206W	0.0577778
YGL130W	0.155975
YGR090W	0.609911
YGR143W	0.162658
YGL198W	0.2013
YGL195W	0.650075
YGL192W	0.0667021
YGL206C	0.651253
YGL257C	0.119608
YGL236C	0.19357
YGL144C	0.0410526
YGL116W	0.103568
YGL201C	0.261111
YGR154C	0.0201986
YGL241W	0.146536
YGR247W	0.0859174
YGR199W	0.1726
YGR011W	0.0527992
YGL111W	0.321638
YGL114W	0.431697
YGL255W	0.0551506
YGR233C	0.829727
YGR092W	0.208552
YGL041W-A	0.149297
YGR171C	0.285775
YGL171W	0.247931
YGL147C	0.756819
YGR178C	0.51228
YGL203C	0.32283
YGL048C	0.587101
YGR207C	0.283018
YGR258C	0.0984196
YGL091C	0.191092
YGR093W	0.160447
YGR119C	0.381372
YGR061C	0.765349
YGR121C	0.172316
YGL043W	0.287529
YGL085W	0.07889
YGR117C	0.0710942
YGR235C	0.247153
YGL124C	0.0591657
YGL164C	0.0882968
YGR264C	1.9467
YGL234W	0.395336
YGL238W	0.694945
YGR201C	0.0394039
YGL205W	0.274158
YGL221C	0.195585
YGL135W	1.37851
YGR253C	0.488857
YGL053W	0.101597
YGL101W	0.278383
YGR271C-A	0.16865
YGR267C	0.273633
YGR234W	5.4531
YGL251C	0.0701173
YGL141W	0.137721
YGL245W	0.371344
YGL005C	0.0943461
YGR173W	0.194287
YGR229C	0.570964
YGR070W	0.0647954
YGR135W	0.295837
YGL139W	0.30309
YGL172W	0.232572
YGR088W	0.0194402
YGL126W	0.176333
YGR129W	0.110248
YGL027C	0.11511
YGL019W	0.224303
YGR017W	0.207627
YGL002W	0.126664
YGR044C	0.0250218
YGL033W	0.00282493
YGR165W	0.27285
YGL004C	0.0744489
YGL148W	0.494261
YGR281W	0.27957
YGL133W	0.243299
YGR295C	0.119777
YGR048W	0.16282
YGR065C	0.237902
YGL220W	0.145961
YGL090W	0.168475
YGL134W	0.26953
YGL006W	0.432922
YGR028W	0.248953
snR82	0.141097
YGL232W	0.104131
YGR027W-B	0.136785
YGR038C-B	0.106306
YGR161C-D	0.0803947
YGR161W-B	0.158252
YLL050C	0.325715
YLR466W	0.300355
YLR054C	0.00318623
YLL056C	0.0169531
YLR075W	4.38106
YLR049C	0.067825
YLR032W	0.104283
YLR251W	0.0347683
YLR247C	0.271687
YLR167W	2.30187
YLR220W	0.314499
YLR272C	0.171376
YLR180W	0.504905
YLR250W	0.431532
YLR424W	0.0391515
YLR253W	0.183886
YLR233C	0.0406956
YLR072W	0.0676401
YLR069C	0.437086
YLR231C	0.037538
YLR264W	0.868505
YLR170C	0.098267
YLR228C	0.0787962
YLL036C	0.243183
YLR056W	0.837293
YLR429W	0.521951
YLL060C	0.370868
YLR310C	0.694102
YLR342W	2.3809
YLR017W	0.276647
YLR304C	3.27174
YLR027C	0.761192
YLR214W	0.0801551
YLL062C	0.0472838
YLR023C	1.04674
YLL008W	0.53573
YLR020C	0.135281
YLR045C	0.415394
YLR285W	0.118845
YLL066C	0.748803
YLR077W	0.196805
YLR144C	0.192085
YLR414C	0.244638
YLR301W	0.187067
YLR427W	0.144972
YLR150W	0.979632
YLR078C	0.13822
YLR153C	1.25036
YLR014C	0.127173
YLR262C	0.0678218
YLR271W	0.036199
YLR033W	0.178394
YLL055W	0.039343
YLR266C	0.0988982
YLR007W	0.0600164
YLL015W	0.213108
YLR080W	0.0101176
YLR443W	0.097313
YLR325C	1.72898
YLL006W	0.17527
YLR311C	0.00697379
YLR191W	0.0944395
YLR288C	0.0473493
YLL001W	0.621249
YLR409C	0.672484
YLR362W	0.102398
YLR068W	0.204264
YLL054C	0.091634
YLR143W	0.160562
YLR368W	0.101531
YLR126C	0.0466056
YLR423C	0.0286612
YLR197W	1.78279
YLL034C	0.34192
YLR065C	0.116964
YLL031C	0.263796
YLR419W	0.33753
YLR405W	0.133895
YLR093C	0.190123
YLR085C	0.102981
YLR246W	0.0832653
YLR289W	0.0776132
YLR114C	0.248861
YLR146C	0.0849153
YLR082C	0.0679776
YLL043W	2.01825
YLR337C	0.0108829
YLR039C	0.184002
YLR457C	0.0368756
YLR377C	0.627504
YLR319C	0.0971882
YLL003W	0.0804387
YLR407W	0.143987
YLR336C	0.268948
YLR430W	0.398245
YLR347C	0.789701
YLR324W	0.125169
YLR460C	0.634556
YLR113W	0.312963
YLR046C	0.0346292
YLR125W	0.0351811
YLR196W	0.505008
YLL061W	0.285572
YLR163C	0.355395
YLL014W	0.163875
YLR129W	0.781639
YLR173W	0.0712249
YLR090W	0.130031
YLR259C	4.14426
YLR401C	0.558899
YLL058W	0.112817
YLR467W	0.348194
YLR313C	0.0654847
YLR303W	0.192735
YLR154W-B	0.00102658
YLL029W	0.741033
YLR015W	0.0858824
YLR081W	21.7216
YLR166C	0.153583
YLR383W	0.102679
YLR035C	0.0476022
YLR044C	2.08729
YLR192C	0.96326
YLR367W	0.67405
YLR309C	0.134203
YLR029C	2.27439
YLR146W-A	0.0848757
YLR175W	1.11975
YLL051C	0.195651
YLR438C-A	0.372967
YLR209C	0.0587952
YLR361C	0.0811677
YLR389C	0.309185
YLR290C	0.0459161
YLR270W	0.105431
YLR223C	0.326821
YLR195C	0.211615
YLL016W	0.103208
YLR398C	0.348677
YLR418C	0.240779
YLR010C	0.0281855
YLR431C	0.0836252
YLR364W	0.0416286
YLR083C	0.376992
YLR274W	0.195655
YLR055C	0.162059
YLL042C	0.0088105
YLR211C	0.029154
YLR105C	0.0413607
YLR318W	0.0296583
YLR262C-A	0.388768
YLR372W	0.581754
YLR154W-C	0.0262522
YLR312W-A	0.29363
YLR188W	0.229538
YLR159W	0.0192825
YLR241W	0.172476
YLR360W	0.068795
snR30	1.03778
YLR205C	0.191768
YLR161W	0.0800756
YLR287C	0.179514
YLR410W	0.613623
YLR097C	0.0786146
YLR397C	0.260051
YLR399C	0.508831
YLR453C	0.0331623
YLL057C	0.00831283
YLR249W	5.91654
YLR151C	0.064926
YLR260W	0.27277
YLR133W	0.205937
YLL011W	0.410469
YLR384C	0.586678
YLR408C	0.0198313
YLR018C	0.161095
YLR447C	0.252156
YLR361C-A	0.039657
YLR112W	0.0216737
YLR435W	0.216045
snR34	0.20594
YLR316C	0.0709677
YLR277C	0.282164
YLR229C	0.239157
YLR086W	0.185762
YLR330W	0.212773
YLR258W	0.208458
YLR174W	0.815216
YLR154W-F	0.0052567
tK(UUU)L	0.00363145
YLR382C	0.244452
YLR137W	0.049927
YLR087C	0.354308
YLL049W	0.0268243
RDN37-1	2.02726
YLL009C	0.152736
YLR036C	0.0388743
YLR118C	0.0512318
YLR138W	0.263717
YLR284C	0.0352828
YLR307C-A	0.0998201
YLR248W	0.343614
YLR127C	0.133128
YLR002C	0.389349
YLR168C	1.47632
YLR342W-A	0.0528066
YLR189C	0.161973
YLR051C	0.179634
YLL018C	0.781335
YLR392C	0.119296
YLR312C	0.0742457
YLR141W	0.0497764
YLL038C	0.489831
YLR257W	0.249423
YLR108C	0.163765
YLR287C-A	1.17686
YLR154W-E	0.0813315
YLR003C	0.363196
YLR221C	0.256375
YLR464W	0.0606212
YLR441C	1.52853
YLR178C	0.0435797
YLR028C	0.646724
YLR043C	0.317235
YLR218C	0.0736909
YLR243W	0.159776
YLR148W	0.18069
RDN37-2	1.72615
YLR154W-A	0.0128076
YLR242C	0.0137546
YLR351C	0.155804
YLR306W	0.0277889
YLR130C	0.206563
YLR183C	0.229674
YLR326W	0.0525097
YLR024C	0.177837
YLR442C	0.130188
YLR061W	1.87545
YLR386W	0.171741
YLR387C	0.22181
YLR422W	0.557492
YLR354C	0.74166
YLL039C	1.06557
YLR208W	0.424172
YLR005W	0.165756
YLR076C	0.00053217
YLR451W	0.111704
YLR454W	0.389576
YLR132C	0.0222929
YLR182W	0.343079
YLR038C	1.40719
YLR107W	0.089949
YLR305C	1.08589
YLR070C	0.0226012
YLR226W	0.123841
YLL048C	0.72732
YLR057W	0.121857
YLR348C	0.263085
YLR050C	0.0674758
YLR332W	0.144447
YLR369W	0.209042
RDN5-1	0.00225567
YLR417W	0.0945604
YLR179C	0.0738161
YLR371W	0.266235
YLR222C	0.538453
YLR440C	0.138428
YLR165C	0.0219217
YLR421C	0.196295
YLR016C	0.0603608
YLL022C	0.0848318
YLL067C	0.828619
YLR359W	0.307488
YLR067C	0.112441
YLL013C	0.178332
YLR320W	0.130767
YLL004W	0.0622003
YLR100W	0.26277
YLR088W	0.143702
YLL040C	0.597465
YLR035C-A	0.0596241
YLR157C-B	0.298857
YPL208W	0.108171
YPL217C	0.418322
snR41	0.0721777
YPL009C	0.602476
YPL183C	0.470248
YPR194C	0.298625
YPR101W	0.156484
YPL224C	0.164562
snR17b	0.271311
YPR204W	0.388489
YPR103W	0.376275
YPR155C	0.203316
YPL244C	0.119593
YPR141C	0.0836157
YPL275W	0.0736007
YPL240C	8.16314
YPR188C	0.0574044
YPL111W	0.858457
YPR119W	0.159676
YPL006W	0.16703
YPR161C	0.247638
YPL092W	0.0622689
YPL091W	0.621928
YPL163C	0.0533548
YPR069C	0.28903
YPL175W	0.200062
YPL088W	0.0484501
YPL125W	0.307489
YPL090C	1.71045
YPR198W	0.089997
YPL051W	0.0824687
YPR202W	0.118642
YPL270W	0.291856
YPR058W	0.0704866
YPR110C	0.862842
YPL042C	0.111406
YPL172C	0.171137
YPL039W	0.0669225
YPR051W	0.0956586
YPR134W	0.0917081
YPR118W	0.278677
YPL123C	0.0434137
YPL144W	0.0827392
YPL140C	0.0730578
snR70	0.031614
YPL045W	0.118677
YPL263C	0.166989
YPL097W	0.162663
YPR124W	0.053307
YPR004C	0.270502
YPR080W	11.7892
YPL162C	0.0516634
YPL200W	0.0345576
YPR057W	0.19548
YPR100W	0.148766
YPR033C	0.750442
YPR151C	0.137171
YPR180W	0.0861123
YPL210C	0.409054
YPL155C	0.0992464
YPL225W	0.321549
YPL266W	0.20812
YPR002W	0.871642
YPR108W	0.451778
YPR200C	0.00710967
YPL058C	3.83023
YPR088C	0.359563
YPL254W	0.115368
YPR010C-A	1.50415
YPL223C	0.00370484
YPR056W	0.0911801
YPR006C	0.376331
YPR113W	0.0999069
YPR020W	1.03053
YPL160W	1.2738
YPL147W	0.104059
YPL107W	0.179904
YPR049C	0.129179
YPL087W	0.125428
YPL184C	0.147255
YPR111W	0.199115
YPR189W	0.336212
YPL020C	0.121193
YPL196W	0.078514
YPR135W	0.165335
YPL052W	0.0652123
YPR112C	0.303556
YPL186C	0.042146
YPR148C	0.241631
YPL276W	0.0444903
YPR143W	0.301249
YPL034W	0.0554308
YPL116W	0.199313
YPL012W	1.05181
YPL017C	0.00747483
YPL010W	0.216442
YPR173C	0.207852
YPL233W	0.0609814
YPR024W	0.78668
YPR191W	2.22812
YPL063W	0.335562
YPL149W	0.155464
YPR166C	0.1555
YPR167C	0.0439497
YPL231W	2.16012
YPR147C	0.0721998
YPR164W	0.237377
YPR001W	0.294367
YPR178W	0.0666284
YPL019C	1.0477
YPL022W	0.273512
YPL001W	0.129058
YPR083W	0.154543
YPR195C	0.0207327
YPL211W	0.330936
YPR003C	0.0798344
YPL181W	0.299595
YPL040C	0.327131
YPR159W	0.520556
YPL002C	0.0582838
YPL227C	0.0715599
YPL151C	0.103229
YPR037C	0.0768093
YPR184W	0.151729
tK(UUU)P	0.0128197
YPL154C	0.406154
YPR094W	0.11616
YPR082C	0.186975
YPR133C	0.309165
YPL047W	0.0954189
YPR070W	0.180613
YPL176C	0.156468
YPL220W	0.791931
YPL065W	0.0331567
YPL074W	0.186813
YPL167C	0.087818
YPR185W	0.0947708
YPR145W	3.5175
YPL193W	0.157107
YPL003W	0.0462723
YPL178W	0.336121
YPL013C	0.184952
YPL103C	0.145545
YPR028W	0.211072
YPL024W	0.0931842
YPR131C	0.076812
YPL221W	0.675198
YPR073C	0.143351
YPL262W	1.24185
snR45	0.0884755
YPR036W	0.539725
YPL031C	0.20427
YPL053C	0.169887
YPR109W	0.0953281
YPR104C	0.174892
YPR190C	0.638259
YPL043W	0.303102
YPL108W	0.0782217
YPL168W	0.063145
YPR018W	0.109065
YPR132W	0.881361
YPL222C-A	0.0172121
YPR137W	0.333131
YPL029W	0.136639
YPL113C	0.0997542
YPL281C	0.0033942
YPL023C	0.383152
YPR047W	0.0765847
YPL119C-A	0.0189147
YPL194W	0.0447265
YPR165W	0.676949
YPR093C	0.113624
YPL101W	0.256671
YPL064C	0.0719219
YPL099C	0.14147
YPR023C	0.263623
YPL134C	0.53228
YPL153C	0.0675152
YPL222W	0.0646053
YPR075C	0.233569
YPL118W	0.393996
YPR045C	0.105739
YPR011C	0.113211
YPL139C	0.226423
YPL005W	0.0575659
YPL104W	0.156947
YPL188W	0.177867
YPL201C	0.176904
YPL207W	0.400806
YPR021C	0.275785
YPL132W	0.122135
YPL171C	1.32971
YPR187W	0.444096
YPL007C	0.0912215
YPL242C	0.252835
YPR086W	0.203879
YPR117W	0.374589
YPL086C	0.437345
YPL269W	0.0349223
YPR105C	0.212835
YPR176C	0.124961
YPL191C	0.0616454
YPR163C	0.871666
YPR160W	0.175395
YPL235W	0.263879
YPR128C	0.336055
YPL173W	0.225197
YPR098C	0.0612654
YPL260W	0.536515
YPR095C	0.104086
YPR010C	1.56318
YPL268W	0.158304
YPL283C	1.07615
YPL206C	0.124597
YPR055W	0.347887
YPR138C	0.123006
YPL243W	0.61057
YPR127W	0.0571518
YPL095C	0.0551382
YPR041W	0.930717
YPL048W	0.202933
YPL117C	0.525916
YPL214C	0.10076
YPL203W	0.149369
YPL273W	0.412214
YPR081C	0.0678335
YPR097W	0.317104
YPL274W	0.204911
YPL050C	0.421666
YPL110C	0.181695
YPL161C	0.0996392
YPR022C	0.37001
YPR175W	0.135156
YPL150W	0.171749
YPL170W	0.112823
YPL245W	0.0559709
YPR140W	0.122534
YPR048W	0.194869
YPR102C	0.77717
YPL036W	0.0444596
YPR015C	0.00365686
YPL146C	0.315015
YPR107C	0.117449
YPL082C	0.752495
YPL216W	0.053636
YPL230W	0.0433108
YPL109C	0.131045
YPR026W	0.115262
YPL060W	0.0693141
YPR029C	0.295529
YPL106C	5.52942
YPR085C	0.0663732
YPL008W	0.106687
YPR152C	0.0412987
YPL212C	0.494996
YPL078C	1.36622
YPL195W	0.292702
YPR060C	0.139195
YPL018W	0.102052
YPL259C	0.199409
YPR150W	0.00589576
YPR179C	0.0886558
YPL028W	0.570322
YPR031W	0.0991188
YPR137C-B	0.0885978
YPR158W-B	0.0758472
YPL060C-A	0.0637385
YMR172W	0.0619323
YMR027W	0.215651
YMR191W	0.138224
YMR244C-A	0.103962
YMR091C	0.188778
YMR180C	0.0315689
YML088W	0.0871295
YMR318C	2.03819
YMR115W	0.222364
YMR105C	0.306589
YMR083W	0.521785
YML085C	0.289284
YMR304W	0.252478
YML087C	0.141042
YMR308C	0.983409
YML001W	0.23441
YMR319C	0.0900731
YML073C	0.478894
YMR233W	0.0665233
YMR048W	0.0531103
YML030W	0.118497
YMR260C	0.759503
YML064C	0.0685166
YML132W	0.0860143
YMR112C	0.0943284
YML127W	0.240961
YMR096W	0.0510282
YML133C	0.390194
YMR120C	0.0538538
YML100W-A	0.00661327
YML049C	0.249275
YMR065W	0.016421
YMR098C	0.15733
YMR302C	0.34063
YML060W	0.0779578
YMR080C	0.530541
YMR294W	0.0484448
YMR167W	0.195997
YMR100W	0.221658
YMR183C	0.297593
YML021C	0.026087
YMR157C	0.136578
YMR110C	0.201377
YMR097C	0.108763
YML011C	0.0379672
YML082W	0.19548
YMR300C	0.167237
YMR262W	0.0353982
YMR066W	0.092384
YMR200W	0.301795
YMR297W	0.346574
YML026C	1.51782
YMR143W	0.76151
YML069W	0.261142
YML050W	0.0631914
YMR211W	0.142197
snR74	0.00557374
YMR142C	1.46107
YMR077C	0.0728136
YMR284W	0.0523359
YMR089C	0.283144
snR83	0.449402
YMR099C	0.145175
YMR132C	0.0732715
YML115C	0.22403
snR11	0.307193
YMR044W	0.110236
YML131W	0.785223
YML038C	0.198102
YMR036C	0.0918502
YML012W	0.400183
YML100W	0.18278
YML099C	0.154358
YMR207C	0.197115
YML008C	1.08085
YMR216C	0.561941
YML104C	0.122719
YMR168C	0.171429
YML063W	1.767
YMR177W	0.15197
YMR014W	0.229687
YMR020W	0.0526056
snR86	0.437013
YMR208W	0.258705
YML098W	0.113539
YML028W	1.06411
YMR285C	0.115741
YMR040W	0.0245888
YML128C	0.0925206
YML022W	0.369102
YMR299C	0.0448804
YMR119W	0.0961168
YMR024W	0.290556
YMR033W	0.279484
YMR305C	0.210207
YMR162C	0.196421
YMR158W	0.161029
YMR210W	0.118137
YMR241W	0.458591
YMR235C	0.496159
YMR047C	0.783601
YMR259C	0.262761
YMR026C	0.14537
YML010W	0.466131
YMR150C	0.0742313
YML032C	0.208722
YML018C	0.30629
YML081W	0.195104
YMR003W	0.0600806
YMR257C	0.139154
YML068W	0.061724
YMR060C	0.0946668
YMR295C	0.485697
YML080W	0.182366
YMR239C	0.176628
YMR114C	0.0513397
YMR088C	0.212744
YMR103C	0.448578
YMR303C	2.88138
YMR316W	0.132978
YML017W	0.155319
YMR104C	0.466495
YMR155W	0.0641439
YMR313C	0.144791
YML096W	0.153689
YML016C	0.168685
YML006C	0.156222
YMR178W	0.077621
YML109W	0.258503
YML014W	0.0919397
YML106W	0.605178
YMR193W	0.199608
YML079W	0.112002
YMR174C	0.0322659
YMR218C	0.118429
YMR001C	0.19922
YML121W	0.104522
YMR217W	0.972172
YML042W	0.193122
YMR287C	0.150161
YMR289W	0.108686
YML048W	0.659103
YMR250W	0.0572536
YML046W	0.112867
YML004C	0.338452
YMR071C	0.12416
YMR229C	1.37418
YMR301C	0.183924
YMR002W	0.913249
YML019W	0.0985256
YMR176W	0.157762
YML108W	0.167664
YMR198W	0.0651456
YML093W	0.643812
YMR116C	1.67576
YMR196W	0.112203
YMR070W	0.0992365
YMR170C	0.0320484
YMR019W	0.120256
YMR165C	0.124947
YMR184W	0.120468
YMR316C-B	0.0271017
YMR107W	0.026427
YMR270C	0.136006
YMR035W	0.113107
YMR108W	7.1356
YML002W	0.0341355
YMR278W	0.126207
YMR185W	0.120274
YMR304C-A	0.00265491
YMR258C	0.123655
YMR023C	0.0418715
YMR041C	0.0664933
YMR029C	0.191115
YMR092C	0.375741
YMR138W	0.0341974
YMR053C	0.0241326
YMR220W	0.280762
YMR087W	0.0606374
YMR251W	0.0461476
YMR256C	1.48867
YMR214W	0.288282
YML117W	0.364294
YMR271C	0.0127515
YMR226C	0.243399
YML110C	0.125737
YML007W	0.655069
YMR190C	0.152352
YMR264W	0.15353
YML024W	1.28557
YMR238W	0.137462
YML061C	0.140652
YMR130W	0.162413
YMR005W	0.613783
YMR054W	0.337891
YMR209C	0.0918147
YML102W	0.15208
YMR074C	0.0820218
YML065W	0.112949
YMR243C	0.370695
snR85	0.0575784
YML071C	0.128382
YML070W	0.151951
YMR125W	0.617169
YML105C	0.191604
YMR293C	0.078003
YML124C	0.29603
YMR090W	0.0507638
YML029W	0.161691
YMR171C	0.190744
YMR188C	0.189053
YMR230W	0.691505
YMR267W	0.370369
YMR247C	0.293692
YMR251W-A	2.75055
YMR228W	0.0929247
YMR153W	0.181559
YMR056C	0.0552268
YMR282C	0.180099
YMR062C	0.0822506
YML067C	0.136308
YML107C	0.0846855
YMR113W	0.0902502
YMR263W	0.0577248
YML034W	0.135162
YMR131C	0.742671
YMR034C	0.122357
YML103C	0.321215
YMR306W	0.0204694
YMR169C	0.023567
YMR186W	6.36324
YML059C	0.16953
YMR013C	0.0495122
YMR127C	0.0746433
YMR212C	0.302707
YMR061W	0.175194
YMR288W	0.164319
YMR265C	0.0909621
YML116W	0.371819
YML130C	1.30798
YMR292W	0.0809077
YMR137C	0.0624086
YML062C	0.0938565
YML035C	0.388064
YMR173W	0.0166021
YML036W	0.0652383
YMR021C	0.0921212
YMR135C	0.177912
YMR129W	0.349128
YMR045C	0.0839825
YMR050C	0.138884
YML045W	0.181554
YML039W	0.263175
YBL055C	0.118282
YBR293W	0.0342801
YBR115C	0.46046
YBR241C	0.0674312
YBL037W	0.168179
YBR019C	30.1603
YBR022W	0.128558
YBL022C	0.586667
snR161	0.015591
YBR179C	0.236679
YBR247C	0.387204
YBR218C	0.53342
YBR244W	0.0771061
YBR160W	0.200607
YBL080C	0.0715966
YBR294W	0.114466
YBR111W-A	0.148605
YBR229C	0.179707
YBR042C	0.0949889
YBR150C	0.122001
YBR298C	0.0720939
YBR143C	0.951681
YBR014C	0.169067
YBR259W	0.0694346
YBL074C	0.0467926
YBR097W	0.149924
YBR136W	0.154503
YBR039W	1.14626
YBL067C	0.499575
YBR087W	0.158202
YBR121C	0.922806
YBR026C	0.226757
YBR176W	0.0834116
YBR230W-A	0.105608
YBR090C	0.0852837
YBR044C	0.185728
YBR216C	0.110735
YBR271W	0.146901
YBR084W	0.637347
YBR065C	0.0679184
YBR245C	0.96585
YBR068C	1.51092
YBR041W	0.140594
YBR252W	0.257436
YBL082C	0.135168
YBL098W	0.0869942
YBR117C	0.00471796
YBR169C	0.300579
YBR207W	0.366234
YBL106C	0.0471658
YBR237W	0.0999917
YBR149W	0.762917
YBL063W	0.0903734
YBR002C	0.110104
YBR023C	0.450587
YBL088C	0.308126
YBL093C	0.16357
YBL091C	0.211558
YBR142W	0.6305
YBR010W	6.1267
YBL060W	0.0671201
YBR025C	1.59413
YBR101C	1.27082
YBR053C	0.0493733
YBL059C-A	0.258378
YBL042C	0.282404
YBL039C	0.941435
YBR217W	0.0422161
YBL003C	3.24271
YBR069C	1.89802
YBL038W	0.268948
YBR081C	0.27906
YBL028C	0.909144
YBR264C	0.0793916
YBR043C	0.148283
YBL059W	0.0827065
YBR233W-A	0.0682932
YBR126C	0.299684
YBR281C	0.159374
YBR159W	0.238698
YBR118W	12.8119
YBL004W	0.964282
YBR163W	0.0674395
YBR008C	0.48737
YBL015W	1.05894
YBL018C	0.0714995
YBR077C	0.103099
YBL087C	0.603815
YBR168W	0.0442127
LSR1	4.37627
YBR200W	0.521223
YBR248C	0.34286
YBR145W	0.0230243
YBL047C	0.410673
YBL014C	0.244667
YBR062C	0.0850063
YBR251W	0.223501
YBR199W	0.223213
YBR054W	0.1757
YBR072W	0.0167665
YBL001C	0.178959
YBR110W	0.16406
YBL111C	0.0898906
YBL036C	0.16315
YBR096W	0.0842729
YBR030W	0.142491
YBL076C	1.33149
YBR256C	0.224909
YBR162W-A	0.253059
YBR297W	0.152147
YBR011C	0.185337
YBR089C-A	0.276416
YBR296C	1.23076
YBL040C	0.204833
YBR165W	0.0527645
YBL026W	0.253662
YBR280C	0.0703132
YBR175W	0.0519622
YBL057C	0.109063
YBR192W	0.170159
YBR302C	0.0419221
YBR254C	0.0829872
YBR204C	0.072742
YBR220C	0.104836
YBR290W	0.161451
YBR263W	0.29784
YBR272C	0.130596
YBR210W	0.0846327
YBR106W	0.648057
YBR005W	0.158276
YBR166C	0.176309
YBR161W	0.021079
YBR255W	0.0822685
YBR205W	0.137148
YBR206W	0.0104064
YBR122C	0.381652
YBR295W	0.150738
YBR001C	0.33229
YBR288C	0.176102
YBR282W	0.227106
YBL072C	3.57694
YBR103W	0.154331
YBR107C	0.0462104
YBL075C	0.0849815
YBR006W	0.0480131
YBR196C	1.26632
YBR236C	0.202791
YBR276C	0.221645
YBR036C	0.494108
YBR291C	0.0746297
YBR137W	0.132586
YBR017C	0.281946
YBL023C	0.198728
YBR127C	0.471067
YBR035C	0.139728
YBL017C	0.385505
YBL104C	0.243187
YBR020W	22.0465
YBR085C-A	0.758695
YBR123C	0.154028
YBL045C	1.777
YBR154C	0.65209
YBR278W	0.0701001
YBR273C	0.160515
YBR104W	0.0537883
YBL079W	0.844912
YBR203W	0.383675
YBR184W	0.0144935
YBR170C	0.259458
YBR133C	0.23234
YBR275C	0.229638
YBL052C	0.108432
YBR283C	0.66156
YBR094W	0.173219
YBR258C	0.0384636
YBR201W	0.0912502
YBR070C	0.0556544
YBR198C	0.372763
YBL056W	0.443694
YBR257W	0.0995168
YBL008W	0.119914
YBR181C	1.67401
YBR052C	0.14371
YBR093C	0.0925312
YBR056W	0.130732
YBR141C	0.0606671
YBR151W	0.132138
YBL090W	0.120064
YBL105C	0.305764
YBL102W	0.160593
[truncated: 1,227 more rows]

## Sheet: LegendEV2
Dataset EV2 - Synthesis rates
