# Supplementary material for: Genome-scale chromatin binding dynamics of RNA Polymerase II general transcription machinery components
Source: EMBO J. 2024 Apr 2;43(9):1799–821. doi: 10.1038/s44318-024-00089-2 (PMC11066129; doi:10.1038/s44318-024-00089-2)
Supplement: Supplementary file 4 — Dataset EV3 [file 44318_2024_89_MOESM4_ESM.zip]

Archive with 5 entries (4 files):
- EMBOJ-2023-115213_DatasetEV3/
- EMBOJ-2023-115213_DatasetEV3/README
- __MACOSX/EMBOJ-2023-115213_DatasetEV3/._README
- EMBOJ-2023-115213_DatasetEV3/EMBOJ-2023-115213_DatasetEV3.xlsx
- __MACOSX/EMBOJ-2023-115213_DatasetEV3/._EMBOJ-2023-115213_DatasetEV3.xlsx
