# Supplementary material for: Genome-scale chromatin binding dynamics of RNA Polymerase II general transcription machinery components
Source: EMBO J. 2024 Apr 2;43(9):1799–821. doi: 10.1038/s44318-024-00089-2 (PMC11066129; doi:10.1038/s44318-024-00089-2)
Supplement: Supplementary file 5 — Source data Fig. 2 [file 44318_2024_89_MOESM5_ESM.zip]

Archive with 35 entries (28 files):
- Figure 2/
- Figure 2/.DS_Store
- __MACOSX/Figure 2/._.DS_Store
- Figure 2/2A/
- Figure 2/2F/
- Figure 2/2C/
- Figure 2/2D/
- Figure 2/2E/
- Figure 2/2B/
- Figure 2/2A/TFIIE_WesternBlot.pdf
- __MACOSX/Figure 2/2A/._TFIIE_WesternBlot.pdf
- Figure 2/2A/.DS_Store
- __MACOSX/Figure 2/2A/._.DS_Store
- Figure 2/2F/README
- __MACOSX/Figure 2/2F/._README
- Figure 2/2F/resTimes.csv
- __MACOSX/Figure 2/2F/._resTimes.csv
- Figure 2/2C/westernFits.csv
- __MACOSX/Figure 2/2C/._westernFits.csv
- Figure 2/2C/README.txt
- __MACOSX/Figure 2/2C/._README.txt
- Figure 2/2D/residenceTimes.csv
- __MACOSX/Figure 2/2D/._residenceTimes.csv
- Figure 2/2D/numberPerTimeGroup.csv
- __MACOSX/Figure 2/2D/._numberPerTimeGroup.csv
- Figure 2/2D/README
- __MACOSX/Figure 2/2D/._README
- Figure 2/2E/exampleFits.csv
- __MACOSX/Figure 2/2E/._exampleFits.csv
- Figure 2/2E/README
- __MACOSX/Figure 2/2E/._README
- Figure 2/2B/TFIIE_westernFit.csv
- __MACOSX/Figure 2/2B/._TFIIE_westernFit.csv
- Figure 2/2B/README
- __MACOSX/Figure 2/2B/._README
