# Supplementary material for: Genome-scale chromatin binding dynamics of RNA Polymerase II general transcription machinery components
Source: EMBO J. 2024 Apr 2;43(9):1799–821. doi: 10.1038/s44318-024-00089-2 (PMC11066129; doi:10.1038/s44318-024-00089-2)
Supplement: Supplementary file 5 — Source data Fig. 2 [file 44318_2024_89_MOESM5_ESM.zip › Figure 2/2F/README]

resTimes.csv
full spectrum of measured residence times across all GTFs
	-factorName: measured GTF
	-resTimesNum: estimated residence time in minutes, where measurements <1 min were 
	 replaced with random numbers falling into 0-1 interval for plotting purposes

-> see script at https://github.com/AubleLab/PIC_competition_ChIP_scripts/blob/main/scripts_figures/fig2f_residenceTimeDensity.R
