# Supplementary material for: Genome-scale chromatin binding dynamics of RNA Polymerase II general transcription machinery components
Source: EMBO J. 2024 Apr 2;43(9):1799–821. doi: 10.1038/s44318-024-00089-2 (PMC11066129; doi:10.1038/s44318-024-00089-2)
Supplement: Supplementary file 5 — Source data Fig. 2 [file 44318_2024_89_MOESM5_ESM.zip › Figure 2/2F/resTimes.csv]

factorName	resTimesNum
TBP	0.914806043
TBP	0.937075413
TBP	0.286139535
TBP	0.830447626
TBP	0.641745519
TBP	0.519095949
TBP	0.736588315
TBP	0.134666597
TBP	0.65699229
TBP	0.705064784
TBP	0.457741776
TBP	0.719112252
TBP	0.934672247
TBP	0.255428824
TBP	0.462292823
TBP	0.940014523
TBP	0.978226428
TBP	0.117487362
TBP	0.474997082
TBP	0.560332746
TBP	0.904031387
TBP	0.138710168
TBP	0.988891729
TBP	0.946668233
TBP	0.082437558
TBP	0.514211784
TBP	0.390203467
TBP	0.905738131
TBP	0.446969628
TBP	0.83600426
TBP	0.737595618
TBP	0.811055141
TBP	0.388108283
TBP	0.685169729
TBP	0.003948339
TBP	0.83291608
TBP	0.007334147
TBP	0.207658973
TBP	0.906601408
TBP	0.611778643
TBP	0.379559241
TBP	0.435771585
TBP	0.037431033
TBP	0.973539914
TBP	0.431751249
TBP	0.957576597
TBP	0.887754906
TBP	0.639978769
TBP	0.97096661
TBP	0.618838207
TBP	0.333427211
TBP	0.346748248
TBP	0.398485411
TBP	0.784692776
TBP	0.038936491
TBP	0.748795386
TBP	0.67727683
TBP	0.17126433
TBP	0.261087964
TBP	0.514412935
TBP	0.675607275
TBP	0.982817198
TBP	0.759544268
TBP	0.566488424
TBP	0.849689719
TBP	0.189473935
TBP	0.271286615
TBP	0.828158485
TBP	0.69320482
TBP	0.24054474
TBP	0.042988796
TBP	0.140479094
TBP	0.216385415
TBP	0.479398564
TBP	0.197410342
TBP	0.719355838
TBP	0.007884739
TBP	0.375489965
TBP	0.514407708
TBP	0.001570554
TBP	0.581604003
TBP	0.157905208
TBP	0.359028306
TBP	0.645631878
TBP	0.775823363
TBP	0.563646842
TBP	0.233703399
TBP	0.089980516
TBP	0.085612065
TBP	0.305218369
TBP	0.667426515
TBP	0.000238897
TBP	0.208569957
TBP	0.933034127
TBP	0.925644749
TBP	0.734094301
TBP	0.333071983
TBP	0.51506333
TBP	0.743974646
TBP	0.61915924
TBP	0.626245345
TBP	0.217157698
TBP	0.216567311
TBP	0.388945029
TBP	0.942455692
TBP	0.962608014
TBP	0.739855279
TBP	0.733245906
TBP	0.53576129
TBP	0.002272966
TBP	0.608937453
TBP	0.836801559
TBP	0.751522563
TBP	0.452731573
TBP	0.535789994
TBP	0.537376695
TBP	0.001380844
TBP	0.355665954
TBP	0.61213309
TBP	0.828942131
TBP	0.356721999
TBP	0.410635126
TBP	0.573475899
TBP	0.589678304
TBP	0.719657292
TBP	0.394973045
TBP	0.919203929
TBP	0.962570294
TBP	0.233523526
TBP	0.7244976
TBP	0.903634525
TBP	0.603474085
TBP	0.631507299
TBP	0.93738585
TBP	0.850482751
TBP	0.579820899
TBP	0.821403924
TBP	0.113718609
TBP	0.764507759
TBP	0.623613457
TBP	0.148446607
TBP	0.080264467
TBP	0.464069551
TBP	0.779368161
TBP	0.73352796
TBP	0.817230444
TBP	0.170162481
TBP	0.944720326
TBP	0.293623841
TBP	0.149072052
TBP	0.719378591
TBP	0.324085952
TBP	0.778809499
TBP	0.394441002
TBP	0.678592868
TBP	0.775825043
TBP	0.187869044
TBP	0.029085819
TBP	0.135713797
TBP	0.680164178
TBP	0.934822954
TBP	0.550494084
TBP	0.601766235
TBP	0.196994488
TBP	0.535236611
TBP	0.179555739
TBP	0.451886494
TBP	0.317053352
TBP	0.11617467
TBP	0.186102157
TBP	0.729730097
TBP	0.411872071
TBP	0.414049682
TBP	0.480310129
TBP	0.427494466
TBP	0.13649036
TBP	0.824679406
TBP	0.592304243
TBP	0.794396978
TBP	0.769032426
TBP	0.918056417
TBP	0.862629777
TBP	0.316975238
TBP	0.259260576
TBP	0.742266452
TBP	0.747361117
TBP	0.917904034
TBP	0.793191209
TBP	0.133329618
TBP	0.287749752
TBP	0.194676144
TBP	0.784109383
TBP	0.128872162
TBP	0.129089284
TBP	0.072253111
TBP	0.053129483
TBP	0.531874436
TBP	0.112308242
TBP	0.74318772
TBP	0.731315477
TBP	0.885117687
TBP	0.517111056
TBP	0.851930985
TBP	0.442796268
TBP	0.1578801
TBP	0.442324639
TBP	0.967733667
TBP	0.484587929
TBP	0.252458439
TBP	0.25968998
TBP	0.542015941
TBP	0.649875838
TBP	0.336419132
TBP	0.060949746
TBP	0.45131085
TBP	0.838755033
TBP	0.574637334
TBP	0.353350377
TBP	0.547426078
TBP	0.892718594
TBP	0.489990571
TBP	0.171632113
TBP	0.543030994
TBP	0.961467696
TBP	0.313683822
TBP	0.820514548
TBP	0.3070544
TBP	0.185453581
TBP	0.048346777
TBP	0.245674147
TBP	0.351106922
TBP	0.159022382
TBP	0.304097997
TBP	0.017548325
TBP	0.996552679
TBP	0.804393313
TBP	0.086580602
TBP	0.86993327
TBP	0.554585863
TBP	0.421378422
TBP	0.067636819
TBP	0.561437957
TBP	0.070721894
TBP	0.211391939
TBP	0.549620413
TBP	0.481981448
TBP	0.159469855
TBP	0.149578995
TBP	0.49927288
TBP	0.940564878
TBP	0.334231327
TBP	0.18843433
TBP	0.269716178
TBP	0.530744078
TBP	0.021450229
TBP	0.798760307
TBP	0.1103351
TBP	0.539798286
TBP	0.571233897
TBP	0.618951547
TBP	0.714853693
TBP	0.123300579
TBP	0.311049619
TBP	0.945739163
TBP	0.500025092
TBP	0.135230499
TBP	0.869257821
TBP	0.205049612
TBP	0.925045891
TBP	0.886753598
TBP	0.136295825
TBP	0.785349442
TBP	0.453303414
TBP	0.135742419
TBP	0.885221037
TBP	0.33671354
TBP	0.319274115
TBP	0.403782815
TBP	0.479077307
TBP	0.36790182
TBP	0.465690568
TBP	0.049892153
TBP	0.187356712
TBP	0.982659414
TBP	0.32827407
TBP	0.170996391
TBP	0.488254895
TBP	0.018687412
TBP	0.339485084
TBP	0.029663376
TBP	0.867228663
TBP	0.7317076
TBP	0.315260797
TBP	0.386454012
TBP	0.332445991
TBP	0.089777971
TBP	0.757055603
TBP	0.602968497
TBP	0.145399973
TBP	0.032517483
TBP	0.483768142
TBP	0.444569528
TBP	0.06038559
TBP	0.327506022
TBP	0.878429047
TBP	0.930604886
TBP	0.392178457
TBP	0.158846775
TBP	0.319947601
TBP	0.30696562
TBP	0.107811254
TBP	0.979334303
TBP	0.496903428
TBP	0.093074672
TBP	0.211773658
TBP	0.930500746
TBP	0.296846407
TBP	0.653218249
TBP	0.901070478
TBP	0.990795793
TBP	0.430333221
TBP	0.393776922
TBP	0.141908895
TBP	0.279806696
TBP	0.564822223
TBP	0.935139505
TBP	0.358400145
TBP	0.842007181
TBP	0.722409214
TBP	0.750735989
TBP	0.923988452
TBP	0.002378107
TBP	0.160429915
TBP	0.399272951
TBP	0.675319577
TBP	0.480372016
TBP	0.533828781
TBP	0.316950157
TBP	0.81475759
TBP	0.292219521
TBP	0.409132091
TBP	0.090918308
TBP	0.798596638
TBP	0.35978525
TBP	0.040487577
TBP	0.04108634
TBP	0.954434238
TBP	0.373341245
TBP	0.806419668
TBP	0.910059009
TBP	0.440076213
TBP	0.576336503
TBP	0.073667795
TBP	0.164627394
TBP	0.739890776
TBP	0.475711013
TBP	0.685520953
TBP	0.951514943
TBP	0.497464488
TBP	0.470500627
TBP	0.56019195
TBP	0.652510121
TBP	0.279573499
TBP	0.979907589
TBP	0.643864108
TBP	0.582578436
TBP	0.615871026
TBP	0.925140294
TBP	0.390022895
TBP	0.287919685
TBP	0.090735965
TBP	0.322033904
TBP	0.758270113
TBP	0.10441293
TBP	0.710277853
TBP	0.966477384
TBP	0.201491226
TBP	0.108488654
TBP	0.055402179
TBP	0.829723515
TBP	0.581197757
TBP	0.470092375
TBP	0.36501412
TBP	0.280124627
TBP	0.599715855
TBP	0.818569613
TBP	0.09783228
TBP	0.963689526
TBP	0.168736443
TBP	0.086083406
TBP	0.861210696
TBP	0.524790602
TBP	0.656810875
TBP	0.229519373
TBP	0.721226031
TBP	0.490750395
TBP	0.965255592
TBP	0.90694248
TBP	0.551250528
TBP	0.0755991
TBP	0.022700011
TBP	0.513239528
TBP	0.630726152
TBP	0.418771624
TBP	0.879265945
TBP	0.107987073
TBP	0.980278696
TBP	0.264966631
TBP	0.084277523
TBP	0.385907176
TBP	0.124895827
TBP	0.581554222
TBP	0.240149608
TBP	0.721887889
TBP	0.145928691
TBP	0.15283877
TBP	0.25922267
TBP	0.77788626
TBP	0.4264663
TBP	0.060048336
TBP	0.114832537
TBP	0.482756897
TBP	0.979173584
TBP	0.811516787
TBP	0.542912817
TBP	0.072367087
TBP	0.466485246
TBP	0.339905646
TBP	0.689918605
TBP	0.514157372
TBP	0.514923016
TBP	0.545514354
TBP	0.44745733
TBP	0.08388484
TBP	0.930133692
TBP	0.016448186
TBP	0.414092399
TBP	0.226976093
TBP	0.099640587
TBP	0.482923875
TBP	0.650128671
TBP	0.921329778
TBP	0.362601807
TBP	0.85513499
TBP	0.300906152
TBP	0.465662425
TBP	0.142730665
TBP	0.807718994
TBP	0.665807632
TBP	0.06194098
TBP	0.430925568
TBP	0.396855081
TBP	0.696956751
TBP	0.659319651
TBP	0.40735071
TBP	0.30692022
TBP	0.255107345
TBP	0.672568153
TBP	0.894393434
TBP	0.845736156
TBP	0.392901857
TBP	0.07905054
TBP	0.828423057
TBP	0.072891825
TBP	0.114762678
TBP	0.63998427
TBP	0.3205662
TBP	0.188749526
TBP	0.393829641
TBP	0.862026016
TBP	0.347911407
TBP	0.001433898
TBP	0.911284454
TBP	0.951723449
TBP	0.490918983
TBP	0.463651715
TBP	0.596472047
TBP	0.906050957
TBP	0.173001179
TBP	0.785881077
TBP	0.232934385
TBP	0.577048209
TBP	0.840877033
TBP	0.132203777
TBP	0.89589119
TBP	0.450137341
TBP	0.894142538
TBP	0.248545181
TBP	0.083695294
TBP	0.048641075
TBP	0.979815867
TBP	0.484167741
TBP	0.845393034
TBP	0.416293605
TBP	0.489342543
TBP	0.183287818
TBP	0.759161468
TBP	0.305143303
TBP	0.165678247
TBP	0.032809143
TBP	0.136505208
TBP	0.177136411
TBP	0.51956045
TBP	0.811120785
TBP	0.115362013
TBP	0.893421787
TBP	0.575352881
TBP	0.146572394
TBP	0.902805796
TBP	0.253002469
TBP	0.1505976
TBP	0.76854716
TBP	0.230123331
TBP	0.305399328
TBP	0.518569612
TBP	0.334599667
TBP	0.154434968
TBP	0.266369569
TBP	0.350754617
TBP	0.578458379
TBP	0.808601795
TBP	0.933270315
TBP	0.833863338
TBP	0.127002775
TBP	0.649453952
TBP	0.690351658
TBP	0.032044824
TBP	0.92048915
TBP	0.478468887
TBP	0.266520578
TBP	0.856510716
TBP	0.229146478
TBP	0.791946873
TBP	0.64677486
TBP	0.424334691
TBP	0.095068268
TBP	0.003467704
TBP	0.531133669
TBP	0.524307116
TBP	0.213185555
TBP	0.71693208
TBP	0.961343576
TBP	0.5182666
TBP	0.174528022
TBP	0.562540135
TBP	0.75925817
TBP	0.666971338
TBP	0.224872923
TBP	0.345849762
TBP	0.31983176
TBP	0.904898398
TBP	0.19919838
TBP	0.680963017
TBP	0.137517759
TBP	0.106994687
TBP	0.092859396
TBP	0.916448955
TBP	0.277060436
TBP	0.885793877
TBP	0.77286465
TBP	0.795051236
TBP	0.205673593
TBP	0.048193323
TBP	0.038815931
TBP	0.28457413
TBP	0.348809832
TBP	0.737453325
TBP	0.251663581
TBP	0.517437003
TBP	0.759444723
TBP	0.636084528
TBP	0.203940685
TBP	0.993045282
TBP	0.000405043
TBP	0.206570025
TBP	0.634028091
TBP	0.017291825
TBP	0.026735471
TBP	0.607840595
TBP	0.570541353
TBP	0.245853348
TBP	0.919525086
TBP	0.672216202
TBP	0.645450439
TBP	0.208285455
TBP	0.480617736
TBP	0.986518583
TBP	0.993119848
TBP	0.450774037
TBP	0.714848786
TBP	0.316561613
TBP	0.833687561
TBP	0.433975582
TBP	0.995992258
TBP	0.805811213
TBP	0.486242167
TBP	0.538772001
TBP	0.341039908
TBP	0.052015604
TBP	0.458723113
TBP	0.49815659
TBP	0.282764225
TBP	0.776445082
TBP	0.303852762
TBP	0.515551182
TBP	0.477950773
TBP	0.768852225
TBP	0.163928856
TBP	0.44177415
TBP	0.52340767
TBP	0.476919189
TBP	0.524643288
TBP	0.685228247
TBP	0.351792022
TBP	0.839631285
TBP	0.921913692
TBP	0.106309621
TBP	0.206528918
TBP	0.486642912
TBP	0.323822024
TBP	0.471713925
TBP	0.586088502
TBP	0.223950013
TBP	0.73402972
TBP	0.150484099
TBP	0.697553367
TBP	0.264107905
TBP	0.426464922
TBP	0.721333573
TBP	0.474471707
TBP	0.338586961
TBP	0.240592139
TBP	0.216259678
TBP	0.242058119
TBP	0.564904673
TBP	0.712568089
TBP	0.108096598
TBP	0.519075874
TBP	0.852190345
TBP	0.714631942
TBP	0.313981685
TBP	0.115817142
TBP	0.575004068
TBP	0.831371922
TBP	0.520339758
TBP	0.694011029
TBP	0.499903989
TBP	0.354160399
TBP	0.964804159
TBP	0.922261254
TBP	0.204592707
TBP	0.954902933
TBP	0.873992832
TBP	0.697344831
TBP	0.512593785
TBP	0.480816515
TBP	0.201800923
TBP	0.100229354
TBP	0.472588875
TBP	0.312179648
TBP	0.772399305
TBP	0.901074001
TBP	0.335229284
TBP	0.823944246
TBP	0.22003286
TBP	0.766123738
TBP	0.560707851
TBP	0.423455538
TBP	0.838569788
TBP	0.287320588
TBP	0.470720701
TBP	0.780844533
TBP	0.082716837
TBP	0.39451755
TBP	0.095661407
TBP	0.133333236
TBP	0.221126178
TBP	0.274119541
TBP	0.29905925
TBP	0.374786773
TBP	0.491452493
TBP	0.878602623
TBP	0.748729829
TBP	0.955186023
TBP	0.331920213
TBP	0.824162796
TBP	0.132665383
TBP	0.124696854
TBP	0.728109712
TBP	0.548420829
TBP	0.608517413
TBP	0.122946701
TBP	0.876434699
TBP	0.842348816
TBP	0.046237814
TBP	0.707018329
TBP	0.534791055
TBP	0.945457234
TBP	0.912029979
TBP	0.455978516
TBP	0.765520479
TBP	0.50504458
TBP	0.202548483
TBP	0.717138722
TBP	0.768076964
TBP	0.706377045
TBP	0.191624136
TBP	0.297899801
TBP	0.325131266
TBP	0.571876235
TBP	0.882491525
TBP	0.877103376
TBP	0.385852537
TBP	0.737772155
TBP	0.796319364
TBP	0.724161461
TBP	0.385438589
TBP	0.298152283
TBP	0.057471152
TBP	0.673692964
TBP	0.197991927
TBP	0.625107899
TBP	0.138182841
TBP	0.373078521
TBP	0.314089833
TBP	0.8151849
TBP	0.368318097
TBP	0.439644126
TBP	0.439058027
TBP	0.601828286
TBP	0.403906936
TBP	0.958318281
TBP	0.970767964
TBP	0.914528023
TBP	0.082873708
TBP	0.476859611
TBP	0.339135266
TBP	0.673435814
TBP	0.636485945
TBP	0.859278115
TBP	0.948284425
TBP	0.573967066
TBP	0.535269056
TBP	0.941694443
TBP	0.892355152
TBP	0.410306339
TBP	0.050030747
TBP	0.778269295
TBP	0.92596139
TBP	0.377477208
TBP	0.244920995
TBP	0.087635909
TBP	0.391108497
TBP	0.182561425
TBP	0.133624785
TBP	0.257462913
TBP	0.553247048
TBP	0.148069276
TBP	0.962896824
TBP	0.944522879
TBP	0.992285794
TBP	0.706210571
TBP	0.140778356
TBP	0.008982624
TBP	0.686495539
TBP	0.681218192
TBP	0.917510882
TBP	0.408421214
TBP	0.42243939
TBP	0.537320082
TBP	0.413646463
TBP	0.097644659
TBP	0.38026764
TBP	0.198000578
TBP	0.725024226
TBP	0.011009041
TBP	0.91885776
TBP	0.900228734
TBP	0.754153864
TBP	0.951921815
TBP	0.625587092
TBP	0.655950521
TBP	0.381375618
TBP	0.065605635
TBP	0.69088085
TBP	0.127483867
TBP	0.291318519
TBP	0.632220891
TBP	0.390023998
TBP	0.07042566
TBP	0.863572931
TBP	0.385190207
TBP	0.670760134
TBP	0.021196302
TBP	0.595228761
TBP	0.276241161
TBP	0.399126905
TBP	0.14581543
TBP	0.824081728
TBP	0.140409883
TBP	0.909047515
TBP	0.899924811
TBP	0.192349254
TBP	0.532290264
TBP	0.522124741
TBP	0.160335731
TBP	0.519567018
TBP	0.224503509
TBP	0.28151199
TBP	0.50368758
TBP	0.158960649
TBP	0.920630739
TBP	0.49902946
TBP	0.615344077
TBP	0.743930877
TBP	0.616818211
TBP	0.930141046
TBP	0.080378466
TBP	0.028121191
TBP	0.541528469
TBP	0.241202569
TBP	0.644837522
TBP	0.377736799
TBP	0.046853687
TBP	0.048140499
TBP	0.962842692
TBP	0.22646675
TBP	0.01139357
TBP	0.218475638
TBP	0.055937569
TBP	0.234972147
TBP	0.40269627
TBP	0.014304436
TBP	0.361763168
TBP	0.58449974
TBP	0.605793738
TBP	0.263718613
TBP	0.675148677
TBP	0.935806216
TBP	0.003591406
TBP	0.786971175
TBP	0.806933147
TBP	0.073038385
TBP	0.566999304
TBP	0.539190846
TBP	0.137675155
TBP	0.276332649
TBP	0.351843507
TBP	0.812805236
TBP	0.171541348
TBP	0.521162093
TBP	0.764622842
TBP	0.288755647
TBP	0.436778316
TBP	0.669450758
TBP	0.036923782
TBP	0.560646349
TBP	0.932383237
TBP	0.434622492
TBP	0.936232617
TBP	0.978302628
TBP	0.676762289
TBP	0.298268895
TBP	0.208253395
TBP	0.318896429
TBP	0.854374968
TBP	0.061059907
TBP	0.182046106
TBP	0.483836601
TBP	0.338283574
TBP	0.813362698
TBP	0.87043248
TBP	0.019161279
TBP	0.824748182
TBP	0.401268495
TBP	0.672058288
TBP	0.118672216
TBP	0.476424339
TBP	0.925339964
TBP	0.574839342
TBP	0.91275158
TBP	0.755301924
TBP	0.630999924
TBP	0.79442065
TBP	0.923546462
TBP	0.16446881
TBP	0.192883944
TBP	0.097642665
TBP	0.829109395
TBP	0.805863958
TBP	0.279269986
TBP	0.449029579
TBP	0.625878707
TBP	0.370921416
TBP	0.382318948
TBP	0.914480876
TBP	0.390297755
TBP	0.070293759
TBP	0.707506611
TBP	0.692996814
TBP	0.09614729
TBP	0.03690323
TBP	0.400940121
TBP	0.011537225
TBP	0.567891016
TBP	0.944949926
TBP	0.343302177
TBP	0.24449828
TBP	0.541676977
TBP	0.117704378
TBP	0.374908455
TBP	0.327511117
TBP	0.947205751
TBP	0.910574912
TBP	0.762444715
TBP	0.758074916
TBP	0.998490834
TBP	0.580401405
TBP	0.213284181
TBP	0.133551898
TBP	0.792282316
TBP	0.981905837
TBP	0.982048793
TBP	0.125443475
TBP	0.618285144
TBP	0.858186804
TBP	0.139387536
TBP	0.366580521
TBP	0.157130227
TBP	0.447839834
TBP	0.485874579
TBP	0.95020304
TBP	0.90475388
TBP	0.940164702
TBP	0.773493237
TBP	0.092210986
TBP	0.01624343
TBP	0.333509587
TBP	0.241853092
TBP	0.792070718
TBP	0.496387038
TBP	0.51387909
TBP	0.072401879
TBP	0.3451391
TBP	0.756324941
TBP	0.385119046
TBP	0.00692104
TBP	0.71843923
TBP	0.556969332
TBP	0.070082627
TBP	0.347816531
TBP	0.413005555
TBP	0.311655199
TBP	0.737567968
TBP	0.388340284
TBP	0.619424278
TBP	0.623541268
TBP	0.802412331
TBP	0.654067937
TBP	0.679453118
TBP	0.410754823
TBP	0.663253142
TBP	0.027117778
TBP	0.815928965
TBP	0.075042779
TBP	0.900965292
TBP	0.070827235
TBP	0.191123383
TBP	0.776929248
TBP	0.203133504
TBP	0.403764511
TBP	0.446180628
TBP	0.606295469
TBP	0.576445743
TBP	0.059506766
TBP	0.182665085
TBP	0.296121662
TBP	0.376079086
TBP	0.713095942
TBP	0.125148586
TBP	0.429233435
TBP	0.030377039
TBP	0.454168669
TBP	0.794308127
TBP	0.471276496
TBP	0.236389611
TBP	0.887035017
TBP	0.125952785
TBP	0.269311399
TBP	0.882458147
TBP	0.750519822
TBP	0.097692942
TBP	0.815567016
TBP	0.858393029
TBP	0.1171573
TBP	0.137397162
TBP	0.548256997
TBP	0.05902965
TBP	0.495523291
TBP	0.007417523
TBP	0.848293222
TBP	0.062746332
TBP	0.819845088
TBP	0.539360294
TBP	0.499020099
TBP	0.022227321
TBP	0.554093135
TBP	0.719897603
TBP	0.235715229
TBP	0.811879681
TBP	0.421473897
TBP	0.564910551
TBP	0.151690785
TBP	0.194792436
TBP	0.166783036
TBP	0.835109572
TBP	0.111078399
TBP	0.268070107
TBP	0.79848097
TBP	0.298929408
TBP	0.867568752
TBP	0.039423247
TBP	0.33982351
TBP	0.309596095
TBP	0.129453685
TBP	0.373834485
TBP	0.464965629
TBP	0.046608189
TBP	0.987516199
TBP	0.90845233
TBP	0.979390147
TBP	0.170472214
TBP	0.042734374
TBP	0.142832364
TBP	0.360580842
TBP	0.54442055
TBP	0.937396619
TBP	0.635548866
TBP	0.484746532
TBP	0.085896228
TBP	0.944913187
TBP	0.346713772
TBP	0.369346223
TBP	0.624148743
TBP	0.727405825
TBP	0.197928109
TBP	0.5887152
TBP	0.842897167
TBP	0.999379032
TBP	0.011438249
TBP	0.82133185
TBP	0.205623826
TBP	0.113804851
TBP	0.688085664
TBP	0.272961319
TBP	0.823169879
TBP	0.644396402
TBP	0.527902281
TBP	0.028650968
TBP	0.287170039
TBP	0.035583528
TBP	0.897867954
TBP	0.130968936
TBP	0.051444089
TBP	0.363946523
TBP	0.695480783
TBP	0.892309131
TBP	0.244276195
TBP	0.391966397
TBP	0.620154907
TBP	0.564496977
TBP	0.041401571
TBP	0.474243486
TBP	0.949205233
TBP	0.240331345
TBP	0.678141702
TBP	0.913432184
TBP	0.045581526
TBP	0.136427131
TBP	0.100354233
TBP	0.409654615
TBP	0.969947845
TBP	0.363984651
TBP	0.724901414
TBP	0.702681547
TBP	0.0248146
TBP	0.94599854
TBP	0.533491509
TBP	0.696309166
TBP	0.045257503
TBP	0.916571429
TBP	0.032844221
TBP	0.777297241
TBP	0.526141776
TBP	0.266121884
TBP	0.504936079
TBP	0.532495256
TBP	0.086870237
TBP	0.91560143
TBP	0.564008262
TBP	0.059230526
TBP	0.672725694
TBP	0.627322678
TBP	0.07285542
TBP	0.437705054
TBP	0.641540746
TBP	0.809969487
TBP	0.391752972
TBP	0.773422806
TBP	0.873395125
TBP	0.618313116
TBP	0.357734184
TBP	0.932256681
TBP	0.744729296
TBP	0.063567992
TBP	0.108203508
TBP	0.818777892
TBP	0.793076938
TBP	0.057107036
TBP	0.907620618
TBP	0.721638614
TBP	0.902706995
TBP	0.535714265
TBP	0.348539336
TBP	0.833293378
TBP	0.790328991
TBP	0.53140906
TBP	0.778718973
TBP	0.058358947
TBP	0.458110426
TBP	0.02233104
TBP	0.739889112
TBP	0.705737086
TBP	0.00570667
TBP	0.47075322
TBP	0.596172563
TBP	0.283993592
TBP	0.055219291
TBP	0.37787429
TBP	0.530223881
TBP	0.250978069
TBP	0.944086493
TBP	0.437488271
TBP	0.701066808
TBP	0.175847892
TBP	0.241974823
TBP	0.023683183
TBP	0.328771049
TBP	0.413091426
TBP	0.108754556
TBP	0.85205226
TBP	0.009059939
TBP	0.969763529
TBP	0.804646692
TBP	0.501039719
TBP	0.934179139
TBP	0.467852223
TBP	0.510976796
TBP	0.832221797
TBP	0.160649598
TBP	0.521361525
TBP	0.433566746
TBP	0.331818084
TBP	0.448023751
TBP	0.04116736
TBP	0.243364051
TBP	0.103169656
TBP	0.363130948
TBP	0.657742033
TBP	0.425039657
TBP	0.072192595
TBP	0.687141191
TBP	0.852786028
TBP	0.867217553
TBP	0.089081859
TBP	0.013038113
TBP	0.42325607
TBP	0.973258451
TBP	0.499068088
TBP	0.994652604
TBP	0.494881822
TBP	0.123035601
TBP	0.560385762
TBP	0.239292527
TBP	0.725250528
TBP	0.786027395
TBP	0.449781886
TBP	0.469079919
TBP	0.401860024
TBP	0.902375512
TBP	0.56368841
TBP	0.690996676
TBP	0.332274237
TBP	0.094864106
TBP	0.937903824
TBP	0.671019064
TBP	0.014994092
TBP	0.113113768
TBP	0.847790858
TBP	0.446819442
TBP	0.401880389
TBP	0.432214202
TBP	0.663604414
TBP	0.182369325
TBP	0.83833876
TBP	0.917372975
TBP	0.798301063
TBP	0.503056282
TBP	0.254459497
TBP	0.667245436
TBP	0.941099375
TBP	0.980761029
TBP	0.052297274
TBP	0.382404521
TBP	0.806177587
TBP	0.547887699
TBP	0.304464522
TBP	0.402304827
TBP	0.027595786
TBP	0.848993687
TBP	0.031033703
TBP	0.652291832
TBP	0.596841105
TBP	0.312611038
TBP	0.9869101
TBP	0.828926939
TBP	0.60771793
TBP	0.138112636
TBP	0.870927162
TBP	0.577087743
TBP	0.799172571
TBP	0.028196206
TBP	0.25635774
TBP	0.756766913
TBP	0.829948305
TBP	0.523712249
TBP	0.63793759
TBP	0.487905606
TBP	0.581838598
TBP	0.100370023
TBP	0.841613969
TBP	0.402493875
TBP	0.772604614
TBP	0.95145785
TBP	0.265468982
TBP	0.829297498
TBP	0.653661094
TBP	0.798515081
TBP	0.186151455
TBP	0.754707575
TBP	0.735920368
TBP	0.751785749
TBP	0.332614484
TBP	0.057548624
TBP	0.674415448
TBP	0.041570173
TBP	0.643563032
TBP	0.299604507
TBP	0.393431081
TBP	0.923504262
TBP	0.679217794
TBP	0.717546308
TBP	0.717136621
TBP	0.228172059
TBP	0.40877394
TBP	0.571113963
TBP	0.879450149
TBP	0.594678027
TBP	0.918145146
TBP	0.351383726
TBP	0.253988408
TBP	0.714111547
TBP	0.218470488
TBP	0.443365654
TBP	0.696212682
TBP	0.673504142
TBP	0.180539174
TBP	0.731745176
TBP	0.326562983
TBP	0.352424591
TBP	0.788993183
TBP	0.364537069
TBP	0.283160935
TBP	0.260619594
TBP	0.026919776
TBP	0.656292696
TBP	0.746779903
TBP	0.631145508
TBP	0.054518099
TBP	0.527284865
TBP	0.087772475
TBP	0.270287529
TBP	0.001272528
TBP	0.706514348
TBP	0.797080357
TBP	0.134292876
TBP	0.599130479
TBP	0.359213689
TBP	0.67806456
TBP	0.365930071
TBP	0.800886566
TBP	0.987030275
TBP	0.483260704
TBP	0.078701484
TBP	0.134455057
TBP	0.894335598
TBP	0.713546583
TBP	0.874167242
TBP	0.903774871
TBP	0.477299959
TBP	0.066778586
TBP	0.719879046
TBP	0.271929027
TBP	0.326580348
TBP	0.385049627
TBP	0.330709597
TBP	0.098580315
TBP	0.581178776
TBP	0.756192083
TBP	0.51700415
TBP	0.274525796
TBP	0.444617775
TBP	0.895606278
TBP	0.921282576
TBP	0.521336422
TBP	0.765862988
TBP	0.766721522
TBP	0.838229699
TBP	0.94074969
TBP	0.42278545
TBP	0.604735889
TBP	0.220197823
TBP	0.85919871
TBP	0.927692772
TBP	0.583438503
TBP	0.658844937
TBP	0.065308471
TBP	0.244547564
TBP	0.508936457
TBP	0.514943169
TBP	0.763663344
TBP	0.267851514
TBP	0.68774091
TBP	0.557725543
TBP	0.430976606
TBP	0.860915044
TBP	0.111669099
TBP	0.316305042
TBP	0.740989302
TBP	0.546611989
TBP	0.179713881
TBP	0.681628219
TBP	0.105317101
TBP	0.288582891
TBP	0.724054109
TBP	0.045391158
TBP	0.108823203
TBP	0.417628008
TBP	0.596525706
TBP	0.197205629
TBP	0.501105937
TBP	0.824721835
TBP	0.092054422
TBP	0.47040903
TBP	0.880939512
TBP	0.435728696
TBP	0.276655831
TBP	0.057134592
TBP	0.88492612
TBP	0.147885439
TBP	0.317381484
TBP	0.680615984
TBP	0.282626343
TBP	0.424742113
TBP	0.487544647
TBP	0.241415621
TBP	0.360150333
TBP	0.069154712
TBP	0.360695231
TBP	0.982979156
TBP	0.190062935
TBP	0.871892384
TBP	0.112584582
TBP	0.194088851
TBP	0.730156581
TBP	0.270247901
TBP	0.210062805
TBP	0.582534253
TBP	0.08434011
TBP	0.47190585
TBP	0.305780002
TBP	0.890702586
TBP	0.211584499
TBP	0.521025638
TBP	0.014161414
TBP	0.526816593
TBP	0.385549698
TBP	0.001533849
TBP	0.566383476
TBP	0.447825922
TBP	0.615885552
TBP	0.050213237
TBP	0.652744704
TBP	0.323012597
TBP	0.158451191
TBP	0.211874283
TBP	0.372315408
TBP	0.673688008
TBP	0.156643519
TBP	0.403766557
TBP	0.262573524
TBP	0.349599339
TBP	0.113170018
TBP	0.293369872
TBP	0.132111826
TBP	0.458199481
TBP	0.735613832
TBP	0.053849157
TBP	0.3926105
TBP	0.841553098
TBP	0.397878896
TBP	0.456370113
TBP	0.958145375
TBP	0.775893993
TBP	0.476718121
TBP	0.98456973
TBP	0.295611778
TBP	0.181339415
TBP	0.772554734
TBP	0.870722695
TBP	0.313037808
TBP	0.914265016
TBP	0.915109491
TBP	0.807498405
TBP	0.352837003
TBP	0.675573095
TBP	0.268896893
TBP	0.957730324
TBP	0.121378165
TBP	0.322974551
TBP	0.628786231
TBP	0.241929496
TBP	0.928745386
TBP	0.592801481
TBP	0.360916707
TBP	0.608358289
TBP	0.60313405
TBP	0.881003214
TBP	0.630556971
TBP	0.865872593
TBP	0.922514917
TBP	0.568778791
TBP	0.746615356
TBP	0.391963152
TBP	0.141488633
TBP	0.945118691
TBP	0.242932135
TBP	0.02224568
TBP	0.22779431
TBP	0.236467765
TBP	0.5562913
TBP	0.662705943
TBP	0.498425297
TBP	0.115573309
TBP	0.643540079
TBP	0.627150474
TBP	0.255480226
TBP	0.235754756
TBP	0.353329598
TBP	0.307204691
TBP	0.770762424
TBP	0.228400683
TBP	0.460328263
TBP	0.838026572
TBP	0.256462531
TBP	0.460374379
TBP	0.834266782
TBP	0.330269789
TBP	0.505384083
TBP	0.771667133
TBP	0.179693265
TBP	0.992752631
TBP	0.956338259
TBP	0.517284191
TBP	0.121383014
TBP	0.563056111
TBP	0.037453264
TBP	0.954075741
TBP	0.012125395
TBP	0.576633699
TBP	0.742517413
TBP	0.188667246
TBP	0.29707472
TBP	0.446986652
TBP	0.391443264
TBP	0.657043383
TBP	0.613949181
TBP	0.728807719
TBP	0.320434533
TBP	0.144196655
TBP	0.053911
TBP	0.95509577
TBP	0.02560094
TBP	0.920763139
TBP	0.366664745
TBP	0.698392547
TBP	0.569352347
TBP	0.284011137
TBP	0.011369919
TBP	0.421372019
TBP	0.614292492
TBP	0.004755372
TBP	0.663599294
TBP	0.115653129
TBP	0.90229458
TBP	0.10099879
TBP	0.565415458
TBP	0.251431673
TBP	0.5811959
TBP	0.952523705
TBP	0.727278803
TBP	0.404572651
TBP	0.492364404
TBP	0.67214035
TBP	0.468232227
TBP	0.295742022
TBP	0.546167572
TBP	0.73502562
TBP	0.771614201
TBP	0.814393227
TBP	0.333128539
TBP	0.891244566
TBP	0.308703397
TBP	0.698768786
TBP	0.193474914
TBP	0.976707599
TBP	0.169092581
TBP	0.170426716
TBP	0.628090405
TBP	0.734195536
TBP	0.939113242
TBP	0.768296211
TBP	0.166307634
TBP	0.280295154
TBP	0.425265706
TBP	0.837293498
TBP	0.151504726
TBP	0.665853778
TBP	0.818083723
TBP	0.67361828
TBP	0.375476927
TBP	0.884335973
TBP	0.571032705
TBP	0.469947767
TBP	0.636090492
TBP	0.74059795
TBP	0.145877597
TBP	0.40640328
TBP	0.458289359
TBP	0.55824501
TBP	0.409689947
TBP	0.998119548
TBP	0.750275056
TBP	0.188448956
TBP	0.108742243
TBP	0.743814857
TBP	0.115077137
TBP	0.997820341
TBP	0.778122155
TBP	0.40818304
TBP	0.278233301
TBP	0.956695872
TBP	0.254532005
TBP	0.120106203
TBP	0.544990085
TBP	0.673528438
TBP	0.374333021
TBP	0.147115915
TBP	0.969005997
TBP	0.069236794
TBP	0.602387394
TBP	0.19486835
TBP	4.249807588
TBP	3.382360502
TBP	1.649128625
TBP	3.367139459
TBP	3.32565812
TBP	1.359112076
TBP	2.041020614
TBP	3.274105333
TBP	1.271632656
TBP	1.312985572
TBP	3.10763066
TBP	3.10763066
TBP	3.325729218
TBP	2.00719236
TBP	1.182869418
TBP	1.388787132
TBP	1.077636022
TBP	1.286591919
TBP	1.36122465
TBP	2.088849926
TBP	1.554423294
TBP	3.565462717
TBP	7.081543024
TBP	1.352857233
TBP	1.285400281
TBP	2.731547902
TBP	5.630934048
TBP	3.690400504
TBP	1.863394876
TBP	9.87156969
TBP	1.915023981
TBP	3.681056211
TBP	2.127104472
TBP	2.317006995
TBP	3.58703817
TBP	6.802921967
TBP	1.930255039
TBP	5.327314311
TBP	7.711726056
TBP	2.485318244
TBP	1.687062157
TBP	3.608863286
TBP	3.608863286
TBP	3.166776836
TBP	2.127104472
TBP	3.983833472
TBP	2.615309348
TBP	1.718321974
TBP	1.301300686
TBP	1.687062157
TBP	3.4830875
TBP	2.615309348
TBP	2.728007249
TBP	3.655547487
TBP	2.023090094
TBP	2.508396467
TBP	1.554445404
TBP	2.987006381
TBP	2.182197149
TBP	2.428597917
TBP	1.833436797
TBP	1.615304003
TBP	2.719273248
TBP	3.923524468
TBP	1.341456915
TBP	1.905795784
TBP	1.455621382
TBP	2.871605511
TBP	1.43449216
TBP	1.43449216
TBP	1.670636311
TBP	1.402679159
TBP	3.189083708
TBP	2.379555395
TBP	1.785689576
TBP	3.233698258
TBP	10.41700507
TBP	3.77495967
TBP	3.418625729
TBP	1.554423294
TBP	1.912950028
TBP	3.387673968
TBP	1.644862685
TBP	2.886653298
TBP	3.189083708
TBP	2.687385624
TBP	1.748852998
TBP	2.242291176
TBP	2.253990593
TBP	1.226573992
TBP	1.226573992
TBP	1.627872395
TBP	4.543088639
TBP	1.440606412
TBP	1.471278648
TBP	5.60232715
TBP	1.444223811
TBP	4.573993246
TBP	1.1780254
TBP	2.272292211
TBP	2.272292211
TBP	2.258179614
TBP	2.064174193
TBP	3.138414271
TBP	10.39961228
TBP	2.367179192
TBP	1.620310626
TBP	1.494819217
TBP	3.994732242
TBP	1.483617637
TBP	2.058655481
TBP	3.923524468
TBP	5.47260313
TBP	1.587977716
TBP	1.567270574
TBP	2.178755331
TBP	2.63930854
TBP	1.967209459
TBP	2.367998395
TBP	3.321302074
TBP	1.714416351
TBP	7.688846729
TBP	1.836332564
TBP	1.540799858
TBP	3.765478705
TBP	2.058655481
TBP	1.960994404
TBP	5.60232715
TBP	1.608455243
TBP	1.401849887
TBP	2.235978098
TBP	10.27099052
TBP	1.722326822
TBP	3.069711824
TBP	2.474604895
TBP	1.263991618
TBP	5.47260313
TBP	3.592942872
TBP	1.26475465
TBP	5.514743851
TBP	4.741885943
TBP	2.367998395
TBP	3.012870443
TBP	4.915978848
TBP	7.688846729
TBP	3.024044888
TFIIA	0.494815282
TFIIA	0.082033233
TFIIA	0.463799925
TFIIA	0.598371779
TFIIA	0.913878408
TFIIA	0.048024772
TFIIA	0.818095385
TFIIA	0.087644827
TFIIA	0.270967943
TFIIA	0.847412111
TFIIA	0.91870857
TFIIA	0.082041469
TFIIA	0.557564967
TFIIA	0.04272917
TFIIA	0.260889105
TFIIA	0.187964247
TFIIA	0.567417176
TFIIA	0.065681499
TFIIA	0.437548548
TFIIA	0.553102531
TFIIA	0.540200794
TFIIA	0.254492729
TFIIA	0.165178723
TFIIA	0.727781078
TFIIA	0.20615786
TFIIA	0.586465526
TFIIA	0.913545978
TFIIA	0.206966601
TFIIA	0.831817157
TFIIA	0.308908746
TFIIA	0.188422481
TFIIA	0.518944717
TFIIA	0.18403562
TFIIA	0.224278108
TFIIA	0.957585849
TFIIA	0.193114334
TFIIA	0.971871673
TFIIA	0.930722187
TFIIA	0.218537737
TFIIA	0.359251855
TFIIA	0.096406023
TFIIA	0.867307561
TFIIA	0.995648365
TFIIA	0.572114155
TFIIA	0.590809931
TFIIA	0.700331719
TFIIA	0.574071634
TFIIA	0.163281451
TFIIA	0.530344806
TFIIA	0.499203874
TFIIA	0.919968571
TFIIA	0.452525864
TFIIA	0.423979898
TFIIA	0.077046069
TFIIA	0.927771397
TFIIA	0.313089546
TFIIA	0.412680361
TFIIA	0.394785866
TFIIA	0.693271816
TFIIA	0.592192824
TFIIA	0.150685687
TFIIA	0.342424187
TFIIA	0.567681102
TFIIA	0.759939347
TFIIA	0.885060025
TFIIA	0.738704742
TFIIA	0.435099426
TFIIA	0.020467952
TFIIA	0.900162123
TFIIA	0.125038274
TFIIA	0.99680625
TFIIA	0.064622853
TFIIA	0.826884283
TFIIA	0.356002363
TFIIA	0.40182967
TFIIA	0.967086831
TFIIA	0.538429864
TFIIA	0.630461032
TFIIA	0.332169298
TFIIA	0.102921613
TFIIA	0.985321821
TFIIA	0.66940788
TFIIA	0.001544297
TFIIA	0.365887124
TFIIA	0.532234583
TFIIA	0.555322768
TFIIA	0.543849953
TFIIA	0.54976344
TFIIA	0.584511356
TFIIA	0.062693717
TFIIA	0.059638004
TFIIA	0.897352822
TFIIA	0.585588571
TFIIA	0.824940885
TFIIA	0.5744299
TFIIA	0.335362568
TFIIA	0.895916577
TFIIA	0.06885242
TFIIA	0.699693012
TFIIA	0.054692249
TFIIA	0.867672099
TFIIA	0.822907274
TFIIA	0.169156909
TFIIA	0.815926545
TFIIA	0.450497081
TFIIA	0.251990239
TFIIA	0.576026215
TFIIA	0.683633311
TFIIA	0.607272509
TFIIA	0.6727657
TFIIA	0.243899285
TFIIA	0.952924082
TFIIA	0.930452809
TFIIA	0.699560184
TFIIA	0.270345952
TFIIA	0.973353289
TFIIA	0.053230101
TFIIA	0.598711758
TFIIA	0.656338314
TFIIA	0.772665102
TFIIA	0.746832557
TFIIA	0.841605971
TFIIA	0.827447644
TFIIA	0.468858949
TFIIA	0.172007785
TFIIA	0.982960483
TFIIA	0.401955618
TFIIA	0.766161544
TFIIA	0.092016975
TFIIA	0.89540656
TFIIA	0.800878619
TFIIA	0.629337637
TFIIA	0.635966024
TFIIA	0.901820532
TFIIA	0.819579195
TFIIA	0.498934362
TFIIA	0.7284973
TFIIA	0.78095583
TFIIA	0.271743651
TFIIA	0.714580945
TFIIA	0.571289492
TFIIA	0.891496706
TFIIA	0.028169161
TFIIA	0.678997899
TFIIA	0.692498974
TFIIA	0.571040129
TFIIA	0.833702246
TFIIA	0.294808608
TFIIA	0.190586479
TFIIA	0.169095519
TFIIA	0.016338709
TFIIA	0.114663711
TFIIA	0.063900925
TFIIA	0.805444491
TFIIA	0.132828836
TFIIA	0.090229409
TFIIA	0.89269415
TFIIA	0.733845318
TFIIA	0.501389092
TFIIA	0.276608402
TFIIA	0.107896114
TFIIA	0.847026282
TFIIA	0.710791718
TFIIA	0.805251594
TFIIA	0.014512408
TFIIA	0.253626202
TFIIA	0.402444648
TFIIA	0.331605426
TFIIA	0.867115064
TFIIA	0.174981068
TFIIA	0.366298414
TFIIA	0.027792437
TFIIA	0.904128182
TFIIA	0.841076006
TFIIA	0.963698943
TFIIA	0.615962868
TFIIA	0.121436612
TFIIA	0.925364246
TFIIA	0.124601448
TFIIA	0.556079535
TFIIA	0.180238776
TFIIA	0.988289056
TFIIA	0.70150294
TFIIA	0.254693094
TFIIA	0.798163362
TFIIA	0.374294538
TFIIA	0.886694893
TFIIA	0.136536655
TFIIA	0.903109089
TFIIA	0.902348143
TFIIA	0.858976501
TFIIA	0.53189775
TFIIA	0.826340177
TFIIA	0.935098415
TFIIA	0.564888287
TFIIA	0.39451383
TFIIA	0.187233107
TFIIA	0.883499562
TFIIA	0.23387004
TFIIA	0.944326818
TFIIA	0.658215224
TFIIA	0.15953237
TFIIA	0.953864346
TFIIA	0.15530826
TFIIA	0.955994084
TFIIA	0.65234625
TFIIA	0.027041782
TFIIA	0.422880963
TFIIA	0.202141049
TFIIA	0.620047548
TFIIA	0.922069809
TFIIA	0.576818515
TFIIA	0.143639499
TFIIA	0.365084786
TFIIA	0.053309554
TFIIA	0.115565963
TFIIA	0.725683933
TFIIA	0.168146602
TFIIA	0.958449034
TFIIA	0.060459394
TFIIA	0.973474439
TFIIA	0.492189108
TFIIA	0.702921107
TFIIA	0.723831171
TFIIA	0.764134589
TFIIA	0.879427017
TFIIA	0.712292132
TFIIA	0.245007992
TFIIA	0.492784748
TFIIA	0.757648755
TFIIA	0.000373479
TFIIA	0.083833494
TFIIA	0.77658283
TFIIA	0.293522646
TFIIA	0.34781478
TFIIA	0.649117631
TFIIA	0.843728692
TFIIA	0.069074697
TFIIA	0.265338414
TFIIA	0.710320294
TFIIA	0.051068838
TFIIA	0.335480825
TFIIA	0.89347872
TFIIA	0.228029845
TFIIA	0.571964345
TFIIA	0.19104524
TFIIA	0.999763239
TFIIA	0.501849643
TFIIA	0.820059511
TFIIA	0.637098354
TFIIA	0.852797348
TFIIA	0.687105773
TFIIA	0.777514219
TFIIA	0.146650224
TFIIA	0.273125507
TFIIA	0.260421099
TFIIA	0.355531187
TFIIA	0.260930691
TFIIA	0.855388099
TFIIA	0.73485925
TFIIA	0.854312611
TFIIA	0.734305538
TFIIA	0.720043975
TFIIA	0.983339275
TFIIA	0.161927365
TFIIA	0.766179878
TFIIA	0.953969222
TFIIA	0.265907189
TFIIA	0.08583757
TFIIA	0.228925752
TFIIA	0.332429523
[truncated: 13,578 more rows]
