# Supplementary material for: Genome-scale chromatin binding dynamics of RNA Polymerase II general transcription machinery components
Source: EMBO J. 2024 Apr 2;43(9):1799–821. doi: 10.1038/s44318-024-00089-2 (PMC11066129; doi:10.1038/s44318-024-00089-2)
Supplement: Supplementary file 5 — Source data Fig. 2 [file 44318_2024_89_MOESM5_ESM.zip › Figure 2/2C/westernFits.csv]

time	ratio	ratio_sd	factorName
10	0	0	TBP
20	0.0668815	0.037904459	TBP
25	0.1881925	0.00369039	TBP
30	0.3927595	0.04699361	TBP
40	0.702039	0.056301256	TBP
60	0.93478	0.084708564	TBP
90	1.0869705	0.049201197	TBP
120	1	0	TBP
10	0	0	TFIIA
20	0.00807255	0.025798572	TFIIA
25	0.041814517	0.027755584	TFIIA
30	0.134598958	0.024786184	TFIIA
40	0.236474998	0.105280026	TFIIA
60	0.4433163	0.132881357	TFIIA
90	0.908601116	0.115469695	TFIIA
120	1	0.048768136	TFIIA
10	0.005503336	0.004296378	TFIIB
20	0.024852185	0.008059572	TFIIB
25	0.122603924	0.004617117	TFIIB
30	0.234404523	0.092350999	TFIIB
40	0.373566325	0.06212647	TFIIB
60	0.823672485	0.037105177	TFIIB
90	1.036303034	0.096476744	TFIIB
120	1	0.10030347	TFIIB
10	0.00404041	0.008561589	TFIIE
20	0.130586375	0.044118566	TFIIE
25	0.211741168	0.041641221	TFIIE
30	0.308295684	0.043437913	TFIIE
40	0.466107269	0.028244371	TFIIE
60	0.733978309	0.094916351	TFIIE
90	0.964856915	0.015709032	TFIIE
120	1	0.019709711	TFIIE
10	0.003874064	0.006087933	TFIIF
20	0.004729549	0.003031734	TFIIF
25	0.012858509	0.007339118	TFIIF
30	0.05317401	0.090755185	TFIIF
40	0.441221928	0.408982398	TFIIF
60	0.87291145	0.128566542	TFIIF
90	0.978397232	0.218946831	TFIIF
120	1	0.303050037	TFIIF
