# Supplementary material for: Genome-scale chromatin binding dynamics of RNA Polymerase II general transcription machinery components
Source: EMBO J. 2024 Apr 2;43(9):1799–821. doi: 10.1038/s44318-024-00089-2 (PMC11066129; doi:10.1038/s44318-024-00089-2)
Supplement: Supplementary file 5 — Source data Fig. 2 [file 44318_2024_89_MOESM5_ESM.zip › Figure 2/2C/README.txt]

westernFits.csv

-time: time in minutes
-ratio: 0-1 normalized quantified HA/Myc Western blot
-ratio_sd: standard error of the ratio
-factorName: measured GTF

-> fit with nls function (see script at https://github.com/AubleLab/PIC_competition_ChIP_scripts/blob/main/scripts_figures/fig2c_western_fits.R)
