# Supplementary material for: Genome-scale chromatin binding dynamics of RNA Polymerase II general transcription machinery components
Source: EMBO J. 2024 Apr 2;43(9):1799–821. doi: 10.1038/s44318-024-00089-2 (PMC11066129; doi:10.1038/s44318-024-00089-2)
Supplement: Supplementary file 5 — Source data Fig. 2 [file 44318_2024_89_MOESM5_ESM.zip › Figure 2/2D/residenceTimes.csv]

gene	factorName	resTime
YOR142W	TBP	<1
YEL035C	TBP	<1
YHL040C	TBP	<1
YHR020W	TBP	<1
YLL026W	TBP	<1
YOL004W	TBP	<1
YJL165C	TBP	<1
YGR211W	TBP	<1
YBR150C	TBP	<1
YCL057W	TBP	<1
YBR109C	TBP	<1
YLR348C	TBP	<1
YOR141C	TBP	<1
YHR051W	TBP	<1
YNR003W-A	TBP	<1
YJL078C	TBP	<1
YOR293W	TBP	<1
YGR155W	TBP	<1
YPL003W	TBP	<1
YLR008C	TBP	<1
YJR057W	TBP	<1
YJL100W	TBP	<1
YDR264C	TBP	<1
YPR190C	TBP	<1
YDR009W	TBP	<1
YCL057C-A	TBP	<1
YER178W	TBP	<1
YOR136W	TBP	<1
YGR035C	TBP	<1
YOL101C	TBP	<1
YDR127W	TBP	<1
YKL213C	TBP	<1
YPL231W	TBP	<1
YAL060W	TBP	<1
YBL005W-A	TBP	<1
YBL005W-B	TBP	<1
YER163C	TBP	<1
YHR019C	TBP	<1
YHL032C	TBP	<1
YBR126C	TBP	<1
YPL158C	TBP	<1
YLL039C	TBP	<1
YNL186W	TBP	<1
YDR237W	TBP	<1
YDL095W	TBP	<1
YDL067C	TBP	<1
YHR043C	TBP	<1
YOR343W-A	TBP	<1
YOR343W-B	TBP	<1
YOR185C	TBP	<1
YBR199W	TBP	<1
YLR395C	TBP	<1
YKL020C	TBP	<1
YMR036C	TBP	<1
YPL078C	TBP	<1
YPR108W	TBP	<1
YHL003C	TBP	<1
YER032W	TBP	<1
YDR231C	TBP	<1
YPL117C	TBP	<1
YMR196W	TBP	<1
YIL115C	TBP	<1
YDR394W	TBP	<1
YDL097C	TBP	<1
YDR186C	TBP	<1
YML018C	TBP	<1
YML128C	TBP	<1
YER103W	TBP	<1
YGR116W	TBP	<1
YPL011C	TBP	<1
YHR161C	TBP	<1
YDR377W	TBP	<1
YOR330C	TBP	<1
YKR093W	TBP	<1
YMR315W	TBP	<1
YLR194C	TBP	<1
YHR001W-A	TBP	<1
YER119C	TBP	<1
YDR405W	TBP	<1
YDR046C	TBP	<1
YGL115W	TBP	<1
YIL091C	TBP	<1
YIL158W	TBP	<1
YBL085W	TBP	<1
YHL026C	TBP	<1
YCR081C-A	TBP	<1
YGR257C	TBP	<1
YPL151C	TBP	<1
YDR452W	TBP	<1
YFL052W	TBP	<1
YDR210W-A	TBP	<1
YDR210W-B	TBP	<1
YPL022W	TBP	<1
YKL100C	TBP	<1
YKL196C	TBP	<1
YJL089W	TBP	<1
YHR012W	TBP	<1
YLR400W	TBP	<1
YJL177W	TBP	<1
YDL010W	TBP	<1
YOL086W-A	TBP	<1
YML117W	TBP	<1
YPL004C	TBP	<1
YOL123W	TBP	<1
YFL010C	TBP	<1
YLR214W	TBP	<1
YDR516C	TBP	<1
YPL010W	TBP	<1
YOR260W	TBP	<1
YLR299C-A	TBP	<1
YGR082W	TBP	<1
YNL277W	TBP	<1
YCL049C	TBP	<1
YMR002W	TBP	<1
YPL178W	TBP	<1
YKL085W	TBP	<1
YOR220W	TBP	<1
YLR078C	TBP	<1
YLR255C	TBP	<1
YBR139W	TBP	<1
YER031C	TBP	<1
YJL166W	TBP	<1
YOL081W	TBP	<1
YDL198C	TBP	<1
YJL168C	TBP	<1
YNL098C	TBP	<1
YOR230W	TBP	<1
YGL062W	TBP	<1
YAL043C	TBP	<1
YML120C	TBP	<1
YBL022C	TBP	<1
YBL041W	TBP	<1
snR48	TBP	<1
YKL195W	TBP	<1
YER001W	TBP	<1
YJL141C	TBP	<1
YOR259C	TBP	<1
YDR208W	TBP	<1
YDL078C	TBP	<1
YAL042W	TBP	<1
YHR208W	TBP	<1
YHR136C	TBP	<1
YER120W	TBP	<1
YNL091W	TBP	<1
YGL208W	TBP	<1
YPR191W	TBP	<1
YPL066W	TBP	<1
YJL174W	TBP	<1
YBR101C	TBP	<1
YOL027C	TBP	<1
YPL201C	TBP	<1
YOL020W	TBP	<1
YGL112C	TBP	<1
YOL062C	TBP	<1
YHR024C	TBP	<1
YPL222C-A	TBP	<1
YGL111W	TBP	<1
YEL015W	TBP	<1
YOL061W	TBP	<1
YPR083W	TBP	<1
snR31	TBP	<1
YIR011C	TBP	<1
YLR079W	TBP	<1
YDR529C	TBP	<1
YGR181W	TBP	<1
YHR025W	TBP	<1
YBL010C	TBP	<1
YLR438C-A	TBP	<1
YLL029W	TBP	<1
YGR081C	TBP	<1
YDR095C	TBP	<1
YLR085C	TBP	<1
YNL034W	TBP	<1
YJR104C	TBP	<1
YHR116W	TBP	<1
YIL089W	TBP	<1
YDR067C	TBP	<1
YIR012W	TBP	<1
YPL186C	TBP	<1
YDL099W	TBP	<1
YJL042W	TBP	<1
YDL126C	TBP	<1
YGL035C	TBP	<1
YPL156C	TBP	<1
YER015W	TBP	<1
YDL022W	TBP	<1
YMR060C	TBP	<1
YML115C	TBP	<1
YLR245C	TBP	<1
YGR084C	TBP	<1
YKR006C	TBP	<1
YOR132W	TBP	<1
YNL138W	TBP	<1
YDR032C	TBP	<1
YGR086C	TBP	<1
YFL014W	TBP	<1
YMR276W	TBP	<1
YHL021C	TBP	<1
YGR209C	TBP	<1
YDR272W	TBP	<1
YOR257W	TBP	<1
YDR071C	TBP	<1
YCR003W	TBP	<1
YKR007W	TBP	<1
YMR143W	TBP	<1
YJL140W	TBP	<1
YLR170C	TBP	<1
YOR332W	TBP	<1
YDR086C	TBP	<1
YDR502C	TBP	<1
YDR487C	TBP	<1
YJL188C	TBP	<1
YOL110W	TBP	<1
YDL040C	TBP	<1
YER130C	TBP	<1
YHL020C	TBP	<1
snR5	TBP	<1
YPL188W	TBP	<1
YBR071W	TBP	<1
YGR008C	TBP	<1
YEL024W	TBP	<1
YGL037C	TBP	<1
YGR161W-A	TBP	<1
YGR161W-B	TBP	<1
YDR120C	TBP	<1
YDR527W	TBP	<1
YKR067W	TBP	<1
YCL009C	TBP	<1
YBL015W	TBP	<1
YOR285W	TBP	<1
YDR135C	TBP	<1
YBL029C-A	TBP	<1
YPL118W	TBP	<1
YNR066C	TBP	<1
YKL068W-A	TBP	<1
YPL237W	TBP	<1
YLR192C	TBP	<1
YIL047C	TBP	<1
YLR406C	TBP	<1
YLR208W	TBP	<1
YLR259C	TBP	<1
YNL153C	TBP	<1
YCR005C	TBP	<1
YPL163C	TBP	<1
YPL225W	TBP	<1
YBR189W	TBP	<1
YHR183W	TBP	<1
YDR276C	TBP	<1
YML054C	TBP	<1
YMR049C	TBP	<1
YDL127W	TBP	<1
YFL030W	TBP	<1
YDR155C	TBP	<1
YJL171C	TBP	<1
YHL035C	TBP	<1
YFL018C	TBP	<1
YMR226C	TBP	<1
YDR145W	TBP	<1
YDR244W	TBP	<1
YBL006C	TBP	<1
YDR297W	TBP	<1
YDR204W	TBP	<1
YHR033W	TBP	<1
YHR039C-A	TBP	<1
YML073C	TBP	<1
YGR204W	TBP	<1
YHR032C-A	TBP	<1
YPL249C-A	TBP	<1
YBR012W-A	TBP	<1
YBR012W-B	TBP	<1
YCR082W	TBP	<1
YJR148W	TBP	<1
YLR246W	TBP	<1
YPR082C	TBP	<1
YPL028W	TBP	<1
YBL101C	TBP	<1
YBL064C	TBP	<1
YGL073W	TBP	<1
YML042W	TBP	<1
YPL111W	TBP	<1
YDR365W-A	TBP	<1
YDR365W-B	TBP	<1
YGL121C	TBP	<1
YLR139C	TBP	<1
YCL028W	TBP	<1
YDL110C	TBP	<1
YBR085C-A	TBP	<1
YDL082W	TBP	<1
YGL097W	TBP	<1
YBL033C	TBP	<1
YBL087C	TBP	<1
YDR129C	TBP	<1
YML010W	TBP	<1
YNL046W	TBP	<1
YLR094C	TBP	<1
YNL208W	TBP	<1
YLR344W	TBP	<1
YDR429C	TBP	<1
YKR087C	TBP	<1
YER063W	TBP	<1
YML081C-A	TBP	<1
YBL058W	TBP	<1
YKL017C	TBP	<1
YNL216W	TBP	<1
YNL096C	TBP	<1
YPL105C	TBP	<1
YML052W	TBP	<1
YIR017W-A	TBP	<1
YNL306W	TBP	<1
YBL100W-C	TBP	<1
YBR011C	TBP	<1
YOR362C	TBP	<1
YIL064W	TBP	<1
YGR214W	TBP	<1
YJR105W	TBP	<1
YNR067C	TBP	<1
YPR036W-A	TBP	<1
YJR021C	TBP	<1
YBL071W-A	TBP	<1
YBR293W	TBP	<1
YDR025W	TBP	<1
YMR253C	TBP	<1
YOR312C	TBP	<1
YIL148W	TBP	<1
YGL181W	TBP	<1
YGR085C	TBP	<1
YOR254C	TBP	<1
YDR010C	TBP	<1
YKL179C	TBP	<1
YMR146C	TBP	<1
YLR295C	TBP	<1
YOL121C	TBP	<1
YDR041W	TBP	<1
YER056C-A	TBP	<1
YFR005C	TBP	<1
YPR145W	TBP	<1
YER124C	TBP	<1
YER177W	TBP	<1
YFR051C	TBP	<1
YBR077C	TBP	<1
YKL180W	TBP	<1
YGL228W	TBP	<1
YNL222W	TBP	<1
YNL159C	TBP	<1
YDR471W	TBP	<1
YGR118W	TBP	<1
YBR109W-A	TBP	<1
YNL069C	TBP	<1
YKL006W	TBP	<1
YMR246W	TBP	<1
YJL027C	TBP	<1
YJR077C	TBP	<1
YNL079C	TBP	<1
YLR287C-A	TBP	<1
YNL045W	TBP	<1
YBR078W	TBP	<1
YER189W	TBP	<1
YPR043W	TBP	<1
YDR004W	TBP	<1
YJL052C-A	TBP	<1
YHR050W-A	TBP	<1
snR56	TBP	<1
YGR161W-C	TBP	<1
YNL067W-A	TBP	<1
YPL135C-A	TBP	<1
YBL071C-B	TBP	<1
snR18	TBP	<1
snR47	TBP	<1
YMR251W-A	TBP	<1
YGR035W-A	TBP	<1
YCL025C	TBP	<1
YLR327C	TBP	<1
YLR140W	TBP	<1
YJR108W	TBP	<1
YLR061W	TBP	<1
snR8	TBP	<1
YKL044W	TBP	<1
YLL041C	TBP	<1
YHR218W	TBP	<1
YOR199W	TBP	<1
YDL004W	TBP	<1
YLR264W	TBP	<1
YER165W	TBP	<1
YPL221W	TBP	<1
YOR207C	TBP	<1
YMR081C	TBP	<1
YPL054W	TBP	<1
snR51	TBP	<1
YDL047W	TBP	<1
YPR070W	TBP	<1
YGR231C	TBP	<1
YHR101C	TBP	<1
YCR028C	TBP	<1
YEL061C	TBP	<1
YGR092W	TBP	<1
YKL005C	TBP	<1
YGR156W	TBP	<1
YML111W	TBP	<1
YJL035C	TBP	<1
YMR005W	TBP	<1
YMR189W	TBP	<1
YPR127W	TBP	<1
YDR063W	TBP	<1
YER074W-A	TBP	<1
YGR232W	TBP	<1
YBR135W	TBP	<1
YDR150W	TBP	<1
YCR031C	TBP	<1
YMR305C	TBP	<1
YJL079C	TBP	<1
YER074W	TBP	<1
YKL135C	TBP	<1
YER081W	TBP	<1
YKL067W	TBP	<1
YDR347W	TBP	<1
YHR162W	TBP	<1
YFL045C	TBP	<1
YAR018C	TBP	<1
YDR296W	TBP	<1
YPR035W	TBP	<1
YHR045W	TBP	<1
YLR018C	TBP	<1
YNL031C	TBP	<1
YOL007C	TBP	<1
YER138W-A	TBP	<1
YML035C	TBP	<1
YDR111C	TBP	<1
YPL106C	TBP	<1
YKR014C	TBP	<1
YMR008C	TBP	<1
YDL145C	TBP	<1
YER138C	TBP	<1
YER137C-A	TBP	<1
YNL007C	TBP	<1
YER053C	TBP	<1
YFL034C-B	TBP	<1
YLR432W	TBP	<1
YOR208W	TBP	<1
YHR007C	TBP	<1
YDR373W	TBP	<1
YGR198W	TBP	<1
YBR001C	TBP	<1
YLR254C	TBP	<1
YNL276C	TBP	<1
YBR203W	TBP	<1
YJL146W	TBP	<1
YJR054W	TBP	<1
YPR069C	TBP	<1
YLR130C	TBP	<1
YLR222C	TBP	<1
YGR252W	TBP	<1
YCR024C-A	TBP	<1
YOR018W	TBP	<1
YKL096C-B	TBP	<1
YLR393W	TBP	<1
YDL148C	TBP	<1
YOR187W	TBP	<1
YLR257W	TBP	<1
YHR129C	TBP	<1
YER079W	TBP	<1
YNL299W	TBP	<1
YOR052C	TBP	<1
YLR168C	TBP	<1
YLR437C	TBP	<1
YNL231C	TBP	<1
YPR010C-A	TBP	<1
YKR096W	TBP	<1
YGR046W	TBP	<1
YLR390W-A	TBP	<1
YGL077C	TBP	<1
YLL028W	TBP	<1
YPL092W	TBP	<1
YOR347C	TBP	<1
YNL189W	TBP	<1
YIL070C	TBP	<1
YLR225C	TBP	<1
YGR054W	TBP	<1
YOL113W	TBP	<1
YGR244C	TBP	<1
YER099C	TBP	<1
YEL063C	TBP	<1
YNL043C	TBP	<1
YOR396W	TBP	<1
YJL098W	TBP	<1
YNR017W	TBP	<1
YOR101W	TBP	<1
YDL049C	TBP	<1
YMR216C	TBP	<1
YOR097C	TBP	<1
YMR121C	TBP	<1
YDR279W	TBP	<1
YJR096W	TBP	<1
YOR183W	TBP	<1
YIL134C-A	TBP	<1
YPL142C	TBP	<1
YOL077W-A	TBP	<1
YEL071W	TBP	<1
YKL141W	TBP	<1
YKR091W	TBP	<1
YKR001C	TBP	<1
YPR137W	TBP	<1
YBR121C	TBP	<1
YGL147C	TBP	<1
YKR101W	TBP	<1
YDR447C	TBP	<1
YDR334W	TBP	<1
YEL052W	TBP	<1
YDL052C	TBP	<1
YKL069W	TBP	<1
YDR277C	TBP	<1
YGR057C	TBP	<1
YNL300W	TBP	<1
YOL114C	TBP	<1
YFL005W	TBP	<1
YGR203W	TBP	<1
YKL010C	TBP	<1
YBR022W	TBP	<1
YMR131C	TBP	<1
YOR095C	TBP	<1
YJR092W	TBP	<1
YBR172C	TBP	<1
YLR023C	TBP	<1
YML087C	TBP	<1
YPL242C	TBP	<1
YBR032W	TBP	<1
YIL078W	TBP	<1
YGR125W	TBP	<1
YKL216W	TBP	<1
YKL039W	TBP	<1
YOR270C	TBP	<1
YKL104C	TBP	<1
YGR127W	TBP	<1
YOR168W	TBP	<1
YDR229W	TBP	<1
YMR267W	TBP	<1
snR50	TBP	<1
YMR181C	TBP	<1
YPR033C	TBP	<1
YER176W	TBP	<1
YBR248C	TBP	<1
YBR023C	TBP	<1
YJL125C	TBP	<1
YPL133C	TBP	<1
snR68	TBP	<1
YJL039C	TBP	<1
YFL008W	TBP	<1
YER052C	TBP	<1
YNL024C-A	TBP	<1
YBR039W	TBP	<1
YHR010W	TBP	<1
YGL161C	TBP	<1
YCR095C	TBP	<1
YMR016C	TBP	<1
YMR080C	TBP	<1
YNL009W	TBP	<1
YGL195W	TBP	<1
YHR164C	TBP	<1
YJR008W	TBP	<1
YPL125W	TBP	<1
YBR283C	TBP	<1
YKR097W	TBP	<1
YBL047C	TBP	<1
YFL032W	TBP	<1
YOR048C	TBP	<1
YFL038C	TBP	<1
YPR006C	TBP	<1
YDL120W	TBP	<1
YLR206W	TBP	<1
YIR039C	TBP	<1
YMR205C	TBP	<1
YGR147C	TBP	<1
YPR023C	TBP	<1
YHR142W	TBP	<1
YKR071C	TBP	<1
YHR087W	TBP	<1
YMR113W	TBP	<1
YDL080C	TBP	<1
YLR034C	TBP	<1
YLL043W	TBP	<1
YCR035C	TBP	<1
YDR040C	TBP	<1
YER116C	TBP	<1
YGR283C	TBP	<1
YMR172W	TBP	<1
YJR040W	TBP	<1
YKL009W	TBP	<1
YNL160W	TBP	<1
YJL012C	TBP	<1
YER002W	TBP	<1
YEL055C	TBP	<1
YHL006C	TBP	<1
YGR142W	TBP	<1
snR87	TBP	<1
YDR473C	TBP	<1
YGL040C	TBP	<1
YLR297W	TBP	<1
YDR441C	TBP	<1
YLR045C	TBP	<1
YDL130W-A	TBP	<1
YDR045C	TBP	<1
YFL037W	TBP	<1
YDL215C	TBP	<1
YDL051W	TBP	<1
YDR099W	TBP	<1
YLL008W	TBP	<1
YMR155W	TBP	<1
YPL257W	TBP	<1
YHL024W	TBP	<1
YJL161W	TBP	<1
YKL051W	TBP	<1
YGR266W	TBP	<1
YOR326W	TBP	<1
YCR017C	TBP	<1
YHL015W	TBP	<1
YPR002W	TBP	<1
YDR144C	TBP	<1
YNL130C	TBP	<1
YPL246C	TBP	<1
YPL083C	TBP	<1
YPL058C	TBP	<1
YDL028C	TBP	<1
YMR015C	TBP	<1
YMR078C	TBP	<1
YGL116W	TBP	<1
YMR195W	TBP	<1
YPR169W-A	TBP	<1
YPR170W-B	TBP	<1
YGR245C	TBP	<1
YDL207W	TBP	<1
YGR027W-A	TBP	<1
YGR027W-B	TBP	<1
YJL104W	TBP	<1
YLR044C	TBP	<1
YAR027W	TBP	<1
YLR420W	TBP	<1
YMR183C	TBP	<1
YNL062C	TBP	<1
YNL003C	TBP	<1
YJR007W	TBP	<1
YNL061W	TBP	<1
YLR212C	TBP	<1
YCR097W	TBP	<1
YKR080W	TBP	<1
YML068W	TBP	<1
YOR030W	TBP	<1
YOR288C	TBP	<1
YGR060W	TBP	<1
YPR135W	TBP	<1
YDL121C	TBP	<1
YAL053W	TBP	<1
YGL010W	TBP	<1
YJL133W	TBP	<1
YCR011C	TBP	<1
YKL186C	TBP	<1
YKR092C	TBP	<1
YPR020W	TBP	<1
YPR151C	TBP	<1
YER021W	TBP	<1
YHR073W	TBP	<1
YKR059W	TBP	<1
YMR123W	TBP	<1
YGR123C	TBP	<1
YBL066C	TBP	<1
YHR143W-A	TBP	<1
YLR405W	TBP	<1
YOR017W	TBP	<1
YER141W	TBP	<1
YLR196W	TBP	<1
YAL036C	TBP	<1
YGR024C	TBP	<1
YKR026C	TBP	<1
YDL046W	TBP	<1
YLR035C-A	TBP	<1
YKL062W	TBP	<1
YNL001W	TBP	<1
YDR494W	TBP	<1
YHR068W	TBP	<1
snR69	TBP	<1
YGR099W	TBP	<1
YOR372C	TBP	<1
YPL220W	TBP	<1
YIL143C	TBP	<1
YGL107C	TBP	<1
YNL002C	TBP	<1
YER127W	TBP	<1
YKR090W	TBP	<1
YPR158W-A	TBP	<1
YPR158W-B	TBP	<1
YER087C-B	TBP	<1
YJL123C	TBP	<1
YPL013C	TBP	<1
YDL045W-A	TBP	<1
YDL185W	TBP	<1
YER012W	TBP	<1
YOR239W	TBP	<1
YOR110W	TBP	<1
YOR302W	TBP	<1
YOR145C	TBP	<1
YIL130W	TBP	<1
YEL029C	TBP	<1
YHR112C	TBP	<1
YDR089W	TBP	<1
YCR028C-A	TBP	<1
YER056C	TBP	<1
YHR018C	TBP	<1
YOR388C	TBP	<1
YJL102W	TBP	<1
YMR027W	TBP	<1
YPR149W	TBP	<1
YCR037C	TBP	<1
YGL120C	TBP	<1
YLR064W	TBP	<1
YOL076W	TBP	<1
YOR181W	TBP	<1
YDL234C	TBP	<1
YDR185C	TBP	<1
YHR186C	TBP	<1
YJL008C	TBP	<1
YOL052C	TBP	<1
YMR286W	TBP	<1
YBR102C	TBP	<1
YMR193W	TBP	<1
YOR069W	TBP	<1
YPR154W	TBP	<1
YDL074C	TBP	<1
YHL033C	TBP	<1
YKL130C	TBP	<1
YOL077C	TBP	<1
YOR335C	TBP	<1
YGL172W	TBP	<1
YHR026W	TBP	<1
YBL056W	TBP	<1
YJR014W	TBP	<1
YLR083C	TBP	<1
YOR058C	TBP	<1
YOR243C	TBP	<1
YNL212W	TBP	<1
YKL197C	TBP	<1
YPR065W	TBP	<1
YDR085C	TBP	<1
YER126C	TBP	<1
YOL144W	TBP	<1
YOL010W	TBP	<1
YHL011C	TBP	<1
YER144C	TBP	<1
YNL313C	TBP	<1
YNL032W	TBP	<1
YCR010C	TBP	<1
YDL211C	TBP	<1
YPR112C	TBP	<1
YER140W	TBP	<1
YLL009C	TBP	<1
YGL105W	TBP	<1
YLR330W	TBP	<1
YNL040W	TBP	<1
YPL114W	TBP	<1
YDR411C	TBP	<1
YLR247C	TBP	<1
YOR205C	TBP	<1
YEL021W	TBP	<1
YKL128C	TBP	<1
YPL009C	TBP	<1
YPR118W	TBP	<1
YCL037C	TBP	<1
YER122C	TBP	<1
YBR251W	TBP	<1
YER049W	TBP	<1
YOR244W	TBP	<1
YGR167W	TBP	<1
YJR133W	TBP	<1
YPR041W	TBP	<1
YLR132C	TBP	<1
YBL040C	TBP	<1
YGR279C	TBP	<1
YHR193C	TBP	<1
YMR200W	TBP	<1
YBR238C	TBP	<1
YNL125C	TBP	<1
YNL127W	TBP	<1
YFR031C-A	TBP	<1
YNL280C	TBP	<1
YGR173W	TBP	<1
YOR004W	TBP	<1
YDL142C	TBP	<1
YDR451C	TBP	<1
YGL020C	TBP	<1
YGR161C	TBP	<1
YLR038C	TBP	<1
YOR035C	TBP	<1
YKL112W	TBP	<1
YOR112W	TBP	<1
YMR319C	TBP	<1
YIL108W	TBP	<1
YDR322C-A	TBP	<1
YFL022C	TBP	<1
YLR210W	TBP	<1
YML048W	TBP	<1
YDR233C	TBP	<1
YMR318C	TBP	<1
YLR220W	TBP	<1
YIL137C	TBP	<1
YLR209C	TBP	<1
YFL013C	TBP	<1
YGL179C	TBP	<1
YMR098C	TBP	<1
YDL178W	TBP	<1
YGL080W	TBP	<1
YJR137C	TBP	<1
YNL024C	TBP	<1
YOR143C	TBP	<1
YOR002W	TBP	<1
YMR236W	TBP	<1
YPL228W	TBP	<1
YBL061C	TBP	<1
YDL167C	TBP	<1
YGL011C	TBP	<1
YGL191W	TBP	<1
YDR514C	TBP	<1
YGL070C	TBP	<1
YLR095C	TBP	<1
YBL004W	TBP	<1
YJL132W	TBP	<1
YJL070C	TBP	<1
YNL248C	TBP	<1
YNL074C	TBP	<1
YOR206W	TBP	<1
YPL183W-A	TBP	<1
YBR196C	TBP	<1
YBL068W	TBP	<1
YBR163W	TBP	<1
YBR183W	TBP	<1
YIL022W	TBP	<1
YCR096C	TBP	<1
YJR109C	TBP	<1
YOL090W	TBP	<1
YGR038C-B	TBP	<1
YGR038C-A	TBP	<1
YOR224C	TBP	<1
YJR112W	TBP	<1
YMR213W	TBP	<1
YDR294C	TBP	<1
YKR081C	TBP	<1
YAL061W	TBP	<1
YBR096W	TBP	<1
YIR010W	TBP	<1
YJR066W	TBP	<1
YNL247W	TBP	<1
YCR018C-A	TBP	<1
YGR119C	TBP	<1
YGR180C	TBP	<1
YMR256C	TBP	<1
YPR120C	TBP	<1
YDR221W	TBP	<1
YHR114W	TBP	<1
YOR290C	TBP	<1
YJL095W	TBP	<1
YGR282C	TBP	<1
YLR099C	TBP	<1
YCL020W	TBP	<1
YCL019W	TBP	<1
YGL106W	TBP	<1
YOR305W	TBP	<1
YLL067C	TBP	<1
YPR158C-C	TBP	<1
YPR158C-D	TBP	<1
YDR055W	TBP	<1
YIL002W-A	TBP	<1
YHR148W	TBP	<1
YML129C	TBP	<1
YML009C	TBP	<1
YOR261C	TBP	<1
YBR149W	TBP	<1
YER136W	TBP	<1
YGR195W	TBP	<1
YBL111C	TBP	<1
YJR016C	TBP	<1
YML053C	TBP	<1
YNL245C	TBP	<1
YER016W	TBP	<1
YLR279W	TBP	<1
YNL059C	TBP	<1
snR64	TBP	<1
YLR363W-A	TBP	<1
YLR291C	TBP	<1
YDR395W	TBP	<1
YJL082W	TBP	<1
YJR051W	TBP	<1
YKR069W	TBP	<1
YAL014C	TBP	<1
YAR007C	TBP	<1
YBR069C	TBP	<1
YIL162W	TBP	<1
YLR109W	TBP	<1
YMR048W	TBP	<1
YPL014W	TBP	<1
YBR127C	TBP	<1
YER043C	TBP	<1
YLR058C	TBP	<1
YGL130W	TBP	<1
YLR120W-A	TBP	<1
YNL073W	TBP	<1
YDR426C	TBP	<1
YML064C	TBP	<1
YBL043W	TBP	<1
YNL131W	TBP	<1
YDR329C	TBP	<1
YIL033C	TBP	<1
YJL107C	TBP	<1
YNL255C	TBP	<1
YDR165W	TBP	<1
YER171W	TBP	<1
YOR197W	TBP	<1
YPL215W	TBP	<1
YML105C	TBP	<1
YLR258W	TBP	<1
YOR099W	TBP	<1
YGR200C	TBP	<1
YJR065C	TBP	<1
YNR045W	TBP	<1
YPL030W	TBP	<1
YPL064C	TBP	<1
YDL155W	TBP	<1
YDL147W	TBP	<1
YGL068W	TBP	<1
YDR475C	TBP	<1
YBR072W	TBP	<1
YML027W	TBP	<1
YJR042W	TBP	<1
YBR154C	TBP	<1
YEL057C	TBP	<1
YJR070C	TBP	<1
YJL183W	TBP	<1
YLR227W-A	TBP	<1
YLR227W-B	TBP	<1
YPL170W	TBP	<1
YBR042C	TBP	<1
YGR172C	TBP	<1
YAL013W	TBP	<1
YLR150W	TBP	<1
YHR207C	TBP	<1
YLR216C	TBP	<1
YOR196C	TBP	<1
YPR174C	TBP	<1
YBR171W	TBP	<1
YKR047W	TBP	<1
YNL256W	TBP	<1
YOR194C	TBP	<1
YOR279C	TBP	<1
YPL245W	TBP	<1
YDL166C	TBP	<1
YOR159C	TBP	<1
YOR216C	TBP	<1
YBR142W	TBP	<1
YLL001W	TBP	<1
YCL044C	TBP	<1
YFR015C	TBP	<1
YKR018C	TBP	<1
YMR053C	TBP	<1
YDR280W	TBP	<1
YJL122W	TBP	<1
YHR147C	TBP	<1
YGR212W	TBP	<1
YKL126W	TBP	<1
YKL124W	TBP	<1
YNL228W	TBP	<1
YNL217W	TBP	<1
YLR065C	TBP	<1
YGL022W	TBP	<1
YGL056C	TBP	<1
YGL038C	TBP	<1
snR128	TBP	<1
YNL312W	TBP	<1
YPR158W	TBP	<1
YER050C	TBP	<1
YDL179W	TBP	<1
YMR291W	TBP	<1
YOR204W	TBP	<1
YPR133W-A	TBP	<1
YPR016C	TBP	<1
YHR069C	TBP	<1
YPL189C-A	TBP	<1
YGL002W	TBP	<1
YKL137W	TBP	<1
YML119W	TBP	<1
YER055C	TBP	<1
YGL123W	TBP	<1
YNR009W	TBP	<1
YMR218C	TBP	<1
YDR469W	TBP	<1
YOR289W	TBP	<1
YHL034C	TBP	<1
YKR075C	TBP	<1
YGL205W	TBP	<1
YHL027W	TBP	<1
YML116W	TBP	<1
YML112W	TBP	<1
YPL097W	TBP	<1
YAL035W	TBP	<1
YDR110W	TBP	<1
YKL163W	TBP	<1
YMR128W	TBP	<1
YKL193C	TBP	<1
YDR508C	TBP	<1
YER044C	TBP	<1
YCR020W-B	TBP	<1
YIL110W	TBP	<1
YDR486C	TBP	<1
YPL235W	TBP	<1
YKL068W	TBP	<1
YKR008W	TBP	<1
YKL138C-A	TBP	<1
YKL106C-A	TBP	<1
YDR245W	TBP	<1
YFR010W	TBP	<1
YMR147W	TBP	<1
YNL056W	TBP	<1
YNR012W	TBP	<1
YNR038W	TBP	<1
YBR296C	TBP	<1
YDR532C	TBP	<1
YNR029C	TBP	<1
YOR027W	TBP	<1
YDR105C	TBP	<1
YBL079W	TBP	<1
YBR187W	TBP	<1
YHR113W	TBP	<1
YCR030C	TBP	<1
YDL002C	TBP	<1
YJL010C	TBP	<1
YGR135W	TBP	<1
YJR032W	TBP	<1
YDR309C	TBP	<1
YER133W	TBP	<1
YMR297W	TBP	<1
YPL001W	TBP	<1
YDL231C	TBP	<1
YDR319C	TBP	<1
YJL059W	TBP	<1
YML017W	TBP	<1
YML125C	TBP	<1
YMR116C	TBP	<1
YER068W	TBP	<1
YJR060W	TBP	<1
YPR161C	TBP	<1
YGL085W	TBP	<1
YLR062C	TBP	<1
YGR093W	TBP	<1
YNL281W	TBP	<1
YCR020C-A	TBP	<1
YER018C	TBP	<1
YGL087C	TBP	<1
YER030W	TBP	<1
YHR088W	TBP	<1
YNL048W	TBP	<1
YCR057C	TBP	<1
YLR421C	TBP	<1
YPL098C	TBP	<1
YHR104W	TBP	<1
YGR207C	TBP	<1
YPR088C	TBP	<1
YDL182W	TBP	<1
YLR300W	TBP	<1
YKR045C	TBP	<1
YOL070C	TBP	<1
YOR167C	TBP	<1
YCL030C	TBP	<1
YGR005C	TBP	<1
YJR139C	TBP	<1
YEL011W	TBP	<1
YFR004W	TBP	<1
YOL058W	TBP	<1
YOR202W	TBP	<1
YOR299W	TBP	<1
YPR028W	TBP	<1
YER091C	TBP	<1
YKL029C	TBP	<1
YLR153C	TBP	<1
YPL099C	TBP	<1
YPL173W	TBP	<1
YBR025C	TBP	<1
YER009W	TBP	<1
YGL086W	TBP	<1
YHR163W	TBP	<1
YCL008C	TBP	<1
YNL290W	TBP	<1
YBR288C	TBP	<1
YER151C	TBP	<1
YGR159C	TBP	<1
YKL013C	TBP	<1
YLR093C	TBP	<1
YNR054C	TBP	<1
YOR340C	TBP	<1
YDR197W	TBP	<1
YIL142W	TBP	<1
YHR070W	TBP	<1
YOR264W	TBP	<1
YLR325C	TBP	<1
YPL090C	TBP	<1
YBL026W	TBP	<1
YOR036W	TBP	<1
YCL031C	TBP	<1
YGR006W	TBP	<1
YNL309W	TBP	<1
YNL039W	TBP	<1
YCL002C	TBP	<1
YDR017C	TBP	<1
YCR036W	TBP	<1
YJL051W	TBP	<1
YLR025W	TBP	<1
YCL011C	TBP	<1
YLR350W	TBP	<1
YDR370C	TBP	<1
YGL013C	TBP	<1
YDL128W	TBP	<1
YMR215W	TBP	<1
YNL209W	TBP	<1
YHR028C	TBP	<1
YMR031C	TBP	<1
YKL120W	TBP	<1
YNL323W	TBP	<1
YPL273W	TBP	<1
snR84	TBP	<1
YGL048C	TBP	<1
YLR180W	TBP	<1
YPR062W	TBP	<1
YIL034C	TBP	<1
YDR483W	TBP	<1
YJL076W	TBP	<1
YLR068W	TBP	<1
YER160C	TBP	<1
YER159C-A	TBP	<1
YMR091C	TBP	<1
YMR235C	TBP	<1
YMR285C	TBP	<1
YNR053C	TBP	<1
YMR076C	TBP	<1
YNL282W	TBP	<1
YLR364C-A	TBP	<1
YMR243C	TBP	<1
YBR289W	TBP	<1
YLR413W	TBP	<1
YKR024C	TBP	<1
YBR159W	TBP	<1
YDL108W	TBP	<1
YIL128W	TBP	<1
YLL006W	TBP	<1
YHR203C	TBP	<1
YKL023C-A	TBP	<1
YDL195W	TBP	<1
YGR136W	TBP	<1
YNL243W	TBP	<1
YBR029C	TBP	<1
YKL142W	TBP	<1
YMR149W	TBP	<1
YNL010W	TBP	<1
YER156C	TBP	<1
YGL009C	TBP	<1
YDL124W	TBP	<1
YMR314W	TBP	<1
YNL112W	TBP	<1
YDR423C	TBP	<1
YNL242W	TBP	<1
YKR088C	TBP	<1
YOR020C	TBP	<1
YDL092W	TBP	<1
YDL029W	TBP	<1
YHR072W-A	TBP	<1
YAR042W	TBP	<1
YDR080W	TBP	<1
YIL040W	TBP	<1
YEL004W	TBP	<1
YJR026W	TBP	<1
YJR027W	TBP	<1
YKL090W	TBP	<1
YLR318W	TBP	<1
YMR079W	TBP	<1
YDR261C	TBP	<1
YDR415C	TBP	<1
YIL109C	TBP	<1
YML059C	TBP	<1
YBR048W	TBP	<1
YDR318W	TBP	<1
YKL088W	TBP	<1
YDR481C	TBP	<1
YGR284C	TBP	<1
YJL158C	TBP	<1
YLR166C	TBP	<1
YDR176W	TBP	<1
YIL076W	TBP	<1
YGL226W	TBP	<1
YLR063W	TBP	<1
YBR026C	TBP	<1
YIL004C	TBP	<1
YNL236W	TBP	<1
YOL059W	TBP	<1
YOR317W	TBP	<1
YER143W	TBP	<1
YNL070W	TBP	<1
YBR262C	TBP	<1
YER053C-A	TBP	<1
YKL187C	TBP	<1
YMR295C	TBP	<1
YML022W	TBP	<1
YJL069C	TBP	<1
YLR084C	TBP	<1
YOR100C	TBP	<1
YMR237W	TBP	<1
YOR327C	TBP	<1
YDR316W-A	TBP	<1
YDR316W-B	TBP	<1
YFR052W	TBP	<1
YJR063W	TBP	<1
YLR386W	TBP	<1
YHR191C	TBP	<1
YMR309C	TBP	<1
YMR288W	TBP	<1
YIL069C	TBP	<1
YKL003C	TBP	<1
YLR316C	TBP	<1
YDL131W	TBP	<1
YGR037C	TBP	<1
YML007C-A	TBP	<1
YGL226C-A	TBP	<1
YER073W	TBP	<1
YMR228W	TBP	<1
YBR044C	TBP	<1
YIL052C	TBP	<1
YMR272C	TBP	<1
YAL012W	TBP	<1
YJL034W	TBP	<1
YHR062C	TBP	<1
YLR262C-A	TBP	<1
YDR140W	TBP	<1
YGL245W	TBP	<1
YKL091C	TBP	<1
YDL018C	TBP	<1
YDR239C	TBP	<1
YFR041C	TBP	<1
YJL066C	TBP	<1
YMR105C	TBP	<1
YNR013C	TBP	<1
YNL339W-A	TBP	<1
YOR315W	TBP	<1
YPR168W	TBP	<1
YDR454C	TBP	<1
YNL182C	TBP	<1
YFL031W	TBP	<1
YGR007W	TBP	<1
YLR129W	TBP	<1
YBR082C	TBP	<1
YBR278W	TBP	<1
YJR088C	TBP	<1
YMR141C	TBP	<1
YNL268W	TBP	<1
YGR220C	TBP	<1
YJL077C	TBP	<1
YOL122C	TBP	<1
YPR048W	TBP	<1
YDR119W-A	TBP	<1
YHR133C	TBP	<1
YCR053W	TBP	<1
YHR027C	TBP	<1
YKL033W-A	TBP	<1
YOR117W	TBP	<1
YMR197C	TBP	<1
YJR064W	TBP	<1
YEL006W	TBP	<1
YFR055W	TBP	<1
YBR216C	TBP	<1
YBR234C	TBP	<1
YCR016W	TBP	<1
YML092C	TBP	<1
YDR161W	TBP	<1
YDR463W	TBP	<1
YDR519W	TBP	<1
YOR026W	TBP	<1
YPR181C	TBP	<1
YGL253W	TBP	<1
YDR091C	TBP	<1
YGR275W	TBP	<1
YKL157W	TBP	<1
snR75	TBP	<1
YPL274W	TBP	<1
YPL108W	TBP	<1
YKL016C	TBP	<1
YBR207W	TBP	<1
YGR062C	TBP	<1
YMR142C	TBP	<1
YMR307W	TBP	<1
snR49	TBP	<1
YDR256C	TBP	<1
YER003C	TBP	<1
YBL097W	TBP	<1
YPR036W	TBP	<1
YCR060W	TBP	<1
YCR093W	TBP	<1
YKL081W	TBP	<1
YLR033W	TBP	<1
YML024W	TBP	<1
YER026C	TBP	<1
YNL166C	TBP	<1
YOR157C	TBP	<1
YJR117W	TBP	<1
YNR046W	TBP	<1
YOL060C	TBP	<1
YDR510W	TBP	<1
YKL052C	TBP	<1
YDR188W	TBP	<1
YFL039C	TBP	<1
YDR013W	TBP	<1
YDR194W-A	TBP	<1
YBR143C	TBP	<1
YGL222C	TBP	<1
YKR085C	TBP	<1
YOL155C	TBP	<1
YDR513W	TBP	<1
YER170W	TBP	<1
YHR196W	TBP	<1
YIL021W	TBP	<1
YER070W	TBP	<1
YFR002W	TBP	<1
YOR089C	TBP	<1
YPL259C	TBP	<1
YDR450W	TBP	<1
YOL011W	TBP	<1
YDR427W	TBP	<1
YDL027C	TBP	<1
YFR014C	TBP	<1
YNL284C-A	TBP	<1
YNL284C-B	TBP	<1
YDL208W	TBP	<1
YPL059W	TBP	<1
YBR191W	TBP	<1
YAL044C	TBP	<1
YLL018C	TBP	<1
YOL089C	TBP	<1
YBR279W	TBP	<1
YMR059W	TBP	<1
YPL091W	TBP	<1
YBR036C	TBP	<1
YBR255C-A	TBP	<1
YDR238C	TBP	<1
YHL049C	TBP	<1
YHR064C	TBP	<1
YML133W-A	TBP	<1
YCR052W	TBP	<1
YHR134W	TBP	<1
YDR087C	TBP	<1
YNL302C	TBP	<1
YBR122C	TBP	<1
YDR019C	TBP	<1
YFR050C	TBP	<1
YDL191W	TBP	<1
YDR536W	TBP	<1
YHR200W	TBP	<1
YOL040C	TBP	<1
YGL151W	TBP	<1
YOR390W	TBP	<1
YDL125C	TBP	<1
YNL274C	TBP	<1
YGR063C	TBP	<1
YGL026C	TBP	<1
YNL178W	TBP	<1
YOR349W	TBP	<1
YNL244C	TBP	<1
YOL085W-A	TBP	<1
YML026C	TBP	<1
YGL188C-A	TBP	<1
YMR242C	TBP	<1
YOR369C	TBP	<1
YBL027W	TBP	<1
YCL005W-A	TBP	<1
YGR039W	TBP	<1
YPR106W	TBP	<1
YBR002C	TBP	<1
YKR048C	TBP	<1
YER019W	TBP	<1
YFR010W-A	TBP	<1
YJL167W	TBP	<1
YJL111W	TBP	<1
YCR054C	TBP	<1
YGL058W	TBP	<1
YHR128W	TBP	<1
YDR525W	TBP	<1
YIR032C	TBP	<1
YHR090C	TBP	<1
YAL059W	TBP	<1
YBR076C-A	TBP	<1
YDR320C-A	TBP	<1
YBR084W	TBP	<1
YGL225W	TBP	<1
YMR011W	TBP	<1
YPL143W	TBP	<1
YPL051W	TBP	<1
YBL024W	TBP	<1
YOL038W	TBP	<1
YMR280C	TBP	<1
YGR055W	TBP	<1
YPL193W	TBP	<1
YDR181C	TBP	<1
YKR046C	TBP	<1
YLR185W	TBP	<1
YBR254C	TBP	<1
YJL190C	TBP	<1
YOL039W	TBP	<1
YOR096W	TBP	<1
YML094W	TBP	<1
YOR273C	TBP	<1
YKL096W	TBP	<1
YDR101C	TBP	<1
YLR172C	TBP	<1
YLR301W	TBP	<1
YDR299W	TBP	<1
YLR345W	TBP	<1
YOR382W	TBP	<1
YML025C	TBP	<1
snR82	TBP	<1
YDL232W	TBP	<1
YDR172W	TBP	<1
YBR111C	TBP	<1
YJL143W	TBP	<1
YBL071C	TBP	<1
YEL054C	TBP	<1
snR79	TBP	<1
YKL175W	TBP	<1
YGL012W	TBP	<1
YBL078C	TBP	<1
YER064C	TBP	<1
YJL196C	TBP	<1
YOR045W	TBP	<1
YGR253C	TBP	<1
YOR215C	TBP	<1
YNL113W	TBP	<1
YDR194C	TBP	<1
YPL183C	TBP	<1
YDL130W	TBP	<1
YER131W	TBP	<1
YOR078W	TBP	<1
YBR084C-A	TBP	<1
YLR060W	TBP	<1
YIL133C	TBP	<1
YOL064C	TBP	<1
YEL043W	TBP	<1
YDL075W	TBP	<1
YKR057W	TBP	<1
YNR033W	TBP	<1
YMR311C	TBP	<1
YPR052C	TBP	<1
snR17b	TBP	<1
YBR181C	TBP	<1
YGL238W	TBP	<1
YHL029C	TBP	<1
YLR048W	TBP	<1
YMR230W	TBP	<1
YLL050C	TBP	<1
YLR447C	TBP	<1
YNL177C	TBP	<1
YLL045C	TBP	<1
YDR524C-B	TBP	<1
YBR228W	TBP	<1
YKL033W	TBP	<1
YJL002C	TBP	<1
YJR113C	TBP	<1
YNR020C	TBP	<1
YPL267W	TBP	<1
YNL162W	TBP	<1
YBR256C	TBP	<1
YER042W	TBP	<1
YML004C	TBP	<1
YER024W	TBP	<1
snR86	TBP	<1
YNR036C	TBP	<1
YDL083C	TBP	<1
YIL138C	TBP	<1
YER102W	TBP	<1
YJR094W-A	TBP	<1
YDL171C	TBP	<1
YLR389C	TBP	<1
YOL150C	TBP	<1
YDR168W	TBP	<1
YHR006W	TBP	<1
YLR017W	TBP	<1
YLR448W	TBP	<1
YPL037C	TBP	<1
YJL225C	TBP	<1
YDR138W	TBP	<1
YDR545W	TBP	<1
YJL015C	TBP	<1
YCL042W	TBP	<1
YDL136W	TBP	<1
YOR133W	TBP	<1
YBR079C	TBP	<1
YHR021W-A	TBP	<1
YLR367W	TBP	<1
YHL001W	TBP	<1
YMR230W-A	TBP	<1
YDR257C	TBP	<1
YJR145C	TBP	<1
YKL192C	TBP	<1
YDL229W	TBP	<1
YGR295C	TBP	<1
YLR467W	TBP	<1
YOL097W-A	TBP	<1
YGR056W	TBP	<1
YDL012C	TBP	<1
snR58	TBP	<1
YBR290W	TBP	<1
YGL030W	TBP	<1
YMR074C	TBP	<1
YIL060W	TBP	<1
YDR133C	TBP	<1
YCR038C	TBP	<1
YMR242W-A	TBP	<1
YGR174C	TBP	<1
YDR418W	TBP	<1
YEL017C-A	TBP	<1
YFR032C-B	TBP	<1
YGL188C	TBP	<1
YHR007C-A	TBP	<1
YBR074W	TBP	<1
YBR068C	TBP	<1
YIL163C	TBP	<1
YDR381C-A	TBP	<1
snR70	TBP	<1
YDL133C-A	TBP	<1
YHR021C	TBP	<1
snR13	TBP	<1
YER146W	TBP	<1
YMR194W	TBP	<1
YOR234C	TBP	<1
YOR225W	TBP	<1
YPL271W	TBP	<1
YDR050C	TBP	<1
snR45	TBP	<1
YML126C	TBP	<1
YML049C	TBP	<1
snR54	TBP	<1
snR65	TBP	<1
YOL140W	TBP	<1
YCL010C	TBP	<1
YBR302C	TBP	<1
YMR064W	TBP	<1
YER092W	TBP	<1
YML132W	TBP	<1
YNL336W	TBP	<1
YLR218C	TBP	<1
YKL022C	TBP	<1
YPL131W	TBP	<1
YBR296C-A	TBP	<1
snR9	TBP	<1
YEL014C	TBP	<1
YLR402W	TBP	<1
snR161	TBP	<1
YIR015W	TBP	<1
YMR307C-A	TBP	<1
snR24	TBP	<1
YJR121W	TBP	<1
snR34	TBP	<1
YFL034C-A	TBP	<1
YIL141W	TBP	<1
snR83	TBP	<1
snR85	TBP	<1
YOR361C	TBP	<1
YGR174W-A	TBP	<1
snR71	TBP	<1
YLR110C	TBP	<1
YER078W-A	TBP	<1
snR30	TBP	<1
YJL047C-A	TBP	<1
YHR141C	TBP	<1
YNL179C	TBP	<1
YLR462W	TBP	<1
YPL075W	TBP	<1
YOR293C-A	TBP	<1
YPR096C	TBP	<1
YCL041C	TBP	<1
YDR320W-B	TBP	<1
YGR228W	TBP	<1
YIL100W	TBP	<1
YPR016W-A	TBP	<1
YDR220C	TBP	<1
YOR241W	TBP	<1
YER185W	TBP	4.249807588
YPL203W	TBP	3.382360502
YLR286C	TBP	1.649128625
YLR174W	TBP	3.367139459
snR52	TBP	3.32565812
YGL162W	TBP	1.359112076
YHR083W	TBP	2.041020614
YPL057C	TBP	3.274105333
YDR171W	TBP	1.271632656
YDR178W	TBP	1.312985572
YIL082W	TBP	3.10763066
YIL082W-A	TBP	3.10763066
YMR058W	TBP	3.325729218
YBL045C	TBP	2.00719236
YBL102W	TBP	1.182869418
YAR009C	TBP	1.388787132
YKR009C	TBP	1.077636022
YBR088C	TBP	1.286591919
YFR053C	TBP	1.36122465
YBL051C	TBP	2.088849926
YHR132C	TBP	1.554423294
YJL101C	TBP	3.565462717
YDR435C	TBP	7.081543024
YOR161C	TBP	1.352857233
YCR098C	TBP	1.285400281
YGR150C	TBP	2.731547902
YOR171C	TBP	5.630934048
YPL082C	TBP	3.690400504
YDL020C	TBP	1.863394876
YDR397C	TBP	9.87156969
YNL251C	TBP	1.915023981
YPR009W	TBP	3.681056211
YGL200C	TBP	2.127104472
YOR231W	TBP	2.317006995
YLR251W	TBP	3.58703817
YDR074W	TBP	6.802921967
YEL065W	TBP	1.930255039
RDN5-6	TBP	5.327314311
YER020W	TBP	7.711726056
YNL293W	TBP	2.485318244
YML031W	TBP	1.687062157
YDR098C-B	TBP	3.608863286
YDR098C-A	TBP	3.608863286
YDR388W	TBP	3.166776836
YGL198W	TBP	2.127104472
snR6	TBP	3.983833472
YJL063C	TBP	2.615309348
YBR049C	TBP	1.718321974
YNL021W	TBP	1.301300686
YML032C	TBP	1.687062157
YMR115W	TBP	3.4830875
YJL062W-A	TBP	2.615309348
YBL001C	TBP	2.728007249
YPL207W	TBP	3.655547487
YNL138W-A	TBP	2.023090094
YDR353W	TBP	2.508396467
YER094C	TBP	1.554445404
YBR214W	TBP	2.987006381
YMR072W	TBP	2.182197149
YKR011C	TBP	2.428597917
YPL265W	TBP	1.833436797
YNL192W	TBP	1.615304003
YGR048W	TBP	2.719273248
tP(UGG)O1	TBP	3.923524468
YER035W	TBP	1.341456915
YMR202W	TBP	1.905795784
YBR067C	TBP	1.455621382
YNL015W	TBP	2.871605511
YFR037C	TBP	1.43449216
YFR038W	TBP	1.43449216
YCL039W	TBP	1.670636311
YER025W	TBP	1.402679159
YFL015W-A	TBP	3.189083708
YHR008C	TBP	2.379555395
YHR037W	TBP	1.785689576
YNL071W	TBP	3.233698258
YOR173W	TBP	10.41700507
YNL297C	TBP	3.77495967
YNL135C	TBP	3.418625729
YHR132W-A	TBP	1.554423294
YPR132W	TBP	1.912950028
YJR049C	TBP	3.387673968
YBR038W	TBP	1.644862685
YAL054C	TBP	2.886653298
YFL016C	TBP	3.189083708
YBR033W	TBP	2.687385624
YDL079C	TBP	1.748852998
YGR020C	TBP	2.242291176
YPL127C	TBP	2.253990593
YGR161C-C	TBP	1.226573992
YGR161C-D	TBP	1.226573992
YMR082C	TBP	1.627872395
YOL005C	TBP	4.543088639
YML063W	TBP	1.440606412
YLR114C	TBP	1.471278648
tK(CUU)D2	TBP	5.60232715
YML069W	TBP	1.444223811
YIR033W	TBP	4.573993246
YJR003C	TBP	1.1780254
YOL103W-A	TBP	2.272292211
YOL103W-B	TBP	2.272292211
snR191	TBP	2.258179614
YML030W	TBP	2.064174193
YIR016W	TBP	3.138414271
YPR030W	TBP	10.39961228
YJL194W	TBP	2.367179192
YOR286W	TBP	1.620310626
YMR022W	TBP	1.494819217
YMR140W	TBP	3.994732242
YDR500C	TBP	1.483617637
YJL202C	TBP	2.058655481
YOL013W-A	TBP	3.923524468
tE(CUC)D	TBP	5.47260313
YLR441C	TBP	1.587977716
YBR221W-A	TBP	1.567270574
YNR035C	TBP	2.178755331
YML028W	TBP	2.63930854
YBL007C	TBP	1.967209459
tT(UGU)H	TBP	2.367998395
RDN5-4	TBP	3.321302074
YDL174C	TBP	1.714416351
YDL161W	TBP	7.688846729
YKL031W	TBP	1.836332564
YNL327W	TBP	1.540799858
YJL217W	TBP	3.765478705
YJL201W	TBP	2.058655481
snR53	TBP	1.960994404
YDR445C	TBP	5.60232715
YNL157W	TBP	1.608455243
YNL121C	TBP	1.401849887
YML089C	TBP	2.235978098
YMR159C	TBP	10.27099052
snR61	TBP	1.722326822
YMR135C	TBP	3.069711824
YKR094C	TBP	2.474604895
YKL190W	TBP	1.263991618
YDR278C	TBP	5.47260313
YLR312W-A	TBP	3.592942872
YER019C-A	TBP	1.26475465
RDN5-3	TBP	5.514743851
YFL021W	TBP	4.741885943
YHR180W-A	TBP	2.367998395
YPL015C	TBP	3.012870443
RDN5-5	TBP	4.915978848
YDL162C	TBP	7.688846729
YCR064C	TBP	3.024044888
YMR093W	TFIIA	<1
YHR054W-A	TFIIA	<1
YIL007C	TFIIA	<1
YNL189W	TFIIA	<1
YKL012W	TFIIA	<1
YGL140C	TFIIA	<1
YLR056W	TFIIA	<1
YPL236C	TFIIA	<1
YDR348C	TFIIA	<1
YPR024W	TFIIA	<1
YNL020C	TFIIA	<1
YKL120W	TFIIA	<1
YDR397C	TFIIA	<1
YER156C	TFIIA	<1
YFL004W	TFIIA	<1
YJL165C	TFIIA	<1
YDR037W	TFIIA	<1
YHR194W	TFIIA	<1
YKL135C	TFIIA	<1
YOR073W	TFIIA	<1
YBR203W	TFIIA	<1
YER157W	TFIIA	<1
YDL159W	TFIIA	<1
YPL092W	TFIIA	<1
YOR270C	TFIIA	<1
YCL025C	TFIIA	<1
YPR023C	TFIIA	<1
YFL045C	TFIIA	<1
YDR430C	TFIIA	<1
YKL106W	TFIIA	<1
YJR063W	TFIIA	<1
YDR479C	TFIIA	<1
YLR283W	TFIIA	<1
YOR239W	TFIIA	<1
YCR038C	TFIIA	<1
YEL037C	TFIIA	<1
YJL063C	TFIIA	<1
YIL078W	TFIIA	<1
YHR193C	TFIIA	<1
YMR319C	TFIIA	<1
YEL035C	TFIIA	<1
YLR356W	TFIIA	<1
YJR121W	TFIIA	<1
YGL203C	TFIIA	<1
YLR400W	TFIIA	<1
YIL143C	TFIIA	<1
YIL115C	TFIIA	<1
YBR283C	TFIIA	<1
YDL111C	TFIIA	<1
YGR109C	TFIIA	<1
YML031W	TFIIA	<1
YDR264C	TFIIA	<1
YOR101W	TFIIA	<1
YOR048C	TFIIA	<1
YHR213W-B	TFIIA	<1
YML012C-A	TFIIA	<1
YDR378C	TFIIA	<1
YDR441C	TFIIA	<1
YLR193C	TFIIA	<1
YCR020W-B	TFIIA	<1
YBL015W	TFIIA	<1
YHR187W	TFIIA	<1
YOR117W	TFIIA	<1
YCR018C-A	TFIIA	<1
YOR298C-A	TFIIA	<1
YLR439W	TFIIA	<1
YPL134C	TFIIA	<1
YKR069W	TFIIA	<1
YOR027W	TFIIA	<1
YJR143C	TFIIA	<1
YPL162C	TFIIA	<1
YHR026W	TFIIA	<1
YKL077W	TFIIA	<1
YIL006W	TFIIA	<1
YPL175W	TFIIA	<1
YHR118C	TFIIA	<1
YNL275W	TFIIA	<1
YBL079W	TFIIA	<1
YDR330W	TFIIA	<1
YGL043W	TFIIA	<1
YMR202W	TFIIA	<1
YDR175C	TFIIA	<1
YKL005C	TFIIA	<1
YNR039C	TFIIA	<1
YFR028C	TFIIA	<1
YLR442C	TFIIA	<1
YGL129C	TFIIA	<1
YMR027W	TFIIA	<1
YHR186C	TFIIA	<1
YDR188W	TFIIA	<1
YDL040C	TFIIA	<1
YKL063C	TFIIA	<1
YLR280C	TFIIA	<1
YBR141W-A	TFIIA	<1
YOL151W	TFIIA	<1
YAL031C	TFIIA	<1
YLR438C-A	TFIIA	<1
YMR044W	TFIIA	<1
YPL169C	TFIIA	<1
YOR033C	TFIIA	<1
YPR204W	TFIIA	<1
YDR176W	TFIIA	<1
YNR018W	TFIIA	<1
YJR044C	TFIIA	<1
YKL057C	TFIIA	<1
YMR078C	TFIIA	<1
YNR041C	TFIIA	<1
YOR097C	TFIIA	<1
YDR338C	TFIIA	<1
YJR062C	TFIIA	<1
YJR088C	TFIIA	<1
YPR166C	TFIIA	<1
YOR195W	TFIIA	<1
snR81	TFIIA	<1
YDR200C	TFIIA	<1
YOR276W	TFIIA	<1
YPR088C	TFIIA	<1
YCR079W	TFIIA	<1
YCL008C	TFIIA	<1
YDR186C	TFIIA	<1
YDL078C	TFIIA	<1
YDR261C	TFIIA	<1
YER122C	TFIIA	<1
YMR191W	TFIIA	<1
YNL228W	TFIIA	<1
YAL039C	TFIIA	<1
YLR354C	TFIIA	<1
YPL078C	TFIIA	<1
YMR060C	TFIIA	<1
YOR275C	TFIIA	<1
YGL093W	TFIIA	<1
YDR350C	TFIIA	<1
YBR166C	TFIIA	<1
YKL090W	TFIIA	<1
YOL145C	TFIIA	<1
YGL009C	TFIIA	<1
YLR071C	TFIIA	<1
YGR282C	TFIIA	<1
YMR235C	TFIIA	<1
YBR173C	TFIIA	<1
YNR021W	TFIIA	<1
YKR054C	TFIIA	<1
YMR117C	TFIIA	<1
YMR079W	TFIIA	<1
YGR121W-A	TFIIA	<1
YLR052W	TFIIA	<1
YDR329C	TFIIA	<1
YGL186C	TFIIA	<1
YBR005W	TFIIA	<1
YBR004C	TFIIA	<1
YLR107W	TFIIA	<1
YIL042C	TFIIA	<1
YBR223C	TFIIA	<1
YML001W	TFIIA	<1
YDR166C	TFIIA	<1
YIL041W	TFIIA	<1
YJL184W	TFIIA	<1
YKR007W	TFIIA	<1
YOR353C	TFIIA	<1
YDR167W	TFIIA	<1
YER010C	TFIIA	<1
YHR133C	TFIIA	<1
YLR025W	TFIIA	<1
YPR089W	TFIIA	<1
YNL017C	TFIIA	<1
YKL068W	TFIIA	<1
YPL127C	TFIIA	<1
YGL002W	TFIIA	<1
YKR086W	TFIIA	<1
YBR175W	TFIIA	<1
YMR236W	TFIIA	<1
YMR237W	TFIIA	<1
YLR072W	TFIIA	<1
YMR061W	TFIIA	<1
YMR192W	TFIIA	<1
YLR151C	TFIIA	<1
YNL327W	TFIIA	<1
YPL176C	TFIIA	<1
YPR010C-A	TFIIA	<1
YBR289W	TFIIA	<1
YHR183W	TFIIA	<1
YMR172W	TFIIA	<1
YCL059C	TFIIA	<1
YAL030W	TFIIA	<1
YJR144W	TFIIA	<1
YNR040W	TFIIA	<1
YER049W	TFIIA	<1
YJL096W	TFIIA	<1
YGR080W	TFIIA	<1
YER056C	TFIIA	<1
YLR051C	TFIIA	<1
YDR432W	TFIIA	<1
YLR418C	TFIIA	<1
YKR006C	TFIIA	<1
YDR340W	TFIIA	<1
YCR017C	TFIIA	<1
YOR150W	TFIIA	<1
YBR156C	TFIIA	<1
YER183C	TFIIA	<1
YEL006W	TFIIA	<1
YGR094W	TFIIA	<1
YPR020W	TFIIA	<1
YDL128W	TFIIA	<1
YCL058W-A	TFIIA	<1
YCR026C	TFIIA	<1
YHR188C	TFIIA	<1
YNR043W	TFIIA	<1
YBR288C	TFIIA	<1
YLR270W	TFIIA	<1
YHR189W	TFIIA	<1
YGR119C	TFIIA	<1
YFL042C	TFIIA	<1
YJL072C	TFIIA	<1
YKL155C	TFIIA	<1
YDR238C	TFIIA	<1
YDR288W	TFIIA	<1
YDR201W	TFIIA	<1
YDR212W	TFIIA	<1
YNR026C	TFIIA	<1
YJL041W	TFIIA	<1
YJL204C	TFIIA	<1
YML009C	TFIIA	<1
YML105C	TFIIA	<1
YIL068C	TFIIA	<1
YDR159W	TFIIA	<1
YER015W	TFIIA	<1
YMR161W	TFIIA	<1
YOL073C	TFIIA	<1
YOR311C	TFIIA	<1
YIL034C	TFIIA	<1
YOL072W	TFIIA	<1
YML021C	TFIIA	<1
YCR077C	TFIIA	<1
YML032C	TFIIA	<1
YHR001W-A	TFIIA	<1
YPR012W	TFIIA	<1
YLR262C-A	TFIIA	<1
YIL002W-A	TFIIA	<1
YER074W-A	TFIIA	<1
YDR108W	TFIIA	<1
YER086W	TFIIA	<1
YDR084C	TFIIA	<1
YJL090C	TFIIA	<1
YPR191W	TFIIA	<1
YBR293W	TFIIA	<1
YDR051C	TFIIA	<1
YIL142W	TFIIA	<1
YLR172C	TFIIA	<1
YPL225W	TFIIA	<1
YNL099C	TFIIA	<1
YMR221C	TFIIA	<1
YNL305C	TFIIA	<1
YMR203W	TFIIA	<1
YPR041W	TFIIA	<1
YGR183C	TFIIA	<1
YKR085C	TFIIA	<1
YPR171W	TFIIA	<1
YCR034W	TFIIA	<1
YBR269C	TFIIA	<1
YKL106C-A	TFIIA	<1
YLR117C	TFIIA	<1
YLR292C	TFIIA	<1
YMR220W	TFIIA	<1
YIL060W	TFIIA	<1
YHR208W	TFIIA	<1
YNL330C	TFIIA	<1
YFR041C	TFIIA	<1
YJR032W	TFIIA	<1
YKL207W	TFIIA	<1
YJL111W	TFIIA	<1
YGR113W	TFIIA	<1
[truncated: 13,578 more rows]
