# Supplementary material for: Genome-scale chromatin binding dynamics of RNA Polymerase II general transcription machinery components
Source: EMBO J. 2024 Apr 2;43(9):1799–821. doi: 10.1038/s44318-024-00089-2 (PMC11066129; doi:10.1038/s44318-024-00089-2)
Supplement: Supplementary file 5 — Source data Fig. 2 [file 44318_2024_89_MOESM5_ESM.zip › Figure 2/2D/numberPerTimeGroup.csv]

factorName	timeGroup	n
TBP	<1 min	2751
TBP	>10 min	3
TBP	1-10 min	143
TFIIA	<1 min	999
TFIIA	>10 min	138
TFIIA	1-10 min	1357
TFIIB	<1 min	1749
TFIIB	>10 min	396
TFIIB	1-10 min	1368
TFIIE	<1 min	256
TFIIE	>10 min	1289
TFIIE	1-10 min	2264
TFIIF	<1 min	2224
TFIIF	>10 min	3
TFIIF	1-10 min	637
