# Supplementary material for: Genome-scale chromatin binding dynamics of RNA Polymerase II general transcription machinery components
Source: EMBO J. 2024 Apr 2;43(9):1799–821. doi: 10.1038/s44318-024-00089-2 (PMC11066129; doi:10.1038/s44318-024-00089-2)
Supplement: Supplementary file 5 — Source data Fig. 2 [file 44318_2024_89_MOESM5_ESM.zip › Figure 2/2D/README]

numberPerTimeGroup.csv
input numbers to the bar plot
	-factorName: measured GTF
	-timeGroup: time range used for grouping sites based on estimated residence times
	-n: number of measured sites

residenceTimes.csv
residence times used as input to a table above
	-gene: gene name associated with measured site
	-factorName: measured GTF
	-resTime: estimated residence time in minutes

-> see script at https://github.com/AubleLab/PIC_competition_ChIP_scripts/blob/main/scripts_figures/fig2d_barPlotCounts.R
