# Supplementary material for: Genome-scale chromatin binding dynamics of RNA Polymerase II general transcription machinery components
Source: EMBO J. 2024 Apr 2;43(9):1799–821. doi: 10.1038/s44318-024-00089-2 (PMC11066129; doi:10.1038/s44318-024-00089-2)
Supplement: Supplementary file 5 — Source data Fig. 2 [file 44318_2024_89_MOESM5_ESM.zip › Figure 2/2E/exampleFits.csv]

peakName	gene	geneSys	factorName	resTime	timeGroup	Km_western	n_western	Km_CC	Vmax_CC	normCount_CC	time	western_ratio	western_ratio_sd	fit
chrVII_798017_798637	YGR155W	CYS4	TBP	<1	<1 min	33.25744787	4.953749379	34.17661452	1.221237937	0	10	0	0	0.002264933
chrVII_798017_798637	YGR155W	CYS4	TBP	<1	<1 min	33.25744787	4.953749379	34.17661452	1.221237937	0.092998202	20	0.0668815	0.037904459	0.06572661
chrVII_798017_798637	YGR155W	CYS4	TBP	<1	<1 min	33.25744787	4.953749379	34.17661452	1.221237937	0.273204551	25	0.1881925	0.00369039	0.175249823
chrVII_798017_798637	YGR155W	CYS4	TBP	<1	<1 min	33.25744787	4.953749379	34.17661452	1.221237937	0.400625012	30	0.3927595	0.04699361	0.343960831
chrVII_798017_798637	YGR155W	CYS4	TBP	<1	<1 min	33.25744787	4.953749379	34.17661452	1.221237937	0.826738378	40	0.702039	0.056301256	0.685553411
chrVII_798017_798637	YGR155W	CYS4	TBP	<1	<1 min	33.25744787	4.953749379	34.17661452	1.221237937	1.063805809	60	0.93478	0.084708564	0.942023076
chrVII_798017_798637	YGR155W	CYS4	TBP	<1	<1 min	33.25744787	4.953749379	34.17661452	1.221237937	1.516394894	90	1.0869705	0.049201197	0.991809509
chrVII_798017_798637	YGR155W	CYS4	TBP	<1	<1 min	33.25744787	4.953749379	34.17661452	1.221237937	1	120	1	0	0.998017995
chrXVI_576322_576468	YPR009W	SUT2	TBP	3.681056211	1-10 min	33.25744787	4.953749379	38.55051332	0.85655019	0	10	0	0	0.001248564
chrXVI_576322_576468	YPR009W	SUT2	TBP	3.681056211	1-10 min	33.25744787	4.953749379	38.55051332	0.85655019	0.052782597	20	0.0668815	0.037904459	0.037296918
chrXVI_576322_576468	YPR009W	SUT2	TBP	3.681056211	1-10 min	33.25744787	4.953749379	38.55051332	0.85655019	0.132631833	25	0.1881925	0.00369039	0.104758379
chrXVI_576322_576468	YPR009W	SUT2	TBP	3.681056211	1-10 min	33.25744787	4.953749379	38.55051332	0.85655019	0.271673752	30	0.3927595	0.04699361	0.224042531
chrXVI_576322_576468	YPR009W	SUT2	TBP	3.681056211	1-10 min	33.25744787	4.953749379	38.55051332	0.85655019	0.399498454	40	0.702039	0.056301256	0.545583846
chrXVI_576322_576468	YPR009W	SUT2	TBP	3.681056211	1-10 min	33.25744787	4.953749379	38.55051332	0.85655019	0.765315453	60	0.93478	0.084708564	0.899475977
chrXVI_576322_576468	YPR009W	SUT2	TBP	3.681056211	1-10 min	33.25744787	4.953749379	38.55051332	0.85655019	0.714457376	90	1.0869705	0.049201197	0.985225796
chrXVI_576322_576468	YPR009W	SUT2	TBP	3.681056211	1-10 min	33.25744787	4.953749379	38.55051332	0.85655019	1	120	1	0	0.99640673
chrXVI_627721_627908	YPR030W	CSR2	TBP	10.39961228	>10 min	33.25744787	4.953749379	43.04221672	1.179510542	0	10	0	0	0.000723653
chrXVI_627721_627908	YPR030W	CSR2	TBP	10.39961228	>10 min	33.25744787	4.953749379	43.04221672	1.179510542	0.113540807	20	0.0668815	0.037904459	0.021949929
chrXVI_627721_627908	YPR030W	CSR2	TBP	10.39961228	>10 min	33.25744787	4.953749379	43.04221672	1.179510542	0.293868288	25	0.1881925	0.00369039	0.063482749
chrXVI_627721_627908	YPR030W	CSR2	TBP	10.39961228	>10 min	33.25744787	4.953749379	43.04221672	1.179510542	0.296906672	30	0.3927595	0.04699361	0.143290549
chrXVI_627721_627908	YPR030W	CSR2	TBP	10.39961228	>10 min	33.25744787	4.953749379	43.04221672	1.179510542	0.512915204	40	0.702039	0.056301256	0.410204619
chrXVI_627721_627908	YPR030W	CSR2	TBP	10.39961228	>10 min	33.25744787	4.953749379	43.04221672	1.179510542	0.64148642	60	0.93478	0.084708564	0.838275559
chrXVI_627721_627908	YPR030W	CSR2	TBP	10.39961228	>10 min	33.25744787	4.953749379	43.04221672	1.179510542	1.576697258	90	1.0869705	0.049201197	0.9747665
chrXVI_627721_627908	YPR030W	CSR2	TBP	10.39961228	>10 min	33.25744787	4.953749379	43.04221672	1.179510542	1	120	1	0	0.993813195
chrVII_165083_165437	YGL179C	TOS3	TFIIA	12.66684145	>10 min	57.96088845	3.84547478	76.36684966	1.165775456	0	10	0	0	0.00040238
chrVII_165083_165437	YGL179C	TOS3	TFIIA	12.66684145	>10 min	57.96088845	3.84547478	76.36684966	1.165775456	0.004931117	20	0.00807255	0.025798572	0.005753194
chrVII_165083_165437	YGL179C	TOS3	TFIIA	12.66684145	>10 min	57.96088845	3.84547478	76.36684966	1.165775456	0.025600959	25	0.041814517	0.027755584	0.013464571
chrVII_165083_165437	YGL179C	TOS3	TFIIA	12.66684145	>10 min	57.96088845	3.84547478	76.36684966	1.165775456	0.077258768	30	0.134598958	0.024786184	0.026778186
chrVII_165083_165437	YGL179C	TOS3	TFIIA	12.66684145	>10 min	57.96088845	3.84547478	76.36684966	1.165775456	0.16378499	40	0.236474998	0.105280026	0.076792271
chrVII_165083_165437	YGL179C	TOS3	TFIIA	12.66684145	>10 min	57.96088845	3.84547478	76.36684966	1.165775456	0.304701674	60	0.4433163	0.132881357	0.283423164
chrVII_165083_165437	YGL179C	TOS3	TFIIA	12.66684145	>10 min	57.96088845	3.84547478	76.36684966	1.165775456	0.750246143	90	0.908601116	0.115469695	0.652866091
chrVII_165083_165437	YGL179C	TOS3	TFIIA	12.66684145	>10 min	57.96088845	3.84547478	76.36684966	1.165775456	1	120	1	0.048768136	0.850424656
chrXV_1042704_1043553	YOR376W		TFIIA	2.23132971	1-10 min	57.96088845	3.84547478	64.8776455	1.254536238	0	10	0	0	0.000752977
chrXV_1042704_1043553	YOR376W		TFIIA	2.23132971	1-10 min	57.96088845	3.84547478	64.8776455	1.254536238	0.005048761	20	0.00807255	0.025798572	0.010716009
chrXV_1042704_1043553	YOR376W		TFIIA	2.23132971	1-10 min	57.96088845	3.84547478	64.8776455	1.254536238	0.038661769	25	0.041814517	0.027755584	0.02491269
chrXV_1042704_1043553	YOR376W		TFIIA	2.23132971	1-10 min	57.96088845	3.84547478	64.8776455	1.254536238	0.08521707	30	0.134598958	0.024786184	0.048984019
chrXV_1042704_1043553	YOR376W		TFIIA	2.23132971	1-10 min	57.96088845	3.84547478	64.8776455	1.254536238	0.170472783	40	0.236474998	0.105280026	0.134730724
chrXV_1042704_1043553	YOR376W		TFIIA	2.23132971	1-10 min	57.96088845	3.84547478	64.8776455	1.254536238	0.405977857	60	0.4433163	0.132881357	0.425421384
chrXV_1042704_1043553	YOR376W		TFIIA	2.23132971	1-10 min	57.96088845	3.84547478	64.8776455	1.254536238	1.217224748	90	0.908601116	0.115469695	0.778793468
chrXV_1042704_1043553	YOR376W		TFIIA	2.23132971	1-10 min	57.96088845	3.84547478	64.8776455	1.254536238	1	120	1	0.048768136	0.91411312
chrVI_148770_149188	YFR001W	LOC1	TFIIB	<1	<1 min	42.60731778	4.284817099	42.43374387	1.130880838	0.004603574	10	0.005503336	0.004296378	0.002039319
chrVI_148770_149188	YFR001W	LOC1	TFIIB	<1	<1 min	42.60731778	4.284817099	42.43374387	1.130880838	0.02416968	20	0.024852185	0.008059572	0.038306021
chrVI_148770_149188	YFR001W	LOC1	TFIIB	<1	<1 min	42.60731778	4.284817099	42.43374387	1.130880838	0.108267862	25	0.122603924	0.004617117	0.093896545
chrVI_148770_149188	YFR001W	LOC1	TFIIB	<1	<1 min	42.60731778	4.284817099	42.43374387	1.130880838	0.248470874	30	0.234404523	0.092350999	0.184561182
chrVI_148770_149188	YFR001W	LOC1	TFIIB	<1	<1 min	42.60731778	4.284817099	42.43374387	1.130880838	0.484614077	40	0.373566325	0.06212647	0.437065475
chrVI_148770_149188	YFR001W	LOC1	TFIIB	<1	<1 min	42.60731778	4.284817099	42.43374387	1.130880838	0.870684833	60	0.823672485	0.037105177	0.815215696
chrVI_148770_149188	YFR001W	LOC1	TFIIB	<1	<1 min	42.60731778	4.284817099	42.43374387	1.130880838	1.249414004	90	1.036303034	0.096476744	0.961639352
chrVI_148770_149188	YFR001W	LOC1	TFIIB	<1	<1 min	42.60731778	4.284817099	42.43374387	1.130880838	1	120	1	0.10030347	0.988504896
chrII_512814_513052	YBR137W		TFIIB	11.9859045	>10 min	42.60731778	4.284817099	56.61546517	0.991820252	0.002567125	10	0.005503336	0.004296378	0.000593681
chrII_512814_513052	YBR137W		TFIIB	11.9859045	>10 min	42.60731778	4.284817099	56.61546517	0.991820252	0.013665502	20	0.024852185	0.008059572	0.011446417
chrII_512814_513052	YBR137W		TFIIB	11.9859045	>10 min	42.60731778	4.284817099	56.61546517	0.991820252	0.132176821	25	0.122603924	0.004617117	0.029242977
chrII_512814_513052	YBR137W		TFIIB	11.9859045	>10 min	42.60731778	4.284817099	56.61546517	0.991820252	0.198175378	30	0.234404523	0.092350999	0.061732635
chrII_512814_513052	YBR137W		TFIIB	11.9859045	>10 min	42.60731778	4.284817099	56.61546517	0.991820252	0.115474431	40	0.373566325	0.06212647	0.184138389
chrII_512814_513052	YBR137W		TFIIB	11.9859045	>10 min	42.60731778	4.284817099	56.61546517	0.991820252	0.572743327	60	0.823672485	0.037105177	0.561877837
chrII_512814_513052	YBR137W		TFIIB	11.9859045	>10 min	42.60731778	4.284817099	56.61546517	0.991820252	0.812586657	90	1.036303034	0.096476744	0.879333161
chrII_512814_513052	YBR137W		TFIIB	11.9859045	>10 min	42.60731778	4.284817099	56.61546517	0.991820252	1	120	1	0.10030347	0.961535493
chrXVI_694791_695252	YPR074W-A		TFIIB	2.737151636	1-10 min	42.60731778	4.284817099	46.98802064	0.91927599	0.001180162	10	0.005503336	0.004296378	0.001318515
chrXVI_694791_695252	YPR074W-A		TFIIB	2.737151636	1-10 min	42.60731778	4.284817099	46.98802064	0.91927599	0.017219136	20	0.024852185	0.008059572	0.025088891
chrXVI_694791_695252	YPR074W-A		TFIIB	2.737151636	1-10 min	42.60731778	4.284817099	46.98802064	0.91927599	0.086504576	25	0.122603924	0.004617117	0.062749978
chrXVI_694791_695252	YPR074W-A		TFIIB	2.737151636	1-10 min	42.60731778	4.284817099	46.98802064	0.91927599	0.18112592	30	0.234404523	0.092350999	0.127574437
chrXVI_694791_695252	YPR074W-A		TFIIB	2.737151636	1-10 min	42.60731778	4.284817099	46.98802064	0.91927599	0.29817685	40	0.373566325	0.06212647	0.334052591
chrXVI_694791_695252	YPR074W-A		TFIIB	2.737151636	1-10 min	42.60731778	4.284817099	46.98802064	0.91927599	0.664278369	60	0.823672485	0.037105177	0.740281384
chrXVI_694791_695252	YPR074W-A		TFIIB	2.737151636	1-10 min	42.60731778	4.284817099	46.98802064	0.91927599	0.770188333	90	1.036303034	0.096476744	0.941847549
chrXVI_694791_695252	YPR074W-A		TFIIB	2.737151636	1-10 min	42.60731778	4.284817099	46.98802064	0.91927599	1	120	1	0.10030347	0.98231926
chrVIII_490429_490727	YHR195W	NVJ1	TFIIE	<1	<1 min	40.33515662	2.936909628	42.04932789	1.14137584	0.002364334	10	0.00404041	0.008561589	0.014512003
chrVIII_490429_490727	YHR195W	NVJ1	TFIIE	<1	<1 min	40.33515662	2.936909628	42.04932789	1.14137584	0.092366504	20	0.130586375	0.044118566	0.101337572
chrVIII_490429_490727	YHR195W	NVJ1	TFIIE	<1	<1 min	40.33515662	2.936909628	42.04932789	1.14137584	0.161962174	25	0.211741168	0.041641221	0.178418711
chrVIII_490429_490727	YHR195W	NVJ1	TFIIE	<1	<1 min	40.33515662	2.936909628	42.04932789	1.14137584	0.311315283	30	0.308295684	0.043437913	0.270589088
chrVIII_490429_490727	YHR195W	NVJ1	TFIIE	<1	<1 min	40.33515662	2.936909628	42.04932789	1.14137584	0.517057923	40	0.466107269	0.028244371	0.463380785
chrVIII_490429_490727	YHR195W	NVJ1	TFIIE	<1	<1 min	40.33515662	2.936909628	42.04932789	1.14137584	0.884341598	60	0.733978309	0.094916351	0.739635472
chrVIII_490429_490727	YHR195W	NVJ1	TFIIE	<1	<1 min	40.33515662	2.936909628	42.04932789	1.14137584	1.111124254	90	0.964856915	0.015709032	0.903339111
chrVIII_490429_490727	YHR195W	NVJ1	TFIIE	<1	<1 min	40.33515662	2.936909628	42.04932789	1.14137584	1	120	1	0.019709711	0.956051169
chrXVI_551485_552185	YPL003W	ULA1	TFIIE	13.46919763	>10 min	40.33515662	2.936909628	63.33148023	1.21161079	0.000645707	10	0.00404041	0.008561589	0.004403509
chrXVI_551485_552185	YPL003W	ULA1	TFIIE	13.46919763	>10 min	40.33515662	2.936909628	63.33148023	1.21161079	0.038828534	20	0.130586375	0.044118566	0.032760278
chrXVI_551485_552185	YPL003W	ULA1	TFIIE	13.46919763	>10 min	40.33515662	2.936909628	63.33148023	1.21161079	0.058579709	25	0.211741168	0.041641221	0.061233223
chrXVI_551485_552185	YPL003W	ULA1	TFIIE	13.46919763	>10 min	40.33515662	2.936909628	63.33148023	1.21161079	0.109421635	30	0.308295684	0.043437913	0.100253125
chrXVI_551485_552185	YPL003W	ULA1	TFIIE	13.46919763	>10 min	40.33515662	2.936909628	63.33148023	1.21161079	0.257909839	40	0.466107269	0.028244371	0.205949022
chrXVI_551485_552185	YPL003W	ULA1	TFIIE	13.46919763	>10 min	40.33515662	2.936909628	63.33148023	1.21161079	0.517125231	60	0.733978309	0.094916351	0.460406916
chrXVI_551485_552185	YPL003W	ULA1	TFIIE	13.46919763	>10 min	40.33515662	2.936909628	63.33148023	1.21161079	0.979171257	90	0.964856915	0.015709032	0.737324714
chrXVI_551485_552185	YPL003W	ULA1	TFIIE	13.46919763	>10 min	40.33515662	2.936909628	63.33148023	1.21161079	1	120	1	0.019709711	0.867266853
chrXII_820236_820584	YLR345W		TFIIE	4.074594861	1-10 min	40.33515662	2.936909628	48.39258488	1.023657998	0.002206296	10	0.00404041	0.008561589	0.009652815
chrXII_820236_820584	YLR345W		TFIIE	4.074594861	1-10 min	40.33515662	2.936909628	48.39258488	1.023657998	0.076597309	20	0.130586375	0.044118566	0.069454739
chrXII_820236_820584	YLR345W		TFIIE	4.074594861	1-10 min	40.33515662	2.936909628	48.39258488	1.023657998	0.115053017	25	0.211741168	0.041641221	0.125676097
chrXII_820236_820584	YLR345W		TFIIE	4.074594861	1-10 min	40.33515662	2.936909628	48.39258488	1.023657998	0.222315882	30	0.308295684	0.043437913	0.197137655
chrXII_820236_820584	YLR345W		TFIIE	4.074594861	1-10 min	40.33515662	2.936909628	48.39258488	1.023657998	0.398567308	40	0.466107269	0.028244371	0.36368982
chrXII_820236_820584	YLR345W		TFIIE	4.074594861	1-10 min	40.33515662	2.936909628	48.39258488	1.023657998	0.642884134	60	0.733978309	0.094916351	0.652813548
chrXII_820236_820584	YLR345W		TFIIE	4.074594861	1-10 min	40.33515662	2.936909628	48.39258488	1.023657998	0.839761452	90	0.964856915	0.015709032	0.860835168
chrXII_820236_820584	YLR345W		TFIIE	4.074594861	1-10 min	40.33515662	2.936909628	48.39258488	1.023657998	1	120	1	0.019709711	0.935059593
chrXII_714831_715069	YLR288C	MEC3	TFIIF	<1	<1 min	42.24546901	6.578412469	43.79686299	0.967802034	0.000703483	10	0.003874064	0.006087933	6.03E-05
chrXII_714831_715069	YLR288C	MEC3	TFIIF	<1	<1 min	42.24546901	6.578412469	43.79686299	0.967802034	0.002717328	20	0.004729549	0.003031734	0.00572964
chrXII_714831_715069	YLR288C	MEC3	TFIIF	<1	<1 min	42.24546901	6.578412469	43.79686299	0.967802034	0.00862726	25	0.012858509	0.007339118	0.024401032
chrXII_714831_715069	YLR288C	MEC3	TFIIF	<1	<1 min	42.24546901	6.578412469	43.79686299	0.967802034	0.034747305	30	0.05317401	0.090755185	0.076630112
chrXII_714831_715069	YLR288C	MEC3	TFIIF	<1	<1 min	42.24546901	6.578412469	43.79686299	0.967802034	0.360842814	40	0.441221928	0.408982398	0.355133747
chrXII_714831_715069	YLR288C	MEC3	TFIIF	<1	<1 min	42.24546901	6.578412469	43.79686299	0.967802034	0.854041374	60	0.87291145	0.128566542	0.888029375
chrXII_714831_715069	YLR288C	MEC3	TFIIF	<1	<1 min	42.24546901	6.578412469	43.79686299	0.967802034	0.927803899	90	0.978397232	0.218946831	0.991320595
chrXII_714831_715069	YLR288C	MEC3	TFIIF	<1	<1 min	42.24546901	6.578412469	43.79686299	0.967802034	1	120	1	0.303050037	0.998682336
chrV_260996_261353	YER053C-A		TFIIF	11.41054937	>10 min	42.24546901	6.578412469	61.87929293	0.948423234	0.000190115	10	0.003874064	0.006087933	6.21E-06
chrV_260996_261353	YER053C-A		TFIIF	11.41054937	>10 min	42.24546901	6.578412469	61.87929293	0.948423234	0.000805521	20	0.004729549	0.003031734	0.00059283
chrV_260996_261353	YER053C-A		TFIIF	11.41054937	>10 min	42.24546901	6.578412469	61.87929293	0.948423234	0.002028001	25	0.012858509	0.007339118	0.002567941
chrV_260996_261353	YER053C-A		TFIIF	11.41054937	>10 min	42.24546901	6.578412469	61.87929293	0.948423234	0.012171086	30	0.05317401	0.090755185	0.008470215
chrV_260996_261353	YER053C-A		TFIIF	11.41054937	>10 min	42.24546901	6.578412469	61.87929293	0.948423234	0.210867319	40	0.441221928	0.408982398	0.053646407
chrV_260996_261353	YER053C-A		TFIIF	11.41054937	>10 min	42.24546901	6.578412469	61.87929293	0.948423234	0.410463303	60	0.87291145	0.128566542	0.449452005
chrV_260996_261353	YER053C-A		TFIIF	11.41054937	>10 min	42.24546901	6.578412469	61.87929293	0.948423234	0.804321463	90	0.978397232	0.218946831	0.921610425
chrV_260996_261353	YER053C-A		TFIIF	11.41054937	>10 min	42.24546901	6.578412469	61.87929293	0.948423234	1	120	1	0.303050037	0.987344449
chrV_306135_306436	YER074W	RPS24A	TFIIF	7.718565354	1-10 min	42.24546901	6.578412469	52.74294585	1.025790008	0.000343773	10	0.003874064	0.006087933	1.78E-05
chrV_306135_306436	YER074W	RPS24A	TFIIF	7.718565354	1-10 min	42.24546901	6.578412469	52.74294585	1.025790008	0.000884063	20	0.004729549	0.003031734	0.001693823
chrV_306135_306436	YER074W	RPS24A	TFIIF	7.718565354	1-10 min	42.24546901	6.578412469	52.74294585	1.025790008	0.00287757	25	0.012858509	0.007339118	0.007310244
chrV_306135_306436	YER074W	RPS24A	TFIIF	7.718565354	1-10 min	42.24546901	6.578412469	52.74294585	1.025790008	0.014850491	30	0.05317401	0.090755185	0.023851791
chrV_306135_306436	YER074W	RPS24A	TFIIF	7.718565354	1-10 min	42.24546901	6.578412469	52.74294585	1.025790008	0.360111169	40	0.441221928	0.408982398	0.139522235
chrV_306135_306436	YER074W	RPS24A	TFIIF	7.718565354	1-10 min	42.24546901	6.578412469	52.74294585	1.025790008	0.584112718	60	0.87291145	0.128566542	0.700158541
chrV_306135_306436	YER074W	RPS24A	TFIIF	7.718565354	1-10 min	42.24546901	6.578412469	52.74294585	1.025790008	1.083696826	90	0.978397232	0.218946831	0.971121933
chrV_306135_306436	YER074W	RPS24A	TFIIF	7.718565354	1-10 min	42.24546901	6.578412469	52.74294585	1.025790008	1	120	1	0.303050037	0.995538776
chrVII_798017_798637	YGR155W	CYS4	TBP	<1	<1 min	33.25744787	4.953749379	34.17661452	1.221237937	NA	1	NA	NA	2.53E-08
chrVII_798017_798637	YGR155W	CYS4	TBP	<1	<1 min	33.25744787	4.953749379	34.17661452	1.221237937	NA	2	NA	NA	7.83E-07
chrVII_798017_798637	YGR155W	CYS4	TBP	<1	<1 min	33.25744787	4.953749379	34.17661452	1.221237937	NA	3	NA	NA	5.83E-06
chrVII_798017_798637	YGR155W	CYS4	TBP	<1	<1 min	33.25744787	4.953749379	34.17661452	1.221237937	NA	4	NA	NA	2.43E-05
chrVII_798017_798637	YGR155W	CYS4	TBP	<1	<1 min	33.25744787	4.953749379	34.17661452	1.221237937	NA	5	NA	NA	7.32E-05
chrVII_798017_798637	YGR155W	CYS4	TBP	<1	<1 min	33.25744787	4.953749379	34.17661452	1.221237937	NA	6	NA	NA	0.000180708
chrVII_798017_798637	YGR155W	CYS4	TBP	<1	<1 min	33.25744787	4.953749379	34.17661452	1.221237937	NA	7	NA	NA	0.000387727
chrVII_798017_798637	YGR155W	CYS4	TBP	<1	<1 min	33.25744787	4.953749379	34.17661452	1.221237937	NA	8	NA	NA	0.00075101
chrVII_798017_798637	YGR155W	CYS4	TBP	<1	<1 min	33.25744787	4.953749379	34.17661452	1.221237937	NA	9	NA	NA	0.001345192
chrVII_798017_798637	YGR155W	CYS4	TBP	<1	<1 min	33.25744787	4.953749379	34.17661452	1.221237937	NA	11	NA	NA	0.003626696
chrVII_798017_798637	YGR155W	CYS4	TBP	<1	<1 min	33.25744787	4.953749379	34.17661452	1.221237937	NA	12	NA	NA	0.00557004
chrVII_798017_798637	YGR155W	CYS4	TBP	<1	<1 min	33.25744787	4.953749379	34.17661452	1.221237937	NA	13	NA	NA	0.008258202
chrVII_798017_798637	YGR155W	CYS4	TBP	<1	<1 min	33.25744787	4.953749379	34.17661452	1.221237937	NA	14	NA	NA	0.011877703
chrVII_798017_798637	YGR155W	CYS4	TBP	<1	<1 min	33.25744787	4.953749379	34.17661452	1.221237937	NA	15	NA	NA	0.016636658
chrVII_798017_798637	YGR155W	CYS4	TBP	<1	<1 min	33.25744787	4.953749379	34.17661452	1.221237937	NA	16	NA	NA	0.02276145
chrVII_798017_798637	YGR155W	CYS4	TBP	<1	<1 min	33.25744787	4.953749379	34.17661452	1.221237937	NA	17	NA	NA	0.030491441
chrVII_798017_798637	YGR155W	CYS4	TBP	<1	<1 min	33.25744787	4.953749379	34.17661452	1.221237937	NA	18	NA	NA	0.040071447
chrVII_798017_798637	YGR155W	CYS4	TBP	<1	<1 min	33.25744787	4.953749379	34.17661452	1.221237937	NA	19	NA	NA	0.051741874
chrVII_798017_798637	YGR155W	CYS4	TBP	<1	<1 min	33.25744787	4.953749379	34.17661452	1.221237937	NA	21	NA	NA	0.082219105
chrVII_798017_798637	YGR155W	CYS4	TBP	<1	<1 min	33.25744787	4.953749379	34.17661452	1.221237937	NA	22	NA	NA	0.101367422
chrVII_798017_798637	YGR155W	CYS4	TBP	<1	<1 min	33.25744787	4.953749379	34.17661452	1.221237937	NA	23	NA	NA	0.123259453
chrVII_798017_798637	YGR155W	CYS4	TBP	<1	<1 min	33.25744787	4.953749379	34.17661452	1.221237937	NA	24	NA	NA	0.147909778
chrVII_798017_798637	YGR155W	CYS4	TBP	<1	<1 min	33.25744787	4.953749379	34.17661452	1.221237937	NA	26	NA	NA	0.205122863
chrVII_798017_798637	YGR155W	CYS4	TBP	<1	<1 min	33.25744787	4.953749379	34.17661452	1.221237937	NA	27	NA	NA	0.237285034
chrVII_798017_798637	YGR155W	CYS4	TBP	<1	<1 min	33.25744787	4.953749379	34.17661452	1.221237937	NA	28	NA	NA	0.27141286
chrVII_798017_798637	YGR155W	CYS4	TBP	<1	<1 min	33.25744787	4.953749379	34.17661452	1.221237937	NA	29	NA	NA	0.307116972
chrVII_798017_798637	YGR155W	CYS4	TBP	<1	<1 min	33.25744787	4.953749379	34.17661452	1.221237937	NA	31	NA	NA	0.381482585
chrVII_798017_798637	YGR155W	CYS4	TBP	<1	<1 min	33.25744787	4.953749379	34.17661452	1.221237937	NA	32	NA	NA	0.419217841
chrVII_798017_798637	YGR155W	CYS4	TBP	<1	<1 min	33.25744787	4.953749379	34.17661452	1.221237937	NA	33	NA	NA	0.456721082
chrVII_798017_798637	YGR155W	CYS4	TBP	<1	<1 min	33.25744787	4.953749379	34.17661452	1.221237937	NA	34	NA	NA	0.493583885
chrVII_798017_798637	YGR155W	CYS4	TBP	<1	<1 min	33.25744787	4.953749379	34.17661452	1.221237937	NA	35	NA	NA	0.529448658
chrVII_798017_798637	YGR155W	CYS4	TBP	<1	<1 min	33.25744787	4.953749379	34.17661452	1.221237937	NA	36	NA	NA	0.564017356
chrVII_798017_798637	YGR155W	CYS4	TBP	<1	<1 min	33.25744787	4.953749379	34.17661452	1.221237937	NA	37	NA	NA	0.59705526
chrVII_798017_798637	YGR155W	CYS4	TBP	<1	<1 min	33.25744787	4.953749379	34.17661452	1.221237937	NA	38	NA	NA	0.628390461
chrVII_798017_798637	YGR155W	CYS4	TBP	<1	<1 min	33.25744787	4.953749379	34.17661452	1.221237937	NA	39	NA	NA	0.657909959
chrVII_798017_798637	YGR155W	CYS4	TBP	<1	<1 min	33.25744787	4.953749379	34.17661452	1.221237937	NA	41	NA	NA	0.711305544
chrVII_798017_798637	YGR155W	CYS4	TBP	<1	<1 min	33.25744787	4.953749379	34.17661452	1.221237937	NA	42	NA	NA	0.735188061
chrVII_798017_798637	YGR155W	CYS4	TBP	<1	<1 min	33.25744787	4.953749379	34.17661452	1.221237937	NA	43	NA	NA	0.757251703
chrVII_798017_798637	YGR155W	CYS4	TBP	<1	<1 min	33.25744787	4.953749379	34.17661452	1.221237937	NA	44	NA	NA	0.777568909
chrVII_798017_798637	YGR155W	CYS4	TBP	<1	<1 min	33.25744787	4.953749379	34.17661452	1.221237937	NA	45	NA	NA	0.796227345
chrVII_798017_798637	YGR155W	CYS4	TBP	<1	<1 min	33.25744787	4.953749379	34.17661452	1.221237937	NA	46	NA	NA	0.813324418
chrVII_798017_798637	YGR155W	CYS4	TBP	<1	<1 min	33.25744787	4.953749379	34.17661452	1.221237937	NA	47	NA	NA	0.828962794
chrVII_798017_798637	YGR155W	CYS4	TBP	<1	<1 min	33.25744787	4.953749379	34.17661452	1.221237937	NA	48	NA	NA	0.843246852
chrVII_798017_798637	YGR155W	CYS4	TBP	<1	<1 min	33.25744787	4.953749379	34.17661452	1.221237937	NA	49	NA	NA	0.856279975
chrVII_798017_798637	YGR155W	CYS4	TBP	<1	<1 min	33.25744787	4.953749379	34.17661452	1.221237937	NA	50	NA	NA	0.868162569
chrVII_798017_798637	YGR155W	CYS4	TBP	<1	<1 min	33.25744787	4.953749379	34.17661452	1.221237937	NA	51	NA	NA	0.878990673
chrVII_798017_798637	YGR155W	CYS4	TBP	<1	<1 min	33.25744787	4.953749379	34.17661452	1.221237937	NA	52	NA	NA	0.888855052
chrVII_798017_798637	YGR155W	CYS4	TBP	<1	<1 min	33.25744787	4.953749379	34.17661452	1.221237937	NA	53	NA	NA	0.89784067
chrVII_798017_798637	YGR155W	CYS4	TBP	<1	<1 min	33.25744787	4.953749379	34.17661452	1.221237937	NA	54	NA	NA	0.906026448
chrVII_798017_798637	YGR155W	CYS4	TBP	<1	<1 min	33.25744787	4.953749379	34.17661452	1.221237937	NA	55	NA	NA	0.913485237
chrVII_798017_798637	YGR155W	CYS4	TBP	<1	<1 min	33.25744787	4.953749379	34.17661452	1.221237937	NA	56	NA	NA	0.920283949
chrVII_798017_798637	YGR155W	CYS4	TBP	<1	<1 min	33.25744787	4.953749379	34.17661452	1.221237937	NA	57	NA	NA	0.926483787
chrVII_798017_798637	YGR155W	CYS4	TBP	<1	<1 min	33.25744787	4.953749379	34.17661452	1.221237937	NA	58	NA	NA	0.932140547
chrVII_798017_798637	YGR155W	CYS4	TBP	<1	<1 min	33.25744787	4.953749379	34.17661452	1.221237937	NA	59	NA	NA	0.937304966
chrVII_798017_798637	YGR155W	CYS4	TBP	<1	<1 min	33.25744787	4.953749379	34.17661452	1.221237937	NA	61	NA	NA	0.94633658
chrVII_798017_798637	YGR155W	CYS4	TBP	<1	<1 min	33.25744787	4.953749379	34.17661452	1.221237937	NA	62	NA	NA	0.950283206
chrVII_798017_798637	YGR155W	CYS4	TBP	<1	<1 min	33.25744787	4.953749379	34.17661452	1.221237937	NA	63	NA	NA	0.953897056
chrVII_798017_798637	YGR155W	CYS4	TBP	<1	<1 min	33.25744787	4.953749379	34.17661452	1.221237937	NA	64	NA	NA	0.957208935
chrVII_798017_798637	YGR155W	CYS4	TBP	<1	<1 min	33.25744787	4.953749379	34.17661452	1.221237937	NA	65	NA	NA	0.960246656
chrVII_798017_798637	YGR155W	CYS4	TBP	<1	<1 min	33.25744787	4.953749379	34.17661452	1.221237937	NA	66	NA	NA	0.963035328
chrVII_798017_798637	YGR155W	CYS4	TBP	<1	<1 min	33.25744787	4.953749379	34.17661452	1.221237937	NA	67	NA	NA	0.965597616
chrVII_798017_798637	YGR155W	CYS4	TBP	<1	<1 min	33.25744787	4.953749379	34.17661452	1.221237937	NA	68	NA	NA	0.96795398
chrVII_798017_798637	YGR155W	CYS4	TBP	<1	<1 min	33.25744787	4.953749379	34.17661452	1.221237937	NA	69	NA	NA	0.970122896
chrVII_798017_798637	YGR155W	CYS4	TBP	<1	<1 min	33.25744787	4.953749379	34.17661452	1.221237937	NA	70	NA	NA	0.972121053
chrVII_798017_798637	YGR155W	CYS4	TBP	<1	<1 min	33.25744787	4.953749379	34.17661452	1.221237937	NA	71	NA	NA	0.973963531
chrVII_798017_798637	YGR155W	CYS4	TBP	<1	<1 min	33.25744787	4.953749379	34.17661452	1.221237937	NA	72	NA	NA	0.975663964
chrVII_798017_798637	YGR155W	CYS4	TBP	<1	<1 min	33.25744787	4.953749379	34.17661452	1.221237937	NA	73	NA	NA	0.977234684
chrVII_798017_798637	YGR155W	CYS4	TBP	<1	<1 min	33.25744787	4.953749379	34.17661452	1.221237937	NA	74	NA	NA	0.978686854
chrVII_798017_798637	YGR155W	CYS4	TBP	<1	<1 min	33.25744787	4.953749379	34.17661452	1.221237937	NA	75	NA	NA	0.980030585
chrVII_798017_798637	YGR155W	CYS4	TBP	<1	<1 min	33.25744787	4.953749379	34.17661452	1.221237937	NA	76	NA	NA	0.981275041
chrVII_798017_798637	YGR155W	CYS4	TBP	<1	<1 min	33.25744787	4.953749379	34.17661452	1.221237937	NA	77	NA	NA	0.982428534
chrVII_798017_798637	YGR155W	CYS4	TBP	<1	<1 min	33.25744787	4.953749379	34.17661452	1.221237937	NA	78	NA	NA	0.983498609
chrVII_798017_798637	YGR155W	CYS4	TBP	<1	<1 min	33.25744787	4.953749379	34.17661452	1.221237937	NA	79	NA	NA	0.984492118
chrVII_798017_798637	YGR155W	CYS4	TBP	<1	<1 min	33.25744787	4.953749379	34.17661452	1.221237937	NA	80	NA	NA	0.985415292
chrVII_798017_798637	YGR155W	CYS4	TBP	<1	<1 min	33.25744787	4.953749379	34.17661452	1.221237937	NA	81	NA	NA	0.986273801
chrVII_798017_798637	YGR155W	CYS4	TBP	<1	<1 min	33.25744787	4.953749379	34.17661452	1.221237937	NA	82	NA	NA	0.987072805
chrVII_798017_798637	YGR155W	CYS4	TBP	<1	<1 min	33.25744787	4.953749379	34.17661452	1.221237937	NA	83	NA	NA	0.98781701
chrVII_798017_798637	YGR155W	CYS4	TBP	<1	<1 min	33.25744787	4.953749379	34.17661452	1.221237937	NA	84	NA	NA	0.988510706
chrVII_798017_798637	YGR155W	CYS4	TBP	<1	<1 min	33.25744787	4.953749379	34.17661452	1.221237937	NA	85	NA	NA	0.989157809
chrVII_798017_798637	YGR155W	CYS4	TBP	<1	<1 min	33.25744787	4.953749379	34.17661452	1.221237937	NA	86	NA	NA	0.989761897
chrVII_798017_798637	YGR155W	CYS4	TBP	<1	<1 min	33.25744787	4.953749379	34.17661452	1.221237937	NA	87	NA	NA	0.990326241
chrVII_798017_798637	YGR155W	CYS4	TBP	<1	<1 min	33.25744787	4.953749379	34.17661452	1.221237937	NA	88	NA	NA	0.990853835
chrVII_798017_798637	YGR155W	CYS4	TBP	<1	<1 min	33.25744787	4.953749379	34.17661452	1.221237937	NA	89	NA	NA	0.99134742
chrVII_798017_798637	YGR155W	CYS4	TBP	<1	<1 min	33.25744787	4.953749379	34.17661452	1.221237937	NA	91	NA	NA	0.992242407
chrVII_798017_798637	YGR155W	CYS4	TBP	<1	<1 min	33.25744787	4.953749379	34.17661452	1.221237937	NA	92	NA	NA	0.99264823
chrVII_798017_798637	YGR155W	CYS4	TBP	<1	<1 min	33.25744787	4.953749379	34.17661452	1.221237937	NA	93	NA	NA	0.993028921
chrVII_798017_798637	YGR155W	CYS4	TBP	<1	<1 min	33.25744787	4.953749379	34.17661452	1.221237937	NA	94	NA	NA	0.993386269
chrVII_798017_798637	YGR155W	CYS4	TBP	<1	<1 min	33.25744787	4.953749379	34.17661452	1.221237937	NA	95	NA	NA	0.993721917
chrVII_798017_798637	YGR155W	CYS4	TBP	<1	<1 min	33.25744787	4.953749379	34.17661452	1.221237937	NA	96	NA	NA	0.99403738
chrVII_798017_798637	YGR155W	CYS4	TBP	<1	<1 min	33.25744787	4.953749379	34.17661452	1.221237937	NA	97	NA	NA	0.994334055
chrVII_798017_798637	YGR155W	CYS4	TBP	<1	<1 min	33.25744787	4.953749379	34.17661452	1.221237937	NA	98	NA	NA	0.994613228
chrVII_798017_798637	YGR155W	CYS4	TBP	<1	<1 min	33.25744787	4.953749379	34.17661452	1.221237937	NA	99	NA	NA	0.994876088
chrVII_798017_798637	YGR155W	CYS4	TBP	<1	<1 min	33.25744787	4.953749379	34.17661452	1.221237937	NA	100	NA	NA	0.995123732
chrVII_798017_798637	YGR155W	CYS4	TBP	<1	<1 min	33.25744787	4.953749379	34.17661452	1.221237937	NA	101	NA	NA	0.995357173
chrVII_798017_798637	YGR155W	CYS4	TBP	<1	<1 min	33.25744787	4.953749379	34.17661452	1.221237937	NA	102	NA	NA	0.995577351
chrVII_798017_798637	YGR155W	CYS4	TBP	<1	<1 min	33.25744787	4.953749379	34.17661452	1.221237937	NA	103	NA	NA	0.995785134
chrVII_798017_798637	YGR155W	CYS4	TBP	<1	<1 min	33.25744787	4.953749379	34.17661452	1.221237937	NA	104	NA	NA	0.995981326
chrVII_798017_798637	YGR155W	CYS4	TBP	<1	<1 min	33.25744787	4.953749379	34.17661452	1.221237937	NA	105	NA	NA	0.996166671
chrVII_798017_798637	YGR155W	CYS4	TBP	<1	<1 min	33.25744787	4.953749379	34.17661452	1.221237937	NA	106	NA	NA	0.996341863
chrVII_798017_798637	YGR155W	CYS4	TBP	<1	<1 min	33.25744787	4.953749379	34.17661452	1.221237937	NA	107	NA	NA	0.996507542
chrVII_798017_798637	YGR155W	CYS4	TBP	<1	<1 min	33.25744787	4.953749379	34.17661452	1.221237937	NA	108	NA	NA	0.996664304
chrVII_798017_798637	YGR155W	CYS4	TBP	<1	<1 min	33.25744787	4.953749379	34.17661452	1.221237937	NA	109	NA	NA	0.996812703
chrVII_798017_798637	YGR155W	CYS4	TBP	<1	<1 min	33.25744787	4.953749379	34.17661452	1.221237937	NA	110	NA	NA	0.996953253
chrVII_798017_798637	YGR155W	CYS4	TBP	<1	<1 min	33.25744787	4.953749379	34.17661452	1.221237937	NA	111	NA	NA	0.997086435
chrVII_798017_798637	YGR155W	CYS4	TBP	<1	<1 min	33.25744787	4.953749379	34.17661452	1.221237937	NA	112	NA	NA	0.997212695
chrVII_798017_798637	YGR155W	CYS4	TBP	<1	<1 min	33.25744787	4.953749379	34.17661452	1.221237937	NA	113	NA	NA	0.997332446
chrVII_798017_798637	YGR155W	CYS4	TBP	<1	<1 min	33.25744787	4.953749379	34.17661452	1.221237937	NA	114	NA	NA	0.997446078
chrVII_798017_798637	YGR155W	CYS4	TBP	<1	<1 min	33.25744787	4.953749379	34.17661452	1.221237937	NA	115	NA	NA	0.997553952
chrVII_798017_798637	YGR155W	CYS4	TBP	<1	<1 min	33.25744787	4.953749379	34.17661452	1.221237937	NA	116	NA	NA	0.997656404
chrVII_798017_798637	YGR155W	CYS4	TBP	<1	<1 min	33.25744787	4.953749379	34.17661452	1.221237937	NA	117	NA	NA	0.997753749
chrVII_798017_798637	YGR155W	CYS4	TBP	<1	<1 min	33.25744787	4.953749379	34.17661452	1.221237937	NA	118	NA	NA	0.997846283
chrVII_798017_798637	YGR155W	CYS4	TBP	<1	<1 min	33.25744787	4.953749379	34.17661452	1.221237937	NA	119	NA	NA	0.997934279
chrVII_798017_798637	YGR155W	CYS4	TBP	<1	<1 min	33.25744787	4.953749379	34.17661452	1.221237937	NA	121	NA	NA	0.998097671
chrVII_798017_798637	YGR155W	CYS4	TBP	<1	<1 min	33.25744787	4.953749379	34.17661452	1.221237937	NA	122	NA	NA	0.998173534
chrVII_798017_798637	YGR155W	CYS4	TBP	<1	<1 min	33.25744787	4.953749379	34.17661452	1.221237937	NA	123	NA	NA	0.998245794
chrVII_798017_798637	YGR155W	CYS4	TBP	<1	<1 min	33.25744787	4.953749379	34.17661452	1.221237937	NA	124	NA	NA	0.998314649
chrVII_798017_798637	YGR155W	CYS4	TBP	<1	<1 min	33.25744787	4.953749379	34.17661452	1.221237937	NA	125	NA	NA	0.998380285
chrXVI_576322_576468	YPR009W	SUT2	TBP	3.681056211	1-10 min	33.25744787	4.953749379	38.55051332	0.85655019	NA	1	NA	NA	1.39E-08
chrXVI_576322_576468	YPR009W	SUT2	TBP	3.681056211	1-10 min	33.25744787	4.953749379	38.55051332	0.85655019	NA	2	NA	NA	4.31E-07
chrXVI_576322_576468	YPR009W	SUT2	TBP	3.681056211	1-10 min	33.25744787	4.953749379	38.55051332	0.85655019	NA	3	NA	NA	3.21E-06
chrXVI_576322_576468	YPR009W	SUT2	TBP	3.681056211	1-10 min	33.25744787	4.953749379	38.55051332	0.85655019	NA	4	NA	NA	1.34E-05
chrXVI_576322_576468	YPR009W	SUT2	TBP	3.681056211	1-10 min	33.25744787	4.953749379	38.55051332	0.85655019	NA	5	NA	NA	4.03E-05
chrXVI_576322_576468	YPR009W	SUT2	TBP	3.681056211	1-10 min	33.25744787	4.953749379	38.55051332	0.85655019	NA	6	NA	NA	9.95E-05
chrXVI_576322_576468	YPR009W	SUT2	TBP	3.681056211	1-10 min	33.25744787	4.953749379	38.55051332	0.85655019	NA	7	NA	NA	0.000213558
chrXVI_576322_576468	YPR009W	SUT2	TBP	3.681056211	1-10 min	33.25744787	4.953749379	38.55051332	0.85655019	NA	8	NA	NA	0.000413719
chrXVI_576322_576468	YPR009W	SUT2	TBP	3.681056211	1-10 min	33.25744787	4.953749379	38.55051332	0.85655019	NA	9	NA	NA	0.000741242
chrXVI_576322_576468	YPR009W	SUT2	TBP	3.681056211	1-10 min	33.25744787	4.953749379	38.55051332	0.85655019	NA	11	NA	NA	0.002000473
chrXVI_576322_576468	YPR009W	SUT2	TBP	3.681056211	1-10 min	33.25744787	4.953749379	38.55051332	0.85655019	NA	12	NA	NA	0.003075105
chrXVI_576322_576468	YPR009W	SUT2	TBP	3.681056211	1-10 min	33.25744787	4.953749379	38.55051332	0.85655019	NA	13	NA	NA	0.004564711
chrXVI_576322_576468	YPR009W	SUT2	TBP	3.681056211	1-10 min	33.25744787	4.953749379	38.55051332	0.85655019	NA	14	NA	NA	0.006576119
chrXVI_576322_576468	YPR009W	SUT2	TBP	3.681056211	1-10 min	33.25744787	4.953749379	38.55051332	0.85655019	NA	15	NA	NA	0.00923077
chrXVI_576322_576468	YPR009W	SUT2	TBP	3.681056211	1-10 min	33.25744787	4.953749379	38.55051332	0.85655019	NA	16	NA	NA	0.012664194
chrXVI_576322_576468	YPR009W	SUT2	TBP	3.681056211	1-10 min	33.25744787	4.953749379	38.55051332	0.85655019	NA	17	NA	NA	0.017024807
chrXVI_576322_576468	YPR009W	SUT2	TBP	3.681056211	1-10 min	33.25744787	4.953749379	38.55051332	0.85655019	NA	18	NA	NA	0.022471845
chrXVI_576322_576468	YPR009W	SUT2	TBP	3.681056211	1-10 min	33.25744787	4.953749379	38.55051332	0.85655019	NA	19	NA	NA	0.029172326
chrXVI_576322_576468	YPR009W	SUT2	TBP	3.681056211	1-10 min	33.25744787	4.953749379	38.55051332	0.85655019	NA	21	NA	NA	0.047014658
chrXVI_576322_576468	YPR009W	SUT2	TBP	3.681056211	1-10 min	33.25744787	4.953749379	38.55051332	0.85655019	NA	22	NA	NA	0.058486563
chrXVI_576322_576468	YPR009W	SUT2	TBP	3.681056211	1-10 min	33.25744787	4.953749379	38.55051332	0.85655019	NA	23	NA	NA	0.071858273
chrXVI_576322_576468	YPR009W	SUT2	TBP	3.681056211	1-10 min	33.25744787	4.953749379	38.55051332	0.85655019	NA	24	NA	NA	0.087252025
chrXVI_576322_576468	YPR009W	SUT2	TBP	3.681056211	1-10 min	33.25744787	4.953749379	38.55051332	0.85655019	NA	26	NA	NA	0.124428286
chrXVI_576322_576468	YPR009W	SUT2	TBP	3.681056211	1-10 min	33.25744787	4.953749379	38.55051332	0.85655019	NA	27	NA	NA	0.146266174
chrXVI_576322_576468	YPR009W	SUT2	TBP	3.681056211	1-10 min	33.25744787	4.953749379	38.55051332	0.85655019	NA	28	NA	NA	0.170224758
chrXVI_576322_576468	YPR009W	SUT2	TBP	3.681056211	1-10 min	33.25744787	4.953749379	38.55051332	0.85655019	NA	29	NA	NA	0.196202261
chrXVI_576322_576468	YPR009W	SUT2	TBP	3.681056211	1-10 min	33.25744787	4.953749379	38.55051332	0.85655019	NA	31	NA	NA	0.253538332
chrXVI_576322_576468	YPR009W	SUT2	TBP	3.681056211	1-10 min	33.25744787	4.953749379	38.55051332	0.85655019	NA	32	NA	NA	0.284437755
chrXVI_576322_576468	YPR009W	SUT2	TBP	3.681056211	1-10 min	33.25744787	4.953749379	38.55051332	0.85655019	NA	33	NA	NA	0.316453351
chrXVI_576322_576468	YPR009W	SUT2	TBP	3.681056211	1-10 min	33.25744787	4.953749379	38.55051332	0.85655019	NA	34	NA	NA	0.349273314
chrXVI_576322_576468	YPR009W	SUT2	TBP	3.681056211	1-10 min	33.25744787	4.953749379	38.55051332	0.85655019	NA	35	NA	NA	0.3825738
chrXVI_576322_576468	YPR009W	SUT2	TBP	3.681056211	1-10 min	33.25744787	4.953749379	38.55051332	0.85655019	NA	36	NA	NA	0.416031392
chrXVI_576322_576468	YPR009W	SUT2	TBP	3.681056211	1-10 min	33.25744787	4.953749379	38.55051332	0.85655019	NA	37	NA	NA	0.44933477
chrXVI_576322_576468	YPR009W	SUT2	TBP	3.681056211	1-10 min	33.25744787	4.953749379	38.55051332	0.85655019	NA	38	NA	NA	0.482194771
chrXVI_576322_576468	YPR009W	SUT2	TBP	3.681056211	1-10 min	33.25744787	4.953749379	38.55051332	0.85655019	NA	39	NA	NA	0.514352307
chrXVI_576322_576468	YPR009W	SUT2	TBP	3.681056211	1-10 min	33.25744787	4.953749379	38.55051332	0.85655019	NA	41	NA	NA	0.575704435
chrXVI_576322_576468	YPR009W	SUT2	TBP	3.681056211	1-10 min	33.25744787	4.953749379	38.55051332	0.85655019	NA	42	NA	NA	0.604568481
chrXVI_576322_576468	YPR009W	SUT2	TBP	3.681056211	1-10 min	33.25744787	4.953749379	38.55051332	0.85655019	NA	43	NA	NA	0.63206862
chrXVI_576322_576468	YPR009W	SUT2	TBP	3.681056211	1-10 min	33.25744787	4.953749379	38.55051332	0.85655019	NA	44	NA	NA	0.658133126
chrXVI_576322_576468	YPR009W	SUT2	TBP	3.681056211	1-10 min	33.25744787	4.953749379	38.55051332	0.85655019	NA	45	NA	NA	0.682722289
chrXVI_576322_576468	YPR009W	SUT2	TBP	3.681056211	1-10 min	33.25744787	4.953749379	38.55051332	0.85655019	NA	46	NA	NA	0.705824214
chrXVI_576322_576468	YPR009W	SUT2	TBP	3.681056211	1-10 min	33.25744787	4.953749379	38.55051332	0.85655019	NA	47	NA	NA	0.727450373
chrXVI_576322_576468	YPR009W	SUT2	TBP	3.681056211	1-10 min	33.25744787	4.953749379	38.55051332	0.85655019	NA	48	NA	NA	0.747631215
chrXVI_576322_576468	YPR009W	SUT2	TBP	3.681056211	1-10 min	33.25744787	4.953749379	38.55051332	0.85655019	NA	49	NA	NA	0.766412028
chrXVI_576322_576468	YPR009W	SUT2	TBP	3.681056211	1-10 min	33.25744787	4.953749379	38.55051332	0.85655019	NA	50	NA	NA	0.783849194
chrXVI_576322_576468	YPR009W	SUT2	TBP	3.681056211	1-10 min	33.25744787	4.953749379	38.55051332	0.85655019	NA	51	NA	NA	0.800006912
chrXVI_576322_576468	YPR009W	SUT2	TBP	3.681056211	1-10 min	33.25744787	4.953749379	38.55051332	0.85655019	NA	52	NA	NA	0.814954402
chrXVI_576322_576468	YPR009W	SUT2	TBP	3.681056211	1-10 min	33.25744787	4.953749379	38.55051332	0.85655019	NA	53	NA	NA	0.828763598
chrXVI_576322_576468	YPR009W	SUT2	TBP	3.681056211	1-10 min	33.25744787	4.953749379	38.55051332	0.85655019	NA	54	NA	NA	0.841507282
chrXVI_576322_576468	YPR009W	SUT2	TBP	3.681056211	1-10 min	33.25744787	4.953749379	38.55051332	0.85655019	NA	55	NA	NA	0.853257628
chrXVI_576322_576468	YPR009W	SUT2	TBP	3.681056211	1-10 min	33.25744787	4.953749379	38.55051332	0.85655019	NA	56	NA	NA	0.864085089
chrXVI_576322_576468	YPR009W	SUT2	TBP	3.681056211	1-10 min	33.25744787	4.953749379	38.55051332	0.85655019	NA	57	NA	NA	0.874057585
chrXVI_576322_576468	YPR009W	SUT2	TBP	3.681056211	1-10 min	33.25744787	4.953749379	38.55051332	0.85655019	NA	58	NA	NA	0.883239938
chrXVI_576322_576468	YPR009W	SUT2	TBP	3.681056211	1-10 min	33.25744787	4.953749379	38.55051332	0.85655019	NA	59	NA	NA	0.891693506
chrXVI_576322_576468	YPR009W	SUT2	TBP	3.681056211	1-10 min	33.25744787	4.953749379	38.55051332	0.85655019	NA	61	NA	NA	0.906641283
chrXVI_576322_576468	YPR009W	SUT2	TBP	3.681056211	1-10 min	33.25744787	4.953749379	38.55051332	0.85655019	NA	62	NA	NA	0.913239615
chrXVI_576322_576468	YPR009W	SUT2	TBP	3.681056211	1-10 min	33.25744787	4.953749379	38.55051332	0.85655019	NA	63	NA	NA	0.9193175
chrXVI_576322_576468	YPR009W	SUT2	TBP	3.681056211	1-10 min	33.25744787	4.953749379	38.55051332	0.85655019	NA	64	NA	NA	0.924917933
chrXVI_576322_576468	YPR009W	SUT2	TBP	3.681056211	1-10 min	33.25744787	4.953749379	38.55051332	0.85655019	NA	65	NA	NA	0.930080536
chrXVI_576322_576468	YPR009W	SUT2	TBP	3.681056211	1-10 min	33.25744787	4.953749379	38.55051332	0.85655019	NA	66	NA	NA	0.934841751
chrXVI_576322_576468	YPR009W	SUT2	TBP	3.681056211	1-10 min	33.25744787	4.953749379	38.55051332	0.85655019	NA	67	NA	NA	0.939235027
chrXVI_576322_576468	YPR009W	SUT2	TBP	3.681056211	1-10 min	33.25744787	4.953749379	38.55051332	0.85655019	NA	68	NA	NA	0.94329103
chrXVI_576322_576468	YPR009W	SUT2	TBP	3.681056211	1-10 min	33.25744787	4.953749379	38.55051332	0.85655019	NA	69	NA	NA	0.947037834
chrXVI_576322_576468	YPR009W	SUT2	TBP	3.681056211	1-10 min	33.25744787	4.953749379	38.55051332	0.85655019	NA	70	NA	NA	0.950501127
chrXVI_576322_576468	YPR009W	SUT2	TBP	3.681056211	1-10 min	33.25744787	4.953749379	38.55051332	0.85655019	NA	71	NA	NA	0.953704388
chrXVI_576322_576468	YPR009W	SUT2	TBP	3.681056211	1-10 min	33.25744787	4.953749379	38.55051332	0.85655019	NA	72	NA	NA	0.956669073
chrXVI_576322_576468	YPR009W	SUT2	TBP	3.681056211	1-10 min	33.25744787	4.953749379	38.55051332	0.85655019	NA	73	NA	NA	0.959414781
chrXVI_576322_576468	YPR009W	SUT2	TBP	3.681056211	1-10 min	33.25744787	4.953749379	38.55051332	0.85655019	NA	74	NA	NA	0.961959412
chrXVI_576322_576468	YPR009W	SUT2	TBP	3.681056211	1-10 min	33.25744787	4.953749379	38.55051332	0.85655019	NA	75	NA	NA	0.96431931
chrXVI_576322_576468	YPR009W	SUT2	TBP	3.681056211	1-10 min	33.25744787	4.953749379	38.55051332	0.85655019	NA	76	NA	NA	0.966509405
chrXVI_576322_576468	YPR009W	SUT2	TBP	3.681056211	1-10 min	33.25744787	4.953749379	38.55051332	0.85655019	NA	77	NA	NA	0.96854333
chrXVI_576322_576468	YPR009W	SUT2	TBP	3.681056211	1-10 min	33.25744787	4.953749379	38.55051332	0.85655019	NA	78	NA	NA	0.970433543
chrXVI_576322_576468	YPR009W	SUT2	TBP	3.681056211	1-10 min	33.25744787	4.953749379	38.55051332	0.85655019	NA	79	NA	NA	0.972191427
chrXVI_576322_576468	YPR009W	SUT2	TBP	3.681056211	1-10 min	33.25744787	4.953749379	38.55051332	0.85655019	NA	80	NA	NA	0.973827387
chrXVI_576322_576468	YPR009W	SUT2	TBP	3.681056211	1-10 min	33.25744787	4.953749379	38.55051332	0.85655019	NA	81	NA	NA	0.975350939
chrXVI_576322_576468	YPR009W	SUT2	TBP	3.681056211	1-10 min	33.25744787	4.953749379	38.55051332	0.85655019	NA	82	NA	NA	0.976770791
chrXVI_576322_576468	YPR009W	SUT2	TBP	3.681056211	1-10 min	33.25744787	4.953749379	38.55051332	0.85655019	NA	83	NA	NA	0.97809491
chrXVI_576322_576468	YPR009W	SUT2	TBP	3.681056211	1-10 min	33.25744787	4.953749379	38.55051332	0.85655019	NA	84	NA	NA	0.979330596
chrXVI_576322_576468	YPR009W	SUT2	TBP	3.681056211	1-10 min	33.25744787	4.953749379	38.55051332	0.85655019	NA	85	NA	NA	0.980484536
chrXVI_576322_576468	YPR009W	SUT2	TBP	3.681056211	1-10 min	33.25744787	4.953749379	38.55051332	0.85655019	NA	86	NA	NA	0.98156286
chrXVI_576322_576468	YPR009W	SUT2	TBP	3.681056211	1-10 min	33.25744787	4.953749379	38.55051332	0.85655019	NA	87	NA	NA	0.982571192
chrXVI_576322_576468	YPR009W	SUT2	TBP	3.681056211	1-10 min	33.25744787	4.953749379	38.55051332	0.85655019	NA	88	NA	NA	0.983514696
chrXVI_576322_576468	YPR009W	SUT2	TBP	3.681056211	1-10 min	33.25744787	4.953749379	38.55051332	0.85655019	NA	89	NA	NA	0.984398111
chrXVI_576322_576468	YPR009W	SUT2	TBP	3.681056211	1-10 min	33.25744787	4.953749379	38.55051332	0.85655019	NA	91	NA	NA	0.986001756
chrXVI_576322_576468	YPR009W	SUT2	TBP	3.681056211	1-10 min	33.25744787	4.953749379	38.55051332	0.85655019	NA	92	NA	NA	0.98672968
chrXVI_576322_576468	YPR009W	SUT2	TBP	3.681056211	1-10 min	33.25744787	4.953749379	38.55051332	0.85655019	NA	93	NA	NA	0.987412961
chrXVI_576322_576468	YPR009W	SUT2	TBP	3.681056211	1-10 min	33.25744787	4.953749379	38.55051332	0.85655019	NA	94	NA	NA	0.988054727
chrXVI_576322_576468	YPR009W	SUT2	TBP	3.681056211	1-10 min	33.25744787	4.953749379	38.55051332	0.85655019	NA	95	NA	NA	0.988657863
chrXVI_576322_576468	YPR009W	SUT2	TBP	3.681056211	1-10 min	33.25744787	4.953749379	38.55051332	0.85655019	NA	96	NA	NA	0.989225028
chrXVI_576322_576468	YPR009W	SUT2	TBP	3.681056211	1-10 min	33.25744787	4.953749379	38.55051332	0.85655019	NA	97	NA	NA	0.989758678
chrXVI_576322_576468	YPR009W	SUT2	TBP	3.681056211	1-10 min	33.25744787	4.953749379	38.55051332	0.85655019	NA	98	NA	NA	0.990261082
chrXVI_576322_576468	YPR009W	SUT2	TBP	3.681056211	1-10 min	33.25744787	4.953749379	38.55051332	0.85655019	NA	99	NA	NA	0.990734336
chrXVI_576322_576468	YPR009W	SUT2	TBP	3.681056211	1-10 min	33.25744787	4.953749379	38.55051332	0.85655019	NA	100	NA	NA	0.99118038
chrXVI_576322_576468	YPR009W	SUT2	TBP	3.681056211	1-10 min	33.25744787	4.953749379	38.55051332	0.85655019	NA	101	NA	NA	0.991601008
chrXVI_576322_576468	YPR009W	SUT2	TBP	3.681056211	1-10 min	33.25744787	4.953749379	38.55051332	0.85655019	NA	102	NA	NA	0.991997884
chrXVI_576322_576468	YPR009W	SUT2	TBP	3.681056211	1-10 min	33.25744787	4.953749379	38.55051332	0.85655019	NA	103	NA	NA	0.992372547
chrXVI_576322_576468	YPR009W	SUT2	TBP	3.681056211	1-10 min	33.25744787	4.953749379	38.55051332	0.85655019	NA	104	NA	NA	0.992726426
chrXVI_576322_576468	YPR009W	SUT2	TBP	3.681056211	1-10 min	33.25744787	4.953749379	38.55051332	0.85655019	NA	105	NA	NA	0.993060845
chrXVI_576322_576468	YPR009W	SUT2	TBP	3.681056211	1-10 min	33.25744787	4.953749379	38.55051332	0.85655019	NA	106	NA	NA	0.993377036
chrXVI_576322_576468	YPR009W	SUT2	TBP	3.681056211	1-10 min	33.25744787	4.953749379	38.55051332	0.85655019	NA	107	NA	NA	0.993676141
chrXVI_576322_576468	YPR009W	SUT2	TBP	3.681056211	1-10 min	33.25744787	4.953749379	38.55051332	0.85655019	NA	108	NA	NA	0.993959222
chrXVI_576322_576468	YPR009W	SUT2	TBP	3.681056211	1-10 min	33.25744787	4.953749379	38.55051332	0.85655019	NA	109	NA	NA	0.994227268
chrXVI_576322_576468	YPR009W	SUT2	TBP	3.681056211	1-10 min	33.25744787	4.953749379	38.55051332	0.85655019	NA	110	NA	NA	0.994481198
chrXVI_576322_576468	YPR009W	SUT2	TBP	3.681056211	1-10 min	33.25744787	4.953749379	38.55051332	0.85655019	NA	111	NA	NA	0.994721869
chrXVI_576322_576468	YPR009W	SUT2	TBP	3.681056211	1-10 min	33.25744787	4.953749379	38.55051332	0.85655019	NA	112	NA	NA	0.994950077
chrXVI_576322_576468	YPR009W	SUT2	TBP	3.681056211	1-10 min	33.25744787	4.953749379	38.55051332	0.85655019	NA	113	NA	NA	0.995166567
chrXVI_576322_576468	YPR009W	SUT2	TBP	3.681056211	1-10 min	33.25744787	4.953749379	38.55051332	0.85655019	NA	114	NA	NA	0.995372033
chrXVI_576322_576468	YPR009W	SUT2	TBP	3.681056211	1-10 min	33.25744787	4.953749379	38.55051332	0.85655019	NA	115	NA	NA	0.995567121
chrXVI_576322_576468	YPR009W	SUT2	TBP	3.681056211	1-10 min	33.25744787	4.953749379	38.55051332	0.85655019	NA	116	NA	NA	0.995752437
chrXVI_576322_576468	YPR009W	SUT2	TBP	3.681056211	1-10 min	33.25744787	4.953749379	38.55051332	0.85655019	NA	117	NA	NA	0.995928544
chrXVI_576322_576468	YPR009W	SUT2	TBP	3.681056211	1-10 min	33.25744787	4.953749379	38.55051332	0.85655019	NA	118	NA	NA	0.996095972
chrXVI_576322_576468	YPR009W	SUT2	TBP	3.681056211	1-10 min	33.25744787	4.953749379	38.55051332	0.85655019	NA	119	NA	NA	0.996255213
chrXVI_576322_576468	YPR009W	SUT2	TBP	3.681056211	1-10 min	33.25744787	4.953749379	38.55051332	0.85655019	NA	121	NA	NA	0.996550956
chrXVI_576322_576468	YPR009W	SUT2	TBP	3.681056211	1-10 min	33.25744787	4.953749379	38.55051332	0.85655019	NA	122	NA	NA	0.996688295
chrXVI_576322_576468	YPR009W	SUT2	TBP	3.681056211	1-10 min	33.25744787	4.953749379	38.55051332	0.85655019	NA	123	NA	NA	0.996819128
chrXVI_576322_576468	YPR009W	SUT2	TBP	3.681056211	1-10 min	33.25744787	4.953749379	38.55051332	0.85655019	NA	124	NA	NA	0.996943811
chrXVI_576322_576468	YPR009W	SUT2	TBP	3.681056211	1-10 min	33.25744787	4.953749379	38.55051332	0.85655019	NA	125	NA	NA	0.997062677
chrXVI_627721_627908	YPR030W	CSR2	TBP	10.39961228	>10 min	33.25744787	4.953749379	43.04221672	1.179510542	NA	1	NA	NA	8.06E-09
chrXVI_627721_627908	YPR030W	CSR2	TBP	10.39961228	>10 min	33.25744787	4.953749379	43.04221672	1.179510542	NA	2	NA	NA	2.50E-07
chrXVI_627721_627908	YPR030W	CSR2	TBP	10.39961228	>10 min	33.25744787	4.953749379	43.04221672	1.179510542	NA	3	NA	NA	1.86E-06
chrXVI_627721_627908	YPR030W	CSR2	TBP	10.39961228	>10 min	33.25744787	4.953749379	43.04221672	1.179510542	NA	4	NA	NA	7.74E-06
chrXVI_627721_627908	YPR030W	CSR2	TBP	10.39961228	>10 min	33.25744787	4.953749379	43.04221672	1.179510542	NA	5	NA	NA	2.34E-05
chrXVI_627721_627908	YPR030W	CSR2	TBP	10.39961228	>10 min	33.25744787	4.953749379	43.04221672	1.179510542	NA	6	NA	NA	5.77E-05
chrXVI_627721_627908	YPR030W	CSR2	TBP	10.39961228	>10 min	33.25744787	4.953749379	43.04221672	1.179510542	NA	7	NA	NA	0.000123722
chrXVI_627721_627908	YPR030W	CSR2	TBP	10.39961228	>10 min	33.25744787	4.953749379	43.04221672	1.179510542	NA	8	NA	NA	0.000239703
chrXVI_627721_627908	YPR030W	CSR2	TBP	10.39961228	>10 min	33.25744787	4.953749379	43.04221672	1.179510542	NA	9	NA	NA	0.000429524
chrXVI_627721_627908	YPR030W	CSR2	TBP	10.39961228	>10 min	33.25744787	4.953749379	43.04221672	1.179510542	NA	11	NA	NA	0.001159818
chrXVI_627721_627908	YPR030W	CSR2	TBP	10.39961228	>10 min	33.25744787	4.953749379	43.04221672	1.179510542	NA	12	NA	NA	0.001783666
chrXVI_627721_627908	YPR030W	CSR2	TBP	10.39961228	>10 min	33.25744787	4.953749379	43.04221672	1.179510542	NA	13	NA	NA	0.002649351
chrXVI_627721_627908	YPR030W	CSR2	TBP	10.39961228	>10 min	33.25744787	4.953749379	43.04221672	1.179510542	NA	14	NA	NA	0.003820009
chrXVI_627721_627908	YPR030W	CSR2	TBP	10.39961228	>10 min	33.25744787	4.953749379	43.04221672	1.179510542	NA	15	NA	NA	0.005368083
chrXVI_627721_627908	YPR030W	CSR2	TBP	10.39961228	>10 min	33.25744787	4.953749379	43.04221672	1.179510542	NA	16	NA	NA	0.00737546
chrXVI_627721_627908	YPR030W	CSR2	TBP	10.39961228	>10 min	33.25744787	4.953749379	43.04221672	1.179510542	NA	17	NA	NA	0.009933345
chrXVI_627721_627908	YPR030W	CSR2	TBP	10.39961228	>10 min	33.25744787	4.953749379	43.04221672	1.179510542	NA	18	NA	NA	0.013141823
chrXVI_627721_627908	YPR030W	CSR2	TBP	10.39961228	>10 min	33.25744787	4.953749379	43.04221672	1.179510542	NA	19	NA	NA	0.017109042
chrXVI_627721_627908	YPR030W	CSR2	TBP	10.39961228	>10 min	33.25744787	4.953749379	43.04221672	1.179510542	NA	21	NA	NA	0.027784404
chrXVI_627721_627908	YPR030W	CSR2	TBP	10.39961228	>10 min	33.25744787	4.953749379	43.04221672	1.179510542	NA	22	NA	NA	0.034735021
chrXVI_627721_627908	YPR030W	CSR2	TBP	10.39961228	>10 min	33.25744787	4.953749379	43.04221672	1.179510542	NA	23	NA	NA	0.042924015
chrXVI_627721_627908	YPR030W	CSR2	TBP	10.39961228	>10 min	33.25744787	4.953749379	43.04221672	1.179510542	NA	24	NA	NA	0.052469769
chrXVI_627721_627908	YPR030W	CSR2	TBP	10.39961228	>10 min	33.25744787	4.953749379	43.04221672	1.179510542	NA	26	NA	NA	0.076061017
chrXVI_627721_627908	YPR030W	CSR2	TBP	10.39961228	>10 min	33.25744787	4.953749379	43.04221672	1.179510542	NA	27	NA	NA	0.090285492
chrXVI_627721_627908	YPR030W	CSR2	TBP	10.39961228	>10 min	33.25744787	4.953749379	43.04221672	1.179510542	NA	28	NA	NA	0.106215197
chrXVI_627721_627908	YPR030W	CSR2	TBP	10.39961228	>10 min	33.25744787	4.953749379	43.04221672	1.179510542	NA	29	NA	NA	0.123882765
chrXVI_627721_627908	YPR030W	CSR2	TBP	10.39961228	>10 min	33.25744787	4.953749379	43.04221672	1.179510542	NA	31	NA	NA	0.164407647
chrXVI_627721_627908	YPR030W	CSR2	TBP	10.39961228	>10 min	33.25744787	4.953749379	43.04221672	1.179510542	NA	32	NA	NA	0.18716816
chrXVI_627721_627908	YPR030W	CSR2	TBP	10.39961228	>10 min	33.25744787	4.953749379	43.04221672	1.179510542	NA	33	NA	NA	0.211470935
chrXVI_627721_627908	YPR030W	CSR2	TBP	10.39961228	>10 min	33.25744787	4.953749379	43.04221672	1.179510542	NA	34	NA	NA	0.23718093
chrXVI_627721_627908	YPR030W	CSR2	TBP	10.39961228	>10 min	33.25744787	4.953749379	43.04221672	1.179510542	NA	35	NA	NA	0.264132226
chrXVI_627721_627908	YPR030W	CSR2	TBP	10.39961228	>10 min	33.25744787	4.953749379	43.04221672	1.179510542	NA	36	NA	NA	0.292132565
chrXVI_627721_627908	YPR030W	CSR2	TBP	10.39961228	>10 min	33.25744787	4.953749379	43.04221672	1.179510542	NA	37	NA	NA	0.320969161
chrXVI_627721_627908	YPR030W	CSR2	TBP	10.39961228	>10 min	33.25744787	4.953749379	43.04221672	1.179510542	NA	38	NA	NA	0.35041542
chrXVI_627721_627908	YPR030W	CSR2	TBP	10.39961228	>10 min	33.25744787	4.953749379	43.04221672	1.179510542	NA	39	NA	NA	0.380238124
chrXVI_627721_627908	YPR030W	CSR2	TBP	10.39961228	>10 min	33.25744787	4.953749379	43.04221672	1.179510542	NA	41	NA	NA	0.440089571
chrXVI_627721_627908	YPR030W	CSR2	TBP	10.39961228	>10 min	33.25744787	4.953749379	43.04221672	1.179510542	NA	42	NA	NA	0.469680915
chrXVI_627721_627908	YPR030W	CSR2	TBP	10.39961228	>10 min	33.25744787	4.953749379	43.04221672	1.179510542	NA	43	NA	NA	0.498784721
chrXVI_627721_627908	YPR030W	CSR2	TBP	10.39961228	>10 min	33.25744787	4.953749379	43.04221672	1.179510542	NA	44	NA	NA	0.527228831
chrXVI_627721_627908	YPR030W	CSR2	TBP	10.39961228	>10 min	33.25744787	4.953749379	43.04221672	1.179510542	NA	45	NA	NA	0.554865209
chrXVI_627721_627908	YPR030W	CSR2	TBP	10.39961228	>10 min	33.25744787	4.953749379	43.04221672	1.179510542	NA	46	NA	NA	0.581571057
chrXVI_627721_627908	YPR030W	CSR2	TBP	10.39961228	>10 min	33.25744787	4.953749379	43.04221672	1.179510542	NA	47	NA	NA	0.60724884
chrXVI_627721_627908	YPR030W	CSR2	TBP	10.39961228	>10 min	33.25744787	4.953749379	43.04221672	1.179510542	NA	48	NA	NA	0.631825384
chrXVI_627721_627908	YPR030W	CSR2	TBP	10.39961228	>10 min	33.25744787	4.953749379	43.04221672	1.179510542	NA	49	NA	NA	0.65525027
chrXVI_627721_627908	YPR030W	CSR2	TBP	10.39961228	>10 min	33.25744787	4.953749379	43.04221672	1.179510542	NA	50	NA	NA	0.677493719
chrXVI_627721_627908	YPR030W	CSR2	TBP	10.39961228	>10 min	33.25744787	4.953749379	43.04221672	1.179510542	NA	51	NA	NA	0.698544173
chrXVI_627721_627908	YPR030W	CSR2	TBP	10.39961228	>10 min	33.25744787	4.953749379	43.04221672	1.179510542	NA	52	NA	NA	0.718405737
chrXVI_627721_627908	YPR030W	CSR2	TBP	10.39961228	>10 min	33.25744787	4.953749379	43.04221672	1.179510542	NA	53	NA	NA	0.737095621
chrXVI_627721_627908	YPR030W	CSR2	TBP	10.39961228	>10 min	33.25744787	4.953749379	43.04221672	1.179510542	NA	54	NA	NA	0.754641682
chrXVI_627721_627908	YPR030W	CSR2	TBP	10.39961228	>10 min	33.25744787	4.953749379	43.04221672	1.179510542	NA	55	NA	NA	0.771080156
chrXVI_627721_627908	YPR030W	CSR2	TBP	10.39961228	>10 min	33.25744787	4.953749379	43.04221672	1.179510542	NA	56	NA	NA	0.786453598
chrXVI_627721_627908	YPR030W	CSR2	TBP	10.39961228	>10 min	33.25744787	4.953749379	43.04221672	1.179510542	NA	57	NA	NA	0.800809086
chrXVI_627721_627908	YPR030W	CSR2	TBP	10.39961228	>10 min	33.25744787	4.953749379	43.04221672	1.179510542	NA	58	NA	NA	0.814196667
chrXVI_627721_627908	YPR030W	CSR2	TBP	10.39961228	>10 min	33.25744787	4.953749379	43.04221672	1.179510542	NA	59	NA	NA	0.826668055
chrXVI_627721_627908	YPR030W	CSR2	TBP	10.39961228	>10 min	33.25744787	4.953749379	43.04221672	1.179510542	NA	61	NA	NA	0.849071218
chrXVI_627721_627908	YPR030W	CSR2	TBP	10.39961228	>10 min	33.25744787	4.953749379	43.04221672	1.179510542	NA	62	NA	NA	0.859106128
chrXVI_627721_627908	YPR030W	CSR2	TBP	10.39961228	>10 min	33.25744787	4.953749379	43.04221672	1.179510542	NA	63	NA	NA	0.868429915
chrXVI_627721_627908	YPR030W	CSR2	TBP	10.39961228	>10 min	33.25744787	4.953749379	43.04221672	1.179510542	NA	64	NA	NA	0.877090366
chrXVI_627721_627908	YPR030W	CSR2	TBP	10.39961228	>10 min	33.25744787	4.953749379	43.04221672	1.179510542	NA	65	NA	NA	0.885133153
chrXVI_627721_627908	YPR030W	CSR2	TBP	10.39961228	>10 min	33.25744787	4.953749379	43.04221672	1.179510542	NA	66	NA	NA	0.892601662
chrXVI_627721_627908	YPR030W	CSR2	TBP	10.39961228	>10 min	33.25744787	4.953749379	43.04221672	1.179510542	NA	67	NA	NA	0.899536901
chrXVI_627721_627908	YPR030W	CSR2	TBP	10.39961228	>10 min	33.25744787	4.953749379	43.04221672	1.179510542	NA	68	NA	NA	0.905977453
chrXVI_627721_627908	YPR030W	CSR2	TBP	10.39961228	>10 min	33.25744787	4.953749379	43.04221672	1.179510542	NA	69	NA	NA	0.911959497
chrXVI_627721_627908	YPR030W	CSR2	TBP	10.39961228	>10 min	33.25744787	4.953749379	43.04221672	1.179510542	NA	70	NA	NA	0.917516841
chrXVI_627721_627908	YPR030W	CSR2	TBP	10.39961228	>10 min	33.25744787	4.953749379	43.04221672	1.179510542	NA	71	NA	NA	0.922681006
chrXVI_627721_627908	YPR030W	CSR2	TBP	10.39961228	>10 min	33.25744787	4.953749379	43.04221672	1.179510542	NA	72	NA	NA	0.927481306
chrXVI_627721_627908	YPR030W	CSR2	TBP	10.39961228	>10 min	33.25744787	4.953749379	43.04221672	1.179510542	NA	73	NA	NA	0.931944957
chrXVI_627721_627908	YPR030W	CSR2	TBP	10.39961228	>10 min	33.25744787	4.953749379	43.04221672	1.179510542	NA	74	NA	NA	0.936097187
chrXVI_627721_627908	YPR030W	CSR2	TBP	10.39961228	>10 min	33.25744787	4.953749379	43.04221672	1.179510542	NA	75	NA	NA	0.939961348
chrXVI_627721_627908	YPR030W	CSR2	TBP	10.39961228	>10 min	33.25744787	4.953749379	43.04221672	1.179510542	NA	76	NA	NA	0.943559036
chrXVI_627721_627908	YPR030W	CSR2	TBP	10.39961228	>10 min	33.25744787	4.953749379	43.04221672	1.179510542	NA	77	NA	NA	0.946910205
chrXVI_627721_627908	YPR030W	CSR2	TBP	10.39961228	>10 min	33.25744787	4.953749379	43.04221672	1.179510542	NA	78	NA	NA	0.950033278
chrXVI_627721_627908	YPR030W	CSR2	TBP	10.39961228	>10 min	33.25744787	4.953749379	43.04221672	1.179510542	NA	79	NA	NA	0.952945254
chrXVI_627721_627908	YPR030W	CSR2	TBP	10.39961228	>10 min	33.25744787	4.953749379	43.04221672	1.179510542	NA	80	NA	NA	0.955661816
chrXVI_627721_627908	YPR030W	CSR2	TBP	10.39961228	>10 min	33.25744787	4.953749379	43.04221672	1.179510542	NA	81	NA	NA	0.958197425
chrXVI_627721_627908	YPR030W	CSR2	TBP	10.39961228	>10 min	33.25744787	4.953749379	43.04221672	1.179510542	NA	82	NA	NA	0.960565415
chrXVI_627721_627908	YPR030W	CSR2	TBP	10.39961228	>10 min	33.25744787	4.953749379	43.04221672	1.179510542	NA	83	NA	NA	0.962778078
chrXVI_627721_627908	YPR030W	CSR2	TBP	10.39961228	>10 min	33.25744787	4.953749379	43.04221672	1.179510542	NA	84	NA	NA	0.964846746
chrXVI_627721_627908	YPR030W	CSR2	TBP	10.39961228	>10 min	33.25744787	4.953749379	43.04221672	1.179510542	NA	85	NA	NA	0.966781869
chrXVI_627721_627908	YPR030W	CSR2	TBP	10.39961228	>10 min	33.25744787	4.953749379	43.04221672	1.179510542	NA	86	NA	NA	0.968593079
chrXVI_627721_627908	YPR030W	CSR2	TBP	10.39961228	>10 min	33.25744787	4.953749379	43.04221672	1.179510542	NA	87	NA	NA	0.970289262
chrXVI_627721_627908	YPR030W	CSR2	TBP	10.39961228	>10 min	33.25744787	4.953749379	43.04221672	1.179510542	NA	88	NA	NA	0.971878615
chrXVI_627721_627908	YPR030W	CSR2	TBP	10.39961228	>10 min	33.25744787	4.953749379	43.04221672	1.179510542	NA	89	NA	NA	0.973368701
chrXVI_627721_627908	YPR030W	CSR2	TBP	10.39961228	>10 min	33.25744787	4.953749379	43.04221672	1.179510542	NA	91	NA	NA	0.976078459
chrXVI_627721_627908	YPR030W	CSR2	TBP	10.39961228	>10 min	33.25744787	4.953749379	43.04221672	1.179510542	NA	92	NA	NA	0.97731053
chrXVI_627721_627908	YPR030W	CSR2	TBP	10.39961228	>10 min	33.25744787	4.953749379	43.04221672	1.179510542	NA	93	NA	NA	0.978468214
chrXVI_627721_627908	YPR030W	CSR2	TBP	10.39961228	>10 min	33.25744787	4.953749379	43.04221672	1.179510542	NA	94	NA	NA	0.979556598
chrXVI_627721_627908	YPR030W	CSR2	TBP	10.39961228	>10 min	33.25744787	4.953749379	43.04221672	1.179510542	NA	95	NA	NA	0.980580384
chrXVI_627721_627908	YPR030W	CSR2	TBP	10.39961228	>10 min	33.25744787	4.953749379	43.04221672	1.179510542	NA	96	NA	NA	0.981543925
chrXVI_627721_627908	YPR030W	CSR2	TBP	10.39961228	>10 min	33.25744787	4.953749379	43.04221672	1.179510542	NA	97	NA	NA	0.982451247
chrXVI_627721_627908	YPR030W	CSR2	TBP	10.39961228	>10 min	33.25744787	4.953749379	43.04221672	1.179510542	NA	98	NA	NA	0.983306081
chrXVI_627721_627908	YPR030W	CSR2	TBP	10.39961228	>10 min	33.25744787	4.953749379	43.04221672	1.179510542	NA	99	NA	NA	0.984111885
chrXVI_627721_627908	YPR030W	CSR2	TBP	10.39961228	>10 min	33.25744787	4.953749379	43.04221672	1.179510542	NA	100	NA	NA	0.984871862
chrXVI_627721_627908	YPR030W	CSR2	TBP	10.39961228	>10 min	33.25744787	4.953749379	43.04221672	1.179510542	NA	101	NA	NA	0.985588984
chrXVI_627721_627908	YPR030W	CSR2	TBP	10.39961228	>10 min	33.25744787	4.953749379	43.04221672	1.179510542	NA	102	NA	NA	0.98626601
chrXVI_627721_627908	YPR030W	CSR2	TBP	10.39961228	>10 min	33.25744787	4.953749379	43.04221672	1.179510542	NA	103	NA	NA	0.9869055
chrXVI_627721_627908	YPR030W	CSR2	TBP	10.39961228	>10 min	33.25744787	4.953749379	43.04221672	1.179510542	NA	104	NA	NA	0.987509832
chrXVI_627721_627908	YPR030W	CSR2	TBP	10.39961228	>10 min	33.25744787	4.953749379	43.04221672	1.179510542	NA	105	NA	NA	0.988081217
chrXVI_627721_627908	YPR030W	CSR2	TBP	10.39961228	>10 min	33.25744787	4.953749379	43.04221672	1.179510542	NA	106	NA	NA	0.988621711
chrXVI_627721_627908	YPR030W	CSR2	TBP	10.39961228	>10 min	33.25744787	4.953749379	43.04221672	1.179510542	NA	107	NA	NA	0.989133225
chrXVI_627721_627908	YPR030W	CSR2	TBP	10.39961228	>10 min	33.25744787	4.953749379	43.04221672	1.179510542	NA	108	NA	NA	0.989617541
chrXVI_627721_627908	YPR030W	CSR2	TBP	10.39961228	>10 min	33.25744787	4.953749379	43.04221672	1.179510542	NA	109	NA	NA	0.990076316
chrXVI_627721_627908	YPR030W	CSR2	TBP	10.39961228	>10 min	33.25744787	4.953749379	43.04221672	1.179510542	NA	110	NA	NA	0.990511095
chrXVI_627721_627908	YPR030W	CSR2	TBP	10.39961228	>10 min	33.25744787	4.953749379	43.04221672	1.179510542	NA	111	NA	NA	0.990923318
chrXVI_627721_627908	YPR030W	CSR2	TBP	10.39961228	>10 min	33.25744787	4.953749379	43.04221672	1.179510542	NA	112	NA	NA	0.991314329
chrXVI_627721_627908	YPR030W	CSR2	TBP	10.39961228	>10 min	33.25744787	4.953749379	43.04221672	1.179510542	NA	113	NA	NA	0.991685381
chrXVI_627721_627908	YPR030W	CSR2	TBP	10.39961228	>10 min	33.25744787	4.953749379	43.04221672	1.179510542	NA	114	NA	NA	0.992037645
chrXVI_627721_627908	YPR030W	CSR2	TBP	10.39961228	>10 min	33.25744787	4.953749379	43.04221672	1.179510542	NA	115	NA	NA	0.992372215
chrXVI_627721_627908	YPR030W	CSR2	TBP	10.39961228	>10 min	33.25744787	4.953749379	43.04221672	1.179510542	NA	116	NA	NA	0.992690112
chrXVI_627721_627908	YPR030W	CSR2	TBP	10.39961228	>10 min	33.25744787	4.953749379	43.04221672	1.179510542	NA	117	NA	NA	0.992992293
chrXVI_627721_627908	YPR030W	CSR2	TBP	10.39961228	>10 min	33.25744787	4.953749379	43.04221672	1.179510542	NA	118	NA	NA	0.993279651
chrXVI_627721_627908	YPR030W	CSR2	TBP	10.39961228	>10 min	33.25744787	4.953749379	43.04221672	1.179510542	NA	119	NA	NA	0.993553024
chrXVI_627721_627908	YPR030W	CSR2	TBP	10.39961228	>10 min	33.25744787	4.953749379	43.04221672	1.179510542	NA	121	NA	NA	0.994060898
chrXVI_627721_627908	YPR030W	CSR2	TBP	10.39961228	>10 min	33.25744787	4.953749379	43.04221672	1.179510542	NA	122	NA	NA	0.994296823
chrXVI_627721_627908	YPR030W	CSR2	TBP	10.39961228	>10 min	33.25744787	4.953749379	43.04221672	1.179510542	NA	123	NA	NA	0.994521615
chrXVI_627721_627908	YPR030W	CSR2	TBP	10.39961228	>10 min	33.25744787	4.953749379	43.04221672	1.179510542	NA	124	NA	NA	0.994735878
chrXVI_627721_627908	YPR030W	CSR2	TBP	10.39961228	>10 min	33.25744787	4.953749379	43.04221672	1.179510542	NA	125	NA	NA	0.994940183
chrVII_165083_165437	YGL179C	TOS3	TFIIA	12.66684145	>10 min	57.96088845	3.84547478	76.36684966	1.165775456	NA	1	NA	NA	5.75E-08
chrVII_165083_165437	YGL179C	TOS3	TFIIA	12.66684145	>10 min	57.96088845	3.84547478	76.36684966	1.165775456	NA	2	NA	NA	8.26E-07
chrVII_165083_165437	YGL179C	TOS3	TFIIA	12.66684145	>10 min	57.96088845	3.84547478	76.36684966	1.165775456	NA	3	NA	NA	3.93E-06
chrVII_165083_165437	YGL179C	TOS3	TFIIA	12.66684145	>10 min	57.96088845	3.84547478	76.36684966	1.165775456	NA	4	NA	NA	1.19E-05
chrVII_165083_165437	YGL179C	TOS3	TFIIA	12.66684145	>10 min	57.96088845	3.84547478	76.36684966	1.165775456	NA	5	NA	NA	2.80E-05
chrVII_165083_165437	YGL179C	TOS3	TFIIA	12.66684145	>10 min	57.96088845	3.84547478	76.36684966	1.165775456	NA	6	NA	NA	5.65E-05
chrVII_165083_165437	YGL179C	TOS3	TFIIA	12.66684145	>10 min	57.96088845	3.84547478	76.36684966	1.165775456	NA	7	NA	NA	0.000102116
chrVII_165083_165437	YGL179C	TOS3	TFIIA	12.66684145	>10 min	57.96088845	3.84547478	76.36684966	1.165775456	NA	8	NA	NA	0.000170637
chrVII_165083_165437	YGL179C	TOS3	TFIIA	12.66684145	>10 min	57.96088845	3.84547478	76.36684966	1.165775456	NA	9	NA	NA	0.000268371
chrVII_165083_165437	YGL179C	TOS3	TFIIA	12.66684145	>10 min	57.96088845	3.84547478	76.36684966	1.165775456	NA	11	NA	NA	0.000580409
chrVII_165083_165437	YGL179C	TOS3	TFIIA	12.66684145	>10 min	57.96088845	3.84547478	76.36684966	1.165775456	NA	12	NA	NA	0.000810865
chrVII_165083_165437	YGL179C	TOS3	TFIIA	12.66684145	>10 min	57.96088845	3.84547478	76.36684966	1.165775456	NA	13	NA	NA	0.001102805
chrVII_165083_165437	YGL179C	TOS3	TFIIA	12.66684145	>10 min	57.96088845	3.84547478	76.36684966	1.165775456	NA	14	NA	NA	0.001465906
chrVII_165083_165437	YGL179C	TOS3	TFIIA	12.66684145	>10 min	57.96088845	3.84547478	76.36684966	1.165775456	NA	15	NA	NA	0.00191045
chrVII_165083_165437	YGL179C	TOS3	TFIIA	12.66684145	>10 min	57.96088845	3.84547478	76.36684966	1.165775456	NA	16	NA	NA	0.002447291
chrVII_165083_165437	YGL179C	TOS3	TFIIA	12.66684145	>10 min	57.96088845	3.84547478	76.36684966	1.165775456	NA	17	NA	NA	0.003087834
chrVII_165083_165437	YGL179C	TOS3	TFIIA	12.66684145	>10 min	57.96088845	3.84547478	76.36684966	1.165775456	NA	18	NA	NA	0.003843996
chrVII_165083_165437	YGL179C	TOS3	TFIIA	12.66684145	>10 min	57.96088845	3.84547478	76.36684966	1.165775456	NA	19	NA	NA	0.004728172
chrVII_165083_165437	YGL179C	TOS3	TFIIA	12.66684145	>10 min	57.96088845	3.84547478	76.36684966	1.165775456	NA	21	NA	NA	0.006932288
chrVII_165083_165437	YGL179C	TOS3	TFIIA	12.66684145	>10 min	57.96088845	3.84547478	76.36684966	1.165775456	NA	22	NA	NA	0.008279019
chrVII_165083_165437	YGL179C	TOS3	TFIIA	12.66684145	>10 min	57.96088845	3.84547478	76.36684966	1.165775456	NA	23	NA	NA	0.009807235
chrVII_165083_165437	YGL179C	TOS3	TFIIA	12.66684145	>10 min	57.96088845	3.84547478	76.36684966	1.165775456	NA	24	NA	NA	0.01153101
chrVII_165083_165437	YGL179C	TOS3	TFIIA	12.66684145	>10 min	57.96088845	3.84547478	76.36684966	1.165775456	NA	26	NA	NA	0.015622226
chrVII_165083_165437	YGL179C	TOS3	TFIIA	12.66684145	>10 min	57.96088845	3.84547478	76.36684966	1.165775456	NA	27	NA	NA	0.018018285
chrVII_165083_165437	YGL179C	TOS3	TFIIA	12.66684145	>10 min	57.96088845	3.84547478	76.36684966	1.165775456	NA	28	NA	NA	0.020666974
chrVII_165083_165437	YGL179C	TOS3	TFIIA	12.66684145	>10 min	57.96088845	3.84547478	76.36684966	1.165775456	NA	29	NA	NA	0.023582347
chrVII_165083_165437	YGL179C	TOS3	TFIIA	12.66684145	>10 min	57.96088845	3.84547478	76.36684966	1.165775456	NA	31	NA	NA	0.030267904
chrVII_165083_165437	YGL179C	TOS3	TFIIA	12.66684145	>10 min	57.96088845	3.84547478	76.36684966	1.165775456	NA	32	NA	NA	0.034064438
chrVII_165083_165437	YGL179C	TOS3	TFIIA	12.66684145	>10 min	57.96088845	3.84547478	76.36684966	1.165775456	NA	33	NA	NA	0.038180146
chrVII_165083_165437	YGL179C	TOS3	TFIIA	12.66684145	>10 min	57.96088845	3.84547478	76.36684966	1.165775456	NA	34	NA	NA	0.042626694
chrVII_165083_165437	YGL179C	TOS3	TFIIA	12.66684145	>10 min	57.96088845	3.84547478	76.36684966	1.165775456	NA	35	NA	NA	0.047414948
chrVII_165083_165437	YGL179C	TOS3	TFIIA	12.66684145	>10 min	57.96088845	3.84547478	76.36684966	1.165775456	NA	36	NA	NA	0.052554859
chrVII_165083_165437	YGL179C	TOS3	TFIIA	12.66684145	>10 min	57.96088845	3.84547478	76.36684966	1.165775456	NA	37	NA	NA	0.058055363
chrVII_165083_165437	YGL179C	TOS3	TFIIA	12.66684145	>10 min	57.96088845	3.84547478	76.36684966	1.165775456	NA	38	NA	NA	0.063924267
chrVII_165083_165437	YGL179C	TOS3	TFIIA	12.66684145	>10 min	57.96088845	3.84547478	76.36684966	1.165775456	NA	39	NA	NA	0.07016815
chrVII_165083_165437	YGL179C	TOS3	TFIIA	12.66684145	>10 min	57.96088845	3.84547478	76.36684966	1.165775456	NA	41	NA	NA	0.083800478
chrVII_165083_165437	YGL179C	TOS3	TFIIA	12.66684145	>10 min	57.96088845	3.84547478	76.36684966	1.165775456	NA	42	NA	NA	0.091195129
chrVII_165083_165437	YGL179C	TOS3	TFIIA	12.66684145	>10 min	57.96088845	3.84547478	76.36684966	1.165775456	NA	43	NA	NA	0.098977027
chrVII_165083_165437	YGL179C	TOS3	TFIIA	12.66684145	>10 min	57.96088845	3.84547478	76.36684966	1.165775456	NA	44	NA	NA	0.10714536
chrVII_165083_165437	YGL179C	TOS3	TFIIA	12.66684145	>10 min	57.96088845	3.84547478	76.36684966	1.165775456	NA	45	NA	NA	0.115697664
chrVII_165083_165437	YGL179C	TOS3	TFIIA	12.66684145	>10 min	57.96088845	3.84547478	76.36684966	1.165775456	NA	46	NA	NA	0.124629789
chrVII_165083_165437	YGL179C	TOS3	TFIIA	12.66684145	>10 min	57.96088845	3.84547478	76.36684966	1.165775456	NA	47	NA	NA	0.133935892
chrVII_165083_165437	YGL179C	TOS3	TFIIA	12.66684145	>10 min	57.96088845	3.84547478	76.36684966	1.165775456	NA	48	NA	NA	0.143608435
chrVII_165083_165437	YGL179C	TOS3	TFIIA	12.66684145	>10 min	57.96088845	3.84547478	76.36684966	1.165775456	NA	49	NA	NA	0.153638209
chrVII_165083_165437	YGL179C	TOS3	TFIIA	12.66684145	>10 min	57.96088845	3.84547478	76.36684966	1.165775456	NA	50	NA	NA	0.164014372
chrVII_165083_165437	YGL179C	TOS3	TFIIA	12.66684145	>10 min	57.96088845	3.84547478	76.36684966	1.165775456	NA	51	NA	NA	0.174724494
chrVII_165083_165437	YGL179C	TOS3	TFIIA	12.66684145	>10 min	57.96088845	3.84547478	76.36684966	1.165775456	NA	52	NA	NA	0.185754637
chrVII_165083_165437	YGL179C	TOS3	TFIIA	12.66684145	>10 min	57.96088845	3.84547478	76.36684966	1.165775456	NA	53	NA	NA	0.197089431
chrVII_165083_165437	YGL179C	TOS3	TFIIA	12.66684145	>10 min	57.96088845	3.84547478	76.36684966	1.165775456	NA	54	NA	NA	0.208712176
chrVII_165083_165437	YGL179C	TOS3	TFIIA	12.66684145	>10 min	57.96088845	3.84547478	76.36684966	1.165775456	NA	55	NA	NA	0.220604954
chrVII_165083_165437	YGL179C	TOS3	TFIIA	12.66684145	>10 min	57.96088845	3.84547478	76.36684966	1.165775456	NA	56	NA	NA	0.232748752
chrVII_165083_165437	YGL179C	TOS3	TFIIA	12.66684145	>10 min	57.96088845	3.84547478	76.36684966	1.165775456	NA	57	NA	NA	0.245123594
chrVII_165083_165437	YGL179C	TOS3	TFIIA	12.66684145	>10 min	57.96088845	3.84547478	76.36684966	1.165775456	NA	58	NA	NA	0.25770868
chrVII_165083_165437	YGL179C	TOS3	TFIIA	12.66684145	>10 min	57.96088845	3.84547478	76.36684966	1.165775456	NA	59	NA	NA	0.270482537
chrVII_165083_165437	YGL179C	TOS3	TFIIA	12.66684145	>10 min	57.96088845	3.84547478	76.36684966	1.165775456	NA	61	NA	NA	0.296508188
chrVII_165083_165437	YGL179C	TOS3	TFIIA	12.66684145	>10 min	57.96088845	3.84547478	76.36684966	1.165775456	NA	62	NA	NA	0.309715012
chrVII_165083_165437	YGL179C	TOS3	TFIIA	12.66684145	>10 min	57.96088845	3.84547478	76.36684966	1.165775456	NA	63	NA	NA	0.323020966
chrVII_165083_165437	YGL179C	TOS3	TFIIA	12.66684145	>10 min	57.96088845	3.84547478	76.36684966	1.165775456	NA	64	NA	NA	0.336403453
chrVII_165083_165437	YGL179C	TOS3	TFIIA	12.66684145	>10 min	57.96088845	3.84547478	76.36684966	1.165775456	NA	65	NA	NA	0.349840085
chrVII_165083_165437	YGL179C	TOS3	TFIIA	12.66684145	>10 min	57.96088845	3.84547478	76.36684966	1.165775456	NA	66	NA	NA	0.363308818
chrVII_165083_165437	YGL179C	TOS3	TFIIA	12.66684145	>10 min	57.96088845	3.84547478	76.36684966	1.165775456	NA	67	NA	NA	0.376788072
chrVII_165083_165437	YGL179C	TOS3	TFIIA	12.66684145	>10 min	57.96088845	3.84547478	76.36684966	1.165775456	NA	68	NA	NA	0.390256846
chrVII_165083_165437	YGL179C	TOS3	TFIIA	12.66684145	>10 min	57.96088845	3.84547478	76.36684966	1.165775456	NA	69	NA	NA	0.403694819
chrVII_165083_165437	YGL179C	TOS3	TFIIA	12.66684145	>10 min	57.96088845	3.84547478	76.36684966	1.165775456	NA	70	NA	NA	0.417082441
chrVII_165083_165437	YGL179C	TOS3	TFIIA	12.66684145	>10 min	57.96088845	3.84547478	76.36684966	1.165775456	NA	71	NA	NA	0.430401015
chrVII_165083_165437	YGL179C	TOS3	TFIIA	12.66684145	>10 min	57.96088845	3.84547478	76.36684966	1.165775456	NA	72	NA	NA	0.443632762
chrVII_165083_165437	YGL179C	TOS3	TFIIA	12.66684145	>10 min	57.96088845	3.84547478	76.36684966	1.165775456	NA	73	NA	NA	0.456760875
chrVII_165083_165437	YGL179C	TOS3	TFIIA	12.66684145	>10 min	57.96088845	3.84547478	76.36684966	1.165775456	NA	74	NA	NA	0.469769566
chrVII_165083_165437	YGL179C	TOS3	TFIIA	12.66684145	>10 min	57.96088845	3.84547478	76.36684966	1.165775456	NA	75	NA	NA	0.482644096
chrVII_165083_165437	YGL179C	TOS3	TFIIA	12.66684145	>10 min	57.96088845	3.84547478	76.36684966	1.165775456	NA	76	NA	NA	0.495370799
chrVII_165083_165437	YGL179C	TOS3	TFIIA	12.66684145	>10 min	57.96088845	3.84547478	76.36684966	1.165775456	NA	77	NA	NA	0.50793709
chrVII_165083_165437	YGL179C	TOS3	TFIIA	12.66684145	>10 min	57.96088845	3.84547478	76.36684966	1.165775456	NA	78	NA	NA	0.520331469
chrVII_165083_165437	YGL179C	TOS3	TFIIA	12.66684145	>10 min	57.96088845	3.84547478	76.36684966	1.165775456	NA	79	NA	NA	0.532543515
chrVII_165083_165437	YGL179C	TOS3	TFIIA	12.66684145	>10 min	57.96088845	3.84547478	76.36684966	1.165775456	NA	80	NA	NA	0.544563867
chrVII_165083_165437	YGL179C	TOS3	TFIIA	12.66684145	>10 min	57.96088845	3.84547478	76.36684966	1.165775456	NA	81	NA	NA	0.556384208
chrVII_165083_165437	YGL179C	TOS3	TFIIA	12.66684145	>10 min	57.96088845	3.84547478	76.36684966	1.165775456	NA	82	NA	NA	0.567997234
chrVII_165083_165437	YGL179C	TOS3	TFIIA	12.66684145	>10 min	57.96088845	3.84547478	76.36684966	1.165775456	NA	83	NA	NA	0.579396618
chrVII_165083_165437	YGL179C	TOS3	TFIIA	12.66684145	>10 min	57.96088845	3.84547478	76.36684966	1.165775456	NA	84	NA	NA	0.590576978
chrVII_165083_165437	YGL179C	TOS3	TFIIA	12.66684145	>10 min	57.96088845	3.84547478	76.36684966	1.165775456	NA	85	NA	NA	0.601533834
chrVII_165083_165437	YGL179C	TOS3	TFIIA	12.66684145	>10 min	57.96088845	3.84547478	76.36684966	1.165775456	NA	86	NA	NA	0.612263561
chrVII_165083_165437	YGL179C	TOS3	TFIIA	12.66684145	>10 min	57.96088845	3.84547478	76.36684966	1.165775456	NA	87	NA	NA	0.622763347
chrVII_165083_165437	YGL179C	TOS3	TFIIA	12.66684145	>10 min	57.96088845	3.84547478	76.36684966	1.165775456	NA	88	NA	NA	0.633031142
chrVII_165083_165437	YGL179C	TOS3	TFIIA	12.66684145	>10 min	57.96088845	3.84547478	76.36684966	1.165775456	NA	89	NA	NA	0.643065613
chrVII_165083_165437	YGL179C	TOS3	TFIIA	12.66684145	>10 min	57.96088845	3.84547478	76.36684966	1.165775456	NA	91	NA	NA	0.662432527
chrVII_165083_165437	YGL179C	TOS3	TFIIA	12.66684145	>10 min	57.96088845	3.84547478	76.36684966	1.165775456	NA	92	NA	NA	0.671765441
chrVII_165083_165437	YGL179C	TOS3	TFIIA	12.66684145	>10 min	57.96088845	3.84547478	76.36684966	1.165775456	NA	93	NA	NA	0.680865875
chrVII_165083_165437	YGL179C	TOS3	TFIIA	12.66684145	>10 min	57.96088845	3.84547478	76.36684966	1.165775456	NA	94	NA	NA	0.68973535
chrVII_165083_165437	YGL179C	TOS3	TFIIA	12.66684145	>10 min	57.96088845	3.84547478	76.36684966	1.165775456	NA	95	NA	NA	0.698375818
chrVII_165083_165437	YGL179C	TOS3	TFIIA	12.66684145	>10 min	57.96088845	3.84547478	76.36684966	1.165775456	NA	96	NA	NA	0.706789621
chrVII_165083_165437	YGL179C	TOS3	TFIIA	12.66684145	>10 min	57.96088845	3.84547478	76.36684966	1.165775456	NA	97	NA	NA	0.714979451
chrVII_165083_165437	YGL179C	TOS3	TFIIA	12.66684145	>10 min	57.96088845	3.84547478	76.36684966	1.165775456	NA	98	NA	NA	0.722948311
chrVII_165083_165437	YGL179C	TOS3	TFIIA	12.66684145	>10 min	57.96088845	3.84547478	76.36684966	1.165775456	NA	99	NA	NA	0.730699477
chrVII_165083_165437	YGL179C	TOS3	TFIIA	12.66684145	>10 min	57.96088845	3.84547478	76.36684966	1.165775456	NA	100	NA	NA	0.738236466
chrVII_165083_165437	YGL179C	TOS3	TFIIA	12.66684145	>10 min	57.96088845	3.84547478	76.36684966	1.165775456	NA	101	NA	NA	0.745563001
chrVII_165083_165437	YGL179C	TOS3	TFIIA	12.66684145	>10 min	57.96088845	3.84547478	76.36684966	1.165775456	NA	102	NA	NA	0.752682981
chrVII_165083_165437	YGL179C	TOS3	TFIIA	12.66684145	>10 min	57.96088845	3.84547478	76.36684966	1.165775456	NA	103	NA	NA	0.759600454
chrVII_165083_165437	YGL179C	TOS3	TFIIA	12.66684145	>10 min	57.96088845	3.84547478	76.36684966	1.165775456	NA	104	NA	NA	0.766319592
chrVII_165083_165437	YGL179C	TOS3	TFIIA	12.66684145	>10 min	57.96088845	3.84547478	76.36684966	1.165775456	NA	105	NA	NA	0.772844662
chrVII_165083_165437	YGL179C	TOS3	TFIIA	12.66684145	>10 min	57.96088845	3.84547478	76.36684966	1.165775456	NA	106	NA	NA	0.77918001
chrVII_165083_165437	YGL179C	TOS3	TFIIA	12.66684145	>10 min	57.96088845	3.84547478	76.36684966	1.165775456	NA	107	NA	NA	0.785330036
chrVII_165083_165437	YGL179C	TOS3	TFIIA	12.66684145	>10 min	57.96088845	3.84547478	76.36684966	1.165775456	NA	108	NA	NA	0.791299179
chrVII_165083_165437	YGL179C	TOS3	TFIIA	12.66684145	>10 min	57.96088845	3.84547478	76.36684966	1.165775456	NA	109	NA	NA	0.797091897
chrVII_165083_165437	YGL179C	TOS3	TFIIA	12.66684145	>10 min	57.96088845	3.84547478	76.36684966	1.165775456	NA	110	NA	NA	0.802712653
chrVII_165083_165437	YGL179C	TOS3	TFIIA	12.66684145	>10 min	57.96088845	3.84547478	76.36684966	1.165775456	NA	111	NA	NA	0.808165903
chrVII_165083_165437	YGL179C	TOS3	TFIIA	12.66684145	>10 min	57.96088845	3.84547478	76.36684966	1.165775456	NA	112	NA	NA	0.813456081
chrVII_165083_165437	YGL179C	TOS3	TFIIA	12.66684145	>10 min	57.96088845	3.84547478	76.36684966	1.165775456	NA	113	NA	NA	0.818587591
chrVII_165083_165437	YGL179C	TOS3	TFIIA	12.66684145	>10 min	57.96088845	3.84547478	76.36684966	1.165775456	NA	114	NA	NA	0.823564793
chrVII_165083_165437	YGL179C	TOS3	TFIIA	12.66684145	>10 min	57.96088845	3.84547478	76.36684966	1.165775456	NA	115	NA	NA	0.828391999
chrVII_165083_165437	YGL179C	TOS3	TFIIA	12.66684145	>10 min	57.96088845	3.84547478	76.36684966	1.165775456	NA	116	NA	NA	0.833073464
chrVII_165083_165437	YGL179C	TOS3	TFIIA	12.66684145	>10 min	57.96088845	3.84547478	76.36684966	1.165775456	NA	117	NA	NA	0.837613379
chrVII_165083_165437	YGL179C	TOS3	TFIIA	12.66684145	>10 min	57.96088845	3.84547478	76.36684966	1.165775456	NA	118	NA	NA	0.842015864
chrVII_165083_165437	YGL179C	TOS3	TFIIA	12.66684145	>10 min	57.96088845	3.84547478	76.36684966	1.165775456	NA	119	NA	NA	0.846284967
chrVII_165083_165437	YGL179C	TOS3	TFIIA	12.66684145	>10 min	57.96088845	3.84547478	76.36684966	1.165775456	NA	121	NA	NA	0.85443882
chrVII_165083_165437	YGL179C	TOS3	TFIIA	12.66684145	>10 min	57.96088845	3.84547478	76.36684966	1.165775456	NA	122	NA	NA	0.858331261
chrVII_165083_165437	YGL179C	TOS3	TFIIA	12.66684145	>10 min	57.96088845	3.84547478	76.36684966	1.165775456	NA	123	NA	NA	0.862105696
chrVII_165083_165437	YGL179C	TOS3	TFIIA	12.66684145	>10 min	57.96088845	3.84547478	76.36684966	1.165775456	NA	124	NA	NA	0.865765756
chrVII_165083_165437	YGL179C	TOS3	TFIIA	12.66684145	>10 min	57.96088845	3.84547478	76.36684966	1.165775456	NA	125	NA	NA	0.869314981
chrXV_1042704_1043553	YOR376W		TFIIA	2.23132971	1-10 min	57.96088845	3.84547478	64.8776455	1.254536238	NA	1	NA	NA	1.08E-07
chrXV_1042704_1043553	YOR376W		TFIIA	2.23132971	1-10 min	57.96088845	3.84547478	64.8776455	1.254536238	NA	2	NA	NA	1.55E-06
chrXV_1042704_1043553	YOR376W		TFIIA	2.23132971	1-10 min	57.96088845	3.84547478	64.8776455	1.254536238	NA	3	NA	NA	7.35E-06
chrXV_1042704_1043553	YOR376W		TFIIA	2.23132971	1-10 min	57.96088845	3.84547478	64.8776455	1.254536238	NA	4	NA	NA	2.22E-05
chrXV_1042704_1043553	YOR376W		TFIIA	2.23132971	1-10 min	57.96088845	3.84547478	64.8776455	1.254536238	NA	5	NA	NA	5.24E-05
chrXV_1042704_1043553	YOR376W		TFIIA	2.23132971	1-10 min	57.96088845	3.84547478	64.8776455	1.254536238	NA	6	NA	NA	0.000105669
chrXV_1042704_1043553	YOR376W		TFIIA	2.23132971	1-10 min	57.96088845	3.84547478	64.8776455	1.254536238	NA	7	NA	NA	0.000191141
chrXV_1042704_1043553	YOR376W		TFIIA	2.23132971	1-10 min	57.96088845	3.84547478	64.8776455	1.254536238	NA	8	NA	NA	0.000319378
chrXV_1042704_1043553	YOR376W		TFIIA	2.23132971	1-10 min	57.96088845	3.84547478	64.8776455	1.254536238	NA	9	NA	NA	0.000502263
chrXV_1042704_1043553	YOR376W		TFIIA	2.23132971	1-10 min	57.96088845	3.84547478	64.8776455	1.254536238	NA	11	NA	NA	0.001085954
chrXV_1042704_1043553	YOR376W		TFIIA	2.23132971	1-10 min	57.96088845	3.84547478	64.8776455	1.254536238	NA	12	NA	NA	0.001516838
chrXV_1042704_1043553	YOR376W		TFIIA	2.23132971	1-10 min	57.96088845	3.84547478	64.8776455	1.254536238	NA	13	NA	NA	0.002062427
chrXV_1042704_1043553	YOR376W		TFIIA	2.23132971	1-10 min	57.96088845	3.84547478	64.8776455	1.254536238	NA	14	NA	NA	0.002740619
chrXV_1042704_1043553	YOR376W		TFIIA	2.23132971	1-10 min	57.96088845	3.84547478	64.8776455	1.254536238	NA	15	NA	NA	0.003570343
chrXV_1042704_1043553	YOR376W		TFIIA	2.23132971	1-10 min	57.96088845	3.84547478	64.8776455	1.254536238	NA	16	NA	NA	0.004571484
chrXV_1042704_1043553	YOR376W		TFIIA	2.23132971	1-10 min	57.96088845	3.84547478	64.8776455	1.254536238	NA	17	NA	NA	0.00576479
chrXV_1042704_1043553	YOR376W		TFIIA	2.23132971	1-10 min	57.96088845	3.84547478	64.8776455	1.254536238	NA	18	NA	NA	0.00717178
chrXV_1042704_1043553	YOR376W		TFIIA	2.23132971	1-10 min	57.96088845	3.84547478	64.8776455	1.254536238	NA	19	NA	NA	0.008814622
chrXV_1042704_1043553	YOR376W		TFIIA	2.23132971	1-10 min	57.96088845	3.84547478	64.8776455	1.254536238	NA	21	NA	NA	0.012899017
chrXV_1042704_1043553	YOR376W		TFIIA	2.23132971	1-10 min	57.96088845	3.84547478	64.8776455	1.254536238	NA	22	NA	NA	0.015386939
chrXV_1042704_1043553	YOR376W		TFIIA	2.23132971	1-10 min	57.96088845	3.84547478	64.8776455	1.254536238	NA	23	NA	NA	0.018203117
chrXV_1042704_1043553	YOR376W		TFIIA	2.23132971	1-10 min	57.96088845	3.84547478	64.8776455	1.254536238	NA	24	NA	NA	0.021370751
chrXV_1042704_1043553	YOR376W		TFIIA	2.23132971	1-10 min	57.96088845	3.84547478	64.8776455	1.254536238	NA	26	NA	NA	0.028851219
chrXV_1042704_1043553	YOR376W		TFIIA	2.23132971	1-10 min	57.96088845	3.84547478	64.8776455	1.254536238	NA	27	NA	NA	0.033207827
chrXV_1042704_1043553	YOR376W		TFIIA	2.23132971	1-10 min	57.96088845	3.84547478	64.8776455	1.254536238	NA	28	NA	NA	0.038002968
chrXV_1042704_1043553	YOR376W		TFIIA	2.23132971	1-10 min	57.96088845	3.84547478	64.8776455	1.254536238	NA	29	NA	NA	0.043255817
chrXV_1042704_1043553	YOR376W		TFIIA	2.23132971	1-10 min	57.96088845	3.84547478	64.8776455	1.254536238	NA	31	NA	NA	0.055203442
chrXV_1042704_1043553	YOR376W		TFIIA	2.23132971	1-10 min	57.96088845	3.84547478	64.8776455	1.254536238	NA	32	NA	NA	0.061927929
chrXV_1042704_1043553	YOR376W		TFIIA	2.23132971	1-10 min	57.96088845	3.84547478	64.8776455	1.254536238	NA	33	NA	NA	0.06916907
chrXV_1042704_1043553	YOR376W		TFIIA	2.23132971	1-10 min	57.96088845	3.84547478	64.8776455	1.254536238	NA	34	NA	NA	0.076935972
chrXV_1042704_1043553	YOR376W		TFIIA	2.23132971	1-10 min	57.96088845	3.84547478	64.8776455	1.254536238	NA	35	NA	NA	0.085235066
chrXV_1042704_1043553	YOR376W		TFIIA	2.23132971	1-10 min	57.96088845	3.84547478	64.8776455	1.254536238	NA	36	NA	NA	0.094069918
chrXV_1042704_1043553	YOR376W		TFIIA	2.23132971	1-10 min	57.96088845	3.84547478	64.8776455	1.254536238	NA	37	NA	NA	0.103441088
chrXV_1042704_1043553	YOR376W		TFIIA	2.23132971	1-10 min	57.96088845	3.84547478	64.8776455	1.254536238	NA	38	NA	NA	0.113346006
chrXV_1042704_1043553	YOR376W		TFIIA	2.23132971	1-10 min	57.96088845	3.84547478	64.8776455	1.254536238	NA	39	NA	NA	0.123778894
chrXV_1042704_1043553	YOR376W		TFIIA	2.23132971	1-10 min	57.96088845	3.84547478	64.8776455	1.254536238	NA	41	NA	NA	0.14618922
chrXV_1042704_1043553	YOR376W		TFIIA	2.23132971	1-10 min	57.96088845	3.84547478	64.8776455	1.254536238	NA	42	NA	NA	0.158138902
chrXV_1042704_1043553	YOR376W		TFIIA	2.23132971	1-10 min	57.96088845	3.84547478	64.8776455	1.254536238	NA	43	NA	NA	0.170561175
chrXV_1042704_1043553	YOR376W		TFIIA	2.23132971	1-10 min	57.96088845	3.84547478	64.8776455	1.254536238	NA	44	NA	NA	0.183434464
chrXV_1042704_1043553	YOR376W		TFIIA	2.23132971	1-10 min	57.96088845	3.84547478	64.8776455	1.254536238	NA	45	NA	NA	0.196734386
chrXV_1042704_1043553	YOR376W		TFIIA	2.23132971	1-10 min	57.96088845	3.84547478	64.8776455	1.254536238	NA	46	NA	NA	0.210433964
chrXV_1042704_1043553	YOR376W		TFIIA	2.23132971	1-10 min	57.96088845	3.84547478	64.8776455	1.254536238	NA	47	NA	NA	0.224503876
chrXV_1042704_1043553	YOR376W		TFIIA	2.23132971	1-10 min	57.96088845	3.84547478	64.8776455	1.254536238	NA	48	NA	NA	0.238912736
chrXV_1042704_1043553	YOR376W		TFIIA	2.23132971	1-10 min	57.96088845	3.84547478	64.8776455	1.254536238	NA	49	NA	NA	0.253627394
chrXV_1042704_1043553	YOR376W		TFIIA	2.23132971	1-10 min	57.96088845	3.84547478	64.8776455	1.254536238	NA	50	NA	NA	0.268613264
chrXV_1042704_1043553	YOR376W		TFIIA	2.23132971	1-10 min	57.96088845	3.84547478	64.8776455	1.254536238	NA	51	NA	NA	0.283834654
chrXV_1042704_1043553	YOR376W		TFIIA	2.23132971	1-10 min	57.96088845	3.84547478	64.8776455	1.254536238	NA	52	NA	NA	0.299255117
chrXV_1042704_1043553	YOR376W		TFIIA	2.23132971	1-10 min	57.96088845	3.84547478	64.8776455	1.254536238	NA	53	NA	NA	0.314837783
chrXV_1042704_1043553	YOR376W		TFIIA	2.23132971	1-10 min	57.96088845	3.84547478	64.8776455	1.254536238	NA	54	NA	NA	0.330545703
chrXV_1042704_1043553	YOR376W		TFIIA	2.23132971	1-10 min	57.96088845	3.84547478	64.8776455	1.254536238	NA	55	NA	NA	0.346342167
chrXV_1042704_1043553	YOR376W		TFIIA	2.23132971	1-10 min	57.96088845	3.84547478	64.8776455	1.254536238	NA	56	NA	NA	0.362191014
chrXV_1042704_1043553	YOR376W		TFIIA	2.23132971	1-10 min	57.96088845	3.84547478	64.8776455	1.254536238	NA	57	NA	NA	0.378056916
chrXV_1042704_1043553	YOR376W		TFIIA	2.23132971	1-10 min	57.96088845	3.84547478	64.8776455	1.254536238	NA	58	NA	NA	0.393905634
chrXV_1042704_1043553	YOR376W		TFIIA	2.23132971	1-10 min	57.96088845	3.84547478	64.8776455	1.254536238	NA	59	NA	NA	0.409704254
chrXV_1042704_1043553	YOR376W		TFIIA	2.23132971	1-10 min	57.96088845	3.84547478	64.8776455	1.254536238	NA	61	NA	NA	0.441027327
chrXV_1042704_1043553	YOR376W		TFIIA	2.23132971	1-10 min	57.96088845	3.84547478	64.8776455	1.254536238	NA	62	NA	NA	0.456494215
chrXV_1042704_1043553	YOR376W		TFIIA	2.23132971	1-10 min	57.96088845	3.84547478	64.8776455	1.254536238	NA	63	NA	NA	0.471796117
chrXV_1042704_1043553	YOR376W		TFIIA	2.23132971	1-10 min	57.96088845	3.84547478	64.8776455	1.254536238	NA	64	NA	NA	0.486909116
chrXV_1042704_1043553	YOR376W		TFIIA	2.23132971	1-10 min	57.96088845	3.84547478	64.8776455	1.254536238	NA	65	NA	NA	0.501811356
chrXV_1042704_1043553	YOR376W		TFIIA	2.23132971	1-10 min	57.96088845	3.84547478	64.8776455	1.254536238	NA	66	NA	NA	0.516483058
chrXV_1042704_1043553	YOR376W		TFIIA	2.23132971	1-10 min	57.96088845	3.84547478	64.8776455	1.254536238	NA	67	NA	NA	0.530906524
chrXV_1042704_1043553	YOR376W		TFIIA	2.23132971	1-10 min	57.96088845	3.84547478	64.8776455	1.254536238	NA	68	NA	NA	0.545066103
chrXV_1042704_1043553	YOR376W		TFIIA	2.23132971	1-10 min	57.96088845	3.84547478	64.8776455	1.254536238	NA	69	NA	NA	0.558948148
chrXV_1042704_1043553	YOR376W		TFIIA	2.23132971	1-10 min	57.96088845	3.84547478	64.8776455	1.254536238	NA	70	NA	NA	0.572540956
chrXV_1042704_1043553	YOR376W		TFIIA	2.23132971	1-10 min	57.96088845	3.84547478	64.8776455	1.254536238	NA	71	NA	NA	0.585834688
chrXV_1042704_1043553	YOR376W		TFIIA	2.23132971	1-10 min	57.96088845	3.84547478	64.8776455	1.254536238	NA	72	NA	NA	0.598821283
chrXV_1042704_1043553	YOR376W		TFIIA	2.23132971	1-10 min	57.96088845	3.84547478	64.8776455	1.254536238	NA	73	NA	NA	0.611494364
chrXV_1042704_1043553	YOR376W		TFIIA	2.23132971	1-10 min	57.96088845	3.84547478	64.8776455	1.254536238	NA	74	NA	NA	0.623849131
chrXV_1042704_1043553	YOR376W		TFIIA	2.23132971	1-10 min	57.96088845	3.84547478	64.8776455	1.254536238	NA	75	NA	NA	0.635882259
chrXV_1042704_1043553	YOR376W		TFIIA	2.23132971	1-10 min	57.96088845	3.84547478	64.8776455	1.254536238	NA	76	NA	NA	0.647591784
chrXV_1042704_1043553	YOR376W		TFIIA	2.23132971	1-10 min	57.96088845	3.84547478	64.8776455	1.254536238	NA	77	NA	NA	0.658976995
chrXV_1042704_1043553	YOR376W		TFIIA	2.23132971	1-10 min	57.96088845	3.84547478	64.8776455	1.254536238	NA	78	NA	NA	0.670038325
chrXV_1042704_1043553	YOR376W		TFIIA	2.23132971	1-10 min	57.96088845	3.84547478	64.8776455	1.254536238	NA	79	NA	NA	0.680777246
chrXV_1042704_1043553	YOR376W		TFIIA	2.23132971	1-10 min	57.96088845	3.84547478	64.8776455	1.254536238	NA	80	NA	NA	0.691196157
chrXV_1042704_1043553	YOR376W		TFIIA	2.23132971	1-10 min	57.96088845	3.84547478	64.8776455	1.254536238	NA	81	NA	NA	0.701298293
chrXV_1042704_1043553	YOR376W		TFIIA	2.23132971	1-10 min	57.96088845	3.84547478	64.8776455	1.254536238	NA	82	NA	NA	0.711087623
chrXV_1042704_1043553	YOR376W		TFIIA	2.23132971	1-10 min	57.96088845	3.84547478	64.8776455	1.254536238	NA	83	NA	NA	0.720568761
chrXV_1042704_1043553	YOR376W		TFIIA	2.23132971	1-10 min	57.96088845	3.84547478	64.8776455	1.254536238	NA	84	NA	NA	0.729746882
chrXV_1042704_1043553	YOR376W		TFIIA	2.23132971	1-10 min	57.96088845	3.84547478	64.8776455	1.254536238	NA	85	NA	NA	0.738627637
chrXV_1042704_1043553	YOR376W		TFIIA	2.23132971	1-10 min	57.96088845	3.84547478	64.8776455	1.254536238	NA	86	NA	NA	0.747217085
chrXV_1042704_1043553	YOR376W		TFIIA	2.23132971	1-10 min	57.96088845	3.84547478	64.8776455	1.254536238	NA	87	NA	NA	0.755521621
chrXV_1042704_1043553	YOR376W		TFIIA	2.23132971	1-10 min	57.96088845	3.84547478	64.8776455	1.254536238	NA	88	NA	NA	0.763547914
chrXV_1042704_1043553	YOR376W		TFIIA	2.23132971	1-10 min	57.96088845	3.84547478	64.8776455	1.254536238	NA	89	NA	NA	0.771302847
chrXV_1042704_1043553	YOR376W		TFIIA	2.23132971	1-10 min	57.96088845	3.84547478	64.8776455	1.254536238	NA	91	NA	NA	0.786026941
chrXV_1042704_1043553	YOR376W		TFIIA	2.23132971	1-10 min	57.96088845	3.84547478	64.8776455	1.254536238	NA	92	NA	NA	0.793010504
chrXV_1042704_1043553	YOR376W		TFIIA	2.23132971	1-10 min	57.96088845	3.84547478	64.8776455	1.254536238	NA	93	NA	NA	0.79975143
chrXV_1042704_1043553	YOR376W		TFIIA	2.23132971	1-10 min	57.96088845	3.84547478	64.8776455	1.254536238	NA	94	NA	NA	0.806256997
chrXV_1042704_1043553	YOR376W		TFIIA	2.23132971	1-10 min	57.96088845	3.84547478	64.8776455	1.254536238	NA	95	NA	NA	0.812534451
chrXV_1042704_1043553	YOR376W		TFIIA	2.23132971	1-10 min	57.96088845	3.84547478	64.8776455	1.254536238	NA	96	NA	NA	0.818590989
chrXV_1042704_1043553	YOR376W		TFIIA	2.23132971	1-10 min	57.96088845	3.84547478	64.8776455	1.254536238	NA	97	NA	NA	0.824433729
chrXV_1042704_1043553	YOR376W		TFIIA	2.23132971	1-10 min	57.96088845	3.84547478	64.8776455	1.254536238	NA	98	NA	NA	0.830069696
chrXV_1042704_1043553	YOR376W		TFIIA	2.23132971	1-10 min	57.96088845	3.84547478	64.8776455	1.254536238	NA	99	NA	NA	0.8355058
chrXV_1042704_1043553	YOR376W		TFIIA	2.23132971	1-10 min	57.96088845	3.84547478	64.8776455	1.254536238	NA	100	NA	NA	0.840748827
chrXV_1042704_1043553	YOR376W		TFIIA	2.23132971	1-10 min	57.96088845	3.84547478	64.8776455	1.254536238	NA	101	NA	NA	0.845805422
chrXV_1042704_1043553	YOR376W		TFIIA	2.23132971	1-10 min	57.96088845	3.84547478	64.8776455	1.254536238	NA	102	NA	NA	0.850682086
chrXV_1042704_1043553	YOR376W		TFIIA	2.23132971	1-10 min	57.96088845	3.84547478	64.8776455	1.254536238	NA	103	NA	NA	0.855385161
chrXV_1042704_1043553	YOR376W		TFIIA	2.23132971	1-10 min	57.96088845	3.84547478	64.8776455	1.254536238	NA	104	NA	NA	0.859920829
chrXV_1042704_1043553	YOR376W		TFIIA	2.23132971	1-10 min	57.96088845	3.84547478	64.8776455	1.254536238	NA	105	NA	NA	0.864295106
chrXV_1042704_1043553	YOR376W		TFIIA	2.23132971	1-10 min	57.96088845	3.84547478	64.8776455	1.254536238	NA	106	NA	NA	0.868513839
chrXV_1042704_1043553	YOR376W		TFIIA	2.23132971	1-10 min	57.96088845	3.84547478	64.8776455	1.254536238	NA	107	NA	NA	0.872582701
chrXV_1042704_1043553	YOR376W		TFIIA	2.23132971	1-10 min	57.96088845	3.84547478	64.8776455	1.254536238	NA	108	NA	NA	0.876507197
chrXV_1042704_1043553	YOR376W		TFIIA	2.23132971	1-10 min	57.96088845	3.84547478	64.8776455	1.254536238	NA	109	NA	NA	0.880292656
chrXV_1042704_1043553	YOR376W		TFIIA	2.23132971	1-10 min	57.96088845	3.84547478	64.8776455	1.254536238	NA	110	NA	NA	0.883944237
chrXV_1042704_1043553	YOR376W		TFIIA	2.23132971	1-10 min	57.96088845	3.84547478	64.8776455	1.254536238	NA	111	NA	NA	0.887466928
chrXV_1042704_1043553	YOR376W		TFIIA	2.23132971	1-10 min	57.96088845	3.84547478	64.8776455	1.254536238	NA	112	NA	NA	0.890865549
chrXV_1042704_1043553	YOR376W		TFIIA	2.23132971	1-10 min	57.96088845	3.84547478	64.8776455	1.254536238	NA	113	NA	NA	0.894144754
chrXV_1042704_1043553	YOR376W		TFIIA	2.23132971	1-10 min	57.96088845	3.84547478	64.8776455	1.254536238	NA	114	NA	NA	0.897309034
chrXV_1042704_1043553	YOR376W		TFIIA	2.23132971	1-10 min	57.96088845	3.84547478	64.8776455	1.254536238	NA	115	NA	NA	0.900362721
chrXV_1042704_1043553	YOR376W		TFIIA	2.23132971	1-10 min	57.96088845	3.84547478	64.8776455	1.254536238	NA	116	NA	NA	0.903309989
chrXV_1042704_1043553	YOR376W		TFIIA	2.23132971	1-10 min	57.96088845	3.84547478	64.8776455	1.254536238	NA	117	NA	NA	0.906154861
chrXV_1042704_1043553	YOR376W		TFIIA	2.23132971	1-10 min	57.96088845	3.84547478	64.8776455	1.254536238	NA	118	NA	NA	0.908901211
chrXV_1042704_1043553	YOR376W		TFIIA	2.23132971	1-10 min	57.96088845	3.84547478	64.8776455	1.254536238	NA	119	NA	NA	0.911552767
chrXV_1042704_1043553	YOR376W		TFIIA	2.23132971	1-10 min	57.96088845	3.84547478	64.8776455	1.254536238	NA	121	NA	NA	0.91658572
chrXV_1042704_1043553	YOR376W		TFIIA	2.23132971	1-10 min	57.96088845	3.84547478	64.8776455	1.254536238	NA	122	NA	NA	0.91897389
chrXV_1042704_1043553	YOR376W		TFIIA	2.23132971	1-10 min	57.96088845	3.84547478	64.8776455	1.254536238	NA	123	NA	NA	0.92128082
chrXV_1042704_1043553	YOR376W		TFIIA	2.23132971	1-10 min	57.96088845	3.84547478	64.8776455	1.254536238	NA	124	NA	NA	0.923509581
chrXV_1042704_1043553	YOR376W		TFIIA	2.23132971	1-10 min	57.96088845	3.84547478	64.8776455	1.254536238	NA	125	NA	NA	0.925663121
chrVI_148770_149188	YFR001W	LOC1	TFIIB	<1	<1 min	42.60731778	4.284817099	42.43374387	1.130880838	NA	1	NA	NA	1.06E-07
chrVI_148770_149188	YFR001W	LOC1	TFIIB	<1	<1 min	42.60731778	4.284817099	42.43374387	1.130880838	NA	2	NA	NA	2.07E-06
chrVI_148770_149188	YFR001W	LOC1	TFIIB	<1	<1 min	42.60731778	4.284817099	42.43374387	1.130880838	NA	3	NA	NA	1.17E-05
chrVI_148770_149188	YFR001W	LOC1	TFIIB	<1	<1 min	42.60731778	4.284817099	42.43374387	1.130880838	NA	4	NA	NA	4.03E-05
chrVI_148770_149188	YFR001W	LOC1	TFIIB	<1	<1 min	42.60731778	4.284817099	42.43374387	1.130880838	NA	5	NA	NA	0.000104826
chrVI_148770_149188	YFR001W	LOC1	TFIIB	<1	<1 min	42.60731778	4.284817099	42.43374387	1.130880838	NA	6	NA	NA	0.000228924
chrVI_148770_149188	YFR001W	LOC1	TFIIB	<1	<1 min	42.60731778	4.284817099	42.43374387	1.130880838	NA	7	NA	NA	0.00044305
chrVI_148770_149188	YFR001W	LOC1	TFIIB	<1	<1 min	42.60731778	4.284817099	42.43374387	1.130880838	NA	8	NA	NA	0.000784854
chrVI_148770_149188	YFR001W	LOC1	TFIIB	<1	<1 min	42.60731778	4.284817099	42.43374387	1.130880838	NA	9	NA	NA	0.001299405
chrVI_148770_149188	YFR001W	LOC1	TFIIB	<1	<1 min	42.60731778	4.284817099	42.43374387	1.130880838	NA	11	NA	NA	0.003064776
chrVI_148770_149188	YFR001W	LOC1	TFIIB	<1	<1 min	42.60731778	4.284817099	42.43374387	1.130880838	NA	12	NA	NA	0.004443394
chrVI_148770_149188	YFR001W	LOC1	TFIIB	<1	<1 min	42.60731778	4.284817099	42.43374387	1.130880838	NA	13	NA	NA	0.006249932
chrVI_148770_149188	YFR001W	LOC1	TFIIB	<1	<1 min	42.60731778	4.284817099	42.43374387	1.130880838	NA	14	NA	NA	0.008565791
chrVI_148770_149188	YFR001W	LOC1	TFIIB	<1	<1 min	42.60731778	4.284817099	42.43374387	1.130880838	NA	15	NA	NA	0.011478278
chrVI_148770_149188	YFR001W	LOC1	TFIIB	<1	<1 min	42.60731778	4.284817099	42.43374387	1.130880838	NA	16	NA	NA	0.015079592
chrVI_148770_149188	YFR001W	LOC1	TFIIB	<1	<1 min	42.60731778	4.284817099	42.43374387	1.130880838	NA	17	NA	NA	0.01946552
chrVI_148770_149188	YFR001W	LOC1	TFIIB	<1	<1 min	42.60731778	4.284817099	42.43374387	1.130880838	NA	18	NA	NA	0.0247338
chrVI_148770_149188	YFR001W	LOC1	TFIIB	<1	<1 min	42.60731778	4.284817099	42.43374387	1.130880838	NA	19	NA	NA	0.030982156
chrVI_148770_149188	YFR001W	LOC1	TFIIB	<1	<1 min	42.60731778	4.284817099	42.43374387	1.130880838	NA	21	NA	NA	0.046795953
chrVI_148770_149188	YFR001W	LOC1	TFIIB	<1	<1 min	42.60731778	4.284817099	42.43374387	1.130880838	NA	22	NA	NA	0.056534831
chrVI_148770_149188	YFR001W	LOC1	TFIIB	<1	<1 min	42.60731778	4.284817099	42.43374387	1.130880838	NA	23	NA	NA	0.0675949
chrVI_148770_149188	YFR001W	LOC1	TFIIB	<1	<1 min	42.60731778	4.284817099	42.43374387	1.130880838	NA	24	NA	NA	0.080034772
chrVI_148770_149188	YFR001W	LOC1	TFIIB	<1	<1 min	42.60731778	4.284817099	42.43374387	1.130880838	NA	26	NA	NA	0.109203167
chrVI_148770_149188	YFR001W	LOC1	TFIIB	<1	<1 min	42.60731778	4.284817099	42.43374387	1.130880838	NA	27	NA	NA	0.125956238
chrVI_148770_149188	YFR001W	LOC1	TFIIB	<1	<1 min	42.60731778	4.284817099	42.43374387	1.130880838	NA	28	NA	NA	0.144134393
chrVI_148770_149188	YFR001W	LOC1	TFIIB	<1	<1 min	42.60731778	4.284817099	42.43374387	1.130880838	NA	29	NA	NA	0.163692415
chrVI_148770_149188	YFR001W	LOC1	TFIIB	<1	<1 min	42.60731778	4.284817099	42.43374387	1.130880838	NA	31	NA	NA	0.206648519
chrVI_148770_149188	YFR001W	LOC1	TFIIB	<1	<1 min	42.60731778	4.284817099	42.43374387	1.130880838	NA	32	NA	NA	0.22984093
chrVI_148770_149188	YFR001W	LOC1	TFIIB	<1	<1 min	42.60731778	4.284817099	42.43374387	1.130880838	NA	33	NA	NA	0.254006186
chrVI_148770_149188	YFR001W	LOC1	TFIIB	<1	<1 min	42.60731778	4.284817099	42.43374387	1.130880838	NA	34	NA	NA	0.278996612
chrVI_148770_149188	YFR001W	LOC1	TFIIB	<1	<1 min	42.60731778	4.284817099	42.43374387	1.130880838	NA	35	NA	NA	0.30465293
chrVI_148770_149188	YFR001W	LOC1	TFIIB	<1	<1 min	42.60731778	4.284817099	42.43374387	1.130880838	NA	36	NA	NA	0.330808446
chrVI_148770_149188	YFR001W	LOC1	TFIIB	<1	<1 min	42.60731778	4.284817099	42.43374387	1.130880838	NA	37	NA	NA	0.357293347
chrVI_148770_149188	YFR001W	LOC1	TFIIB	<1	<1 min	42.60731778	4.284817099	42.43374387	1.130880838	NA	38	NA	NA	0.383938906
chrVI_148770_149188	YFR001W	LOC1	TFIIB	<1	<1 min	42.60731778	4.284817099	42.43374387	1.130880838	NA	39	NA	NA	0.410581384
chrVI_148770_149188	YFR001W	LOC1	TFIIB	<1	<1 min	42.60731778	4.284817099	42.43374387	1.130880838	NA	41	NA	NA	0.463247162
chrVI_148770_149188	YFR001W	LOC1	TFIIB	<1	<1 min	42.60731778	4.284817099	42.43374387	1.130880838	NA	42	NA	NA	0.488995932
chrVI_148770_149188	YFR001W	LOC1	TFIIB	<1	<1 min	42.60731778	4.284817099	42.43374387	1.130880838	NA	43	NA	NA	0.514196307
chrVI_148770_149188	YFR001W	LOC1	TFIIB	<1	<1 min	42.60731778	4.284817099	42.43374387	1.130880838	NA	44	NA	NA	0.53874874
chrVI_148770_149188	YFR001W	LOC1	TFIIB	<1	<1 min	42.60731778	4.284817099	42.43374387	1.130880838	NA	45	NA	NA	0.562569895
chrVI_148770_149188	YFR001W	LOC1	TFIIB	<1	<1 min	42.60731778	4.284817099	42.43374387	1.130880838	NA	46	NA	NA	0.585592423
chrVI_148770_149188	YFR001W	LOC1	TFIIB	<1	<1 min	42.60731778	4.284817099	42.43374387	1.130880838	NA	47	NA	NA	0.607764299
chrVI_148770_149188	YFR001W	LOC1	TFIIB	<1	<1 min	42.60731778	4.284817099	42.43374387	1.130880838	NA	48	NA	NA	0.629047841
chrVI_148770_149188	YFR001W	LOC1	TFIIB	<1	<1 min	42.60731778	4.284817099	42.43374387	1.130880838	NA	49	NA	NA	0.649418487
chrVI_148770_149188	YFR001W	LOC1	TFIIB	<1	<1 min	42.60731778	4.284817099	42.43374387	1.130880838	NA	50	NA	NA	0.668863426
chrVI_148770_149188	YFR001W	LOC1	TFIIB	<1	<1 min	42.60731778	4.284817099	42.43374387	1.130880838	NA	51	NA	NA	0.687380162
chrVI_148770_149188	YFR001W	LOC1	TFIIB	<1	<1 min	42.60731778	4.284817099	42.43374387	1.130880838	NA	52	NA	NA	0.704975069
chrVI_148770_149188	YFR001W	LOC1	TFIIB	<1	<1 min	42.60731778	4.284817099	42.43374387	1.130880838	NA	53	NA	NA	0.721661985
chrVI_148770_149188	YFR001W	LOC1	TFIIB	<1	<1 min	42.60731778	4.284817099	42.43374387	1.130880838	NA	54	NA	NA	0.737460887
chrVI_148770_149188	YFR001W	LOC1	TFIIB	<1	<1 min	42.60731778	4.284817099	42.43374387	1.130880838	NA	55	NA	NA	0.75239667
chrVI_148770_149188	YFR001W	LOC1	TFIIB	<1	<1 min	42.60731778	4.284817099	42.43374387	1.130880838	NA	56	NA	NA	0.766498042
chrVI_148770_149188	YFR001W	LOC1	TFIIB	<1	<1 min	42.60731778	4.284817099	42.43374387	1.130880838	NA	57	NA	NA	0.779796545
chrVI_148770_149188	YFR001W	LOC1	TFIIB	<1	<1 min	42.60731778	4.284817099	42.43374387	1.130880838	NA	58	NA	NA	0.792325702
chrVI_148770_149188	YFR001W	LOC1	TFIIB	<1	<1 min	42.60731778	4.284817099	42.43374387	1.130880838	NA	59	NA	NA	0.804120284
chrVI_148770_149188	YFR001W	LOC1	TFIIB	<1	<1 min	42.60731778	4.284817099	42.43374387	1.130880838	NA	61	NA	NA	0.825647462
chrVI_148770_149188	YFR001W	LOC1	TFIIB	<1	<1 min	42.60731778	4.284817099	42.43374387	1.130880838	NA	62	NA	NA	0.835450809
chrVI_148770_149188	YFR001W	LOC1	TFIIB	<1	<1 min	42.60731778	4.284817099	42.43374387	1.130880838	NA	63	NA	NA	0.844660332
chrVI_148770_149188	YFR001W	LOC1	TFIIB	<1	<1 min	42.60731778	4.284817099	42.43374387	1.130880838	NA	64	NA	NA	0.853309735
chrVI_148770_149188	YFR001W	LOC1	TFIIB	<1	<1 min	42.60731778	4.284817099	42.43374387	1.130880838	NA	65	NA	NA	0.861431634
chrVI_148770_149188	YFR001W	LOC1	TFIIB	<1	<1 min	42.60731778	4.284817099	42.43374387	1.130880838	NA	66	NA	NA	0.86905741
chrVI_148770_149188	YFR001W	LOC1	TFIIB	<1	<1 min	42.60731778	4.284817099	42.43374387	1.130880838	NA	67	NA	NA	0.87621711
chrVI_148770_149188	YFR001W	LOC1	TFIIB	<1	<1 min	42.60731778	4.284817099	42.43374387	1.130880838	NA	68	NA	NA	0.882939387
chrVI_148770_149188	YFR001W	LOC1	TFIIB	<1	<1 min	42.60731778	4.284817099	42.43374387	1.130880838	NA	69	NA	NA	0.889251465
chrVI_148770_149188	YFR001W	LOC1	TFIIB	<1	<1 min	42.60731778	4.284817099	42.43374387	1.130880838	NA	70	NA	NA	0.895179133
chrVI_148770_149188	YFR001W	LOC1	TFIIB	<1	<1 min	42.60731778	4.284817099	42.43374387	1.130880838	NA	71	NA	NA	0.900746757
chrVI_148770_149188	YFR001W	LOC1	TFIIB	<1	<1 min	42.60731778	4.284817099	42.43374387	1.130880838	NA	72	NA	NA	0.905977303
chrVI_148770_149188	YFR001W	LOC1	TFIIB	<1	<1 min	42.60731778	4.284817099	42.43374387	1.130880838	NA	73	NA	NA	0.91089238
chrVI_148770_149188	YFR001W	LOC1	TFIIB	<1	<1 min	42.60731778	4.284817099	42.43374387	1.130880838	NA	74	NA	NA	0.915512284
chrVI_148770_149188	YFR001W	LOC1	TFIIB	<1	<1 min	42.60731778	4.284817099	42.43374387	1.130880838	NA	75	NA	NA	0.919856052
chrVI_148770_149188	YFR001W	LOC1	TFIIB	<1	<1 min	42.60731778	4.284817099	42.43374387	1.130880838	NA	76	NA	NA	0.923941515
chrVI_148770_149188	YFR001W	LOC1	TFIIB	<1	<1 min	42.60731778	4.284817099	42.43374387	1.130880838	NA	77	NA	NA	0.927785364
chrVI_148770_149188	YFR001W	LOC1	TFIIB	<1	<1 min	42.60731778	4.284817099	42.43374387	1.130880838	NA	78	NA	NA	0.931403201
chrVI_148770_149188	YFR001W	LOC1	TFIIB	<1	<1 min	42.60731778	4.284817099	42.43374387	1.130880838	NA	79	NA	NA	0.934809609
chrVI_148770_149188	YFR001W	LOC1	TFIIB	<1	<1 min	42.60731778	4.284817099	42.43374387	1.130880838	NA	80	NA	NA	0.938018201
chrVI_148770_149188	YFR001W	LOC1	TFIIB	<1	<1 min	42.60731778	4.284817099	42.43374387	1.130880838	NA	81	NA	NA	0.941041687
chrVI_148770_149188	YFR001W	LOC1	TFIIB	<1	<1 min	42.60731778	4.284817099	42.43374387	1.130880838	NA	82	NA	NA	0.943891924
chrVI_148770_149188	YFR001W	LOC1	TFIIB	<1	<1 min	42.60731778	4.284817099	42.43374387	1.130880838	NA	83	NA	NA	0.946579972
chrVI_148770_149188	YFR001W	LOC1	TFIIB	<1	<1 min	42.60731778	4.284817099	42.43374387	1.130880838	NA	84	NA	NA	0.949116146
chrVI_148770_149188	YFR001W	LOC1	TFIIB	<1	<1 min	42.60731778	4.284817099	42.43374387	1.130880838	NA	85	NA	NA	0.951510064
chrVI_148770_149188	YFR001W	LOC1	TFIIB	<1	<1 min	42.60731778	4.284817099	42.43374387	1.130880838	NA	86	NA	NA	0.953770695
chrVI_148770_149188	YFR001W	LOC1	TFIIB	<1	<1 min	42.60731778	4.284817099	42.43374387	1.130880838	NA	87	NA	NA	0.955906402
chrVI_148770_149188	YFR001W	LOC1	TFIIB	<1	<1 min	42.60731778	4.284817099	42.43374387	1.130880838	NA	88	NA	NA	0.957924981
chrVI_148770_149188	YFR001W	LOC1	TFIIB	<1	<1 min	42.60731778	4.284817099	42.43374387	1.130880838	NA	89	NA	NA	0.959833703
chrVI_148770_149188	YFR001W	LOC1	TFIIB	<1	<1 min	42.60731778	4.284817099	42.43374387	1.130880838	NA	91	NA	NA	0.963348252
chrVI_148770_149188	YFR001W	LOC1	TFIIB	<1	<1 min	42.60731778	4.284817099	42.43374387	1.130880838	NA	92	NA	NA	0.964966307
chrVI_148770_149188	YFR001W	LOC1	TFIIB	<1	<1 min	42.60731778	4.284817099	42.43374387	1.130880838	NA	93	NA	NA	0.966499025
chrVI_148770_149188	YFR001W	LOC1	TFIIB	<1	<1 min	42.60731778	4.284817099	42.43374387	1.130880838	NA	94	NA	NA	0.967951546
chrVI_148770_149188	YFR001W	LOC1	TFIIB	<1	<1 min	42.60731778	4.284817099	42.43374387	1.130880838	NA	95	NA	NA	0.969328673
chrVI_148770_149188	YFR001W	LOC1	TFIIB	<1	<1 min	42.60731778	4.284817099	42.43374387	1.130880838	NA	96	NA	NA	0.970634889
chrVI_148770_149188	YFR001W	LOC1	TFIIB	<1	<1 min	42.60731778	4.284817099	42.43374387	1.130880838	NA	97	NA	NA	0.971874383
chrVI_148770_149188	YFR001W	LOC1	TFIIB	<1	<1 min	42.60731778	4.284817099	42.43374387	1.130880838	NA	98	NA	NA	0.97305107
chrVI_148770_149188	YFR001W	LOC1	TFIIB	<1	<1 min	42.60731778	4.284817099	42.43374387	1.130880838	NA	99	NA	NA	0.974168611
chrVI_148770_149188	YFR001W	LOC1	TFIIB	<1	<1 min	42.60731778	4.284817099	42.43374387	1.130880838	NA	100	NA	NA	0.97523043
chrVI_148770_149188	YFR001W	LOC1	TFIIB	<1	<1 min	42.60731778	4.284817099	42.43374387	1.130880838	NA	101	NA	NA	0.976239728
chrVI_148770_149188	YFR001W	LOC1	TFIIB	<1	<1 min	42.60731778	4.284817099	42.43374387	1.130880838	NA	102	NA	NA	0.977199504
chrVI_148770_149188	YFR001W	LOC1	TFIIB	<1	<1 min	42.60731778	4.284817099	42.43374387	1.130880838	NA	103	NA	NA	0.978112563
chrVI_148770_149188	YFR001W	LOC1	TFIIB	<1	<1 min	42.60731778	4.284817099	42.43374387	1.130880838	NA	104	NA	NA	0.978981535
chrVI_148770_149188	YFR001W	LOC1	TFIIB	<1	<1 min	42.60731778	4.284817099	42.43374387	1.130880838	NA	105	NA	NA	0.979808884
chrVI_148770_149188	YFR001W	LOC1	TFIIB	<1	<1 min	42.60731778	4.284817099	42.43374387	1.130880838	NA	106	NA	NA	0.980596917
chrVI_148770_149188	YFR001W	LOC1	TFIIB	<1	<1 min	42.60731778	4.284817099	42.43374387	1.130880838	NA	107	NA	NA	0.9813478
chrVI_148770_149188	YFR001W	LOC1	TFIIB	<1	<1 min	42.60731778	4.284817099	42.43374387	1.130880838	NA	108	NA	NA	0.982063564
chrVI_148770_149188	YFR001W	LOC1	TFIIB	<1	<1 min	42.60731778	4.284817099	42.43374387	1.130880838	NA	109	NA	NA	0.982746116
chrVI_148770_149188	YFR001W	LOC1	TFIIB	<1	<1 min	42.60731778	4.284817099	42.43374387	1.130880838	NA	110	NA	NA	0.983397246
chrVI_148770_149188	YFR001W	LOC1	TFIIB	<1	<1 min	42.60731778	4.284817099	42.43374387	1.130880838	NA	111	NA	NA	0.984018635
chrVI_148770_149188	YFR001W	LOC1	TFIIB	<1	<1 min	42.60731778	4.284817099	42.43374387	1.130880838	NA	112	NA	NA	0.984611862
chrVI_148770_149188	YFR001W	LOC1	TFIIB	<1	<1 min	42.60731778	4.284817099	42.43374387	1.130880838	NA	113	NA	NA	0.985178413
chrVI_148770_149188	YFR001W	LOC1	TFIIB	<1	<1 min	42.60731778	4.284817099	42.43374387	1.130880838	NA	114	NA	NA	0.985719685
chrVI_148770_149188	YFR001W	LOC1	TFIIB	<1	<1 min	42.60731778	4.284817099	42.43374387	1.130880838	NA	115	NA	NA	0.986236992
chrVI_148770_149188	YFR001W	LOC1	TFIIB	<1	<1 min	42.60731778	4.284817099	42.43374387	1.130880838	NA	116	NA	NA	0.986731569
chrVI_148770_149188	YFR001W	LOC1	TFIIB	<1	<1 min	42.60731778	4.284817099	42.43374387	1.130880838	NA	117	NA	NA	0.987204583
chrVI_148770_149188	YFR001W	LOC1	TFIIB	<1	<1 min	42.60731778	4.284817099	42.43374387	1.130880838	NA	118	NA	NA	0.987657129
chrVI_148770_149188	YFR001W	LOC1	TFIIB	<1	<1 min	42.60731778	4.284817099	42.43374387	1.130880838	NA	119	NA	NA	0.988090242
chrVI_148770_149188	YFR001W	LOC1	TFIIB	<1	<1 min	42.60731778	4.284817099	42.43374387	1.130880838	NA	121	NA	NA	0.98890201
chrVI_148770_149188	YFR001W	LOC1	TFIIB	<1	<1 min	42.60731778	4.284817099	42.43374387	1.130880838	NA	122	NA	NA	0.989282452
chrVI_148770_149188	YFR001W	LOC1	TFIIB	<1	<1 min	42.60731778	4.284817099	42.43374387	1.130880838	NA	123	NA	NA	0.989647038
chrVI_148770_149188	YFR001W	LOC1	TFIIB	<1	<1 min	42.60731778	4.284817099	42.43374387	1.130880838	NA	124	NA	NA	0.989996544
chrVI_148770_149188	YFR001W	LOC1	TFIIB	<1	<1 min	42.60731778	4.284817099	42.43374387	1.130880838	NA	125	NA	NA	0.990331698
chrII_512814_513052	YBR137W		TFIIB	11.9859045	>10 min	42.60731778	4.284817099	56.61546517	0.991820252	NA	1	NA	NA	3.08E-08
chrII_512814_513052	YBR137W		TFIIB	11.9859045	>10 min	42.60731778	4.284817099	56.61546517	0.991820252	NA	2	NA	NA	6.01E-07
chrII_512814_513052	YBR137W		TFIIB	11.9859045	>10 min	42.60731778	4.284817099	56.61546517	0.991820252	NA	3	NA	NA	3.41E-06
chrII_512814_513052	YBR137W		TFIIB	11.9859045	>10 min	42.60731778	4.284817099	56.61546517	0.991820252	NA	4	NA	NA	1.17E-05
chrII_512814_513052	YBR137W		TFIIB	11.9859045	>10 min	42.60731778	4.284817099	56.61546517	0.991820252	NA	5	NA	NA	3.05E-05
chrII_512814_513052	YBR137W		TFIIB	11.9859045	>10 min	42.60731778	4.284817099	56.61546517	0.991820252	NA	6	NA	NA	6.66E-05
chrII_512814_513052	YBR137W		TFIIB	11.9859045	>10 min	42.60731778	4.284817099	56.61546517	0.991820252	NA	7	NA	NA	0.000128833
chrII_512814_513052	YBR137W		TFIIB	11.9859045	>10 min	42.60731778	4.284817099	56.61546517	0.991820252	NA	8	NA	NA	0.000228281
chrII_512814_513052	YBR137W		TFIIB	11.9859045	>10 min	42.60731778	4.284817099	56.61546517	0.991820252	NA	9	NA	NA	0.00037808
chrII_512814_513052	YBR137W		TFIIB	11.9859045	>10 min	42.60731778	4.284817099	56.61546517	0.991820252	NA	11	NA	NA	0.000892859
chrII_512814_513052	YBR137W		TFIIB	11.9859045	>10 min	42.60731778	4.284817099	56.61546517	0.991820252	NA	12	NA	NA	0.001295761
chrII_512814_513052	YBR137W		TFIIB	11.9859045	>10 min	42.60731778	4.284817099	56.61546517	0.991820252	NA	13	NA	NA	0.001824921
chrII_512814_513052	YBR137W		TFIIB	11.9859045	>10 min	42.60731778	4.284817099	56.61546517	0.991820252	NA	14	NA	NA	0.002505264
chrII_512814_513052	YBR137W		TFIIB	11.9859045	>10 min	42.60731778	4.284817099	56.61546517	0.991820252	NA	15	NA	NA	0.00336408
chrII_512814_513052	YBR137W		TFIIB	11.9859045	>10 min	42.60731778	4.284817099	56.61546517	0.991820252	NA	16	NA	NA	0.004430973
chrII_512814_513052	YBR137W		TFIIB	11.9859045	>10 min	42.60731778	4.284817099	56.61546517	0.991820252	NA	17	NA	NA	0.005737772
chrII_512814_513052	YBR137W		TFIIB	11.9859045	>10 min	42.60731778	4.284817099	56.61546517	0.991820252	NA	18	NA	NA	0.007318412
chrII_512814_513052	YBR137W		TFIIB	11.9859045	>10 min	42.60731778	4.284817099	56.61546517	0.991820252	NA	19	NA	NA	0.009208762
chrII_512814_513052	YBR137W		TFIIB	11.9859045	>10 min	42.60731778	4.284817099	56.61546517	0.991820252	NA	21	NA	NA	0.014070435
chrII_512814_513052	YBR137W		TFIIB	11.9859045	>10 min	42.60731778	4.284817099	56.61546517	0.991820252	NA	22	NA	NA	0.017121015
chrII_512814_513052	YBR137W		TFIIB	11.9859045	>10 min	42.60731778	4.284817099	56.61546517	0.991820252	NA	23	NA	NA	0.020639124
chrII_512814_513052	YBR137W		TFIIB	11.9859045	>10 min	42.60731778	4.284817099	56.61546517	0.991820252	NA	24	NA	NA	0.024666064
chrII_512814_513052	YBR137W		TFIIB	11.9859045	>10 min	42.60731778	4.284817099	56.61546517	0.991820252	NA	26	NA	NA	0.034410297
chrII_512814_513052	YBR137W		TFIIB	11.9859045	>10 min	42.60731778	4.284817099	56.61546517	0.991820252	NA	27	NA	NA	0.040207145
chrII_512814_513052	YBR137W		TFIIB	11.9859045	>10 min	42.60731778	4.284817099	56.61546517	0.991820252	NA	28	NA	NA	0.04667069
chrII_512814_513052	YBR137W		TFIIB	11.9859045	>10 min	42.60731778	4.284817099	56.61546517	0.991820252	NA	29	NA	NA	0.053835458
chrII_512814_513052	YBR137W		TFIIB	11.9859045	>10 min	42.60731778	4.284817099	56.61546517	0.991820252	NA	31	NA	NA	0.070389353
chrII_512814_513052	YBR137W		TFIIB	11.9859045	>10 min	42.60731778	4.284817099	56.61546517	0.991820252	NA	32	NA	NA	0.079827987
chrII_512814_513052	YBR137W		TFIIB	11.9859045	>10 min	42.60731778	4.284817099	56.61546517	0.991820252	NA	33	NA	NA	0.090065492
chrII_512814_513052	YBR137W		TFIIB	11.9859045	>10 min	42.60731778	4.284817099	56.61546517	0.991820252	NA	34	NA	NA	0.10111278
chrII_512814_513052	YBR137W		TFIIB	11.9859045	>10 min	42.60731778	4.284817099	56.61546517	0.991820252	NA	35	NA	NA	0.112974184
chrII_512814_513052	YBR137W		TFIIB	11.9859045	>10 min	42.60731778	4.284817099	56.61546517	0.991820252	NA	36	NA	NA	0.125647011
chrII_512814_513052	YBR137W		TFIIB	11.9859045	>10 min	42.60731778	4.284817099	56.61546517	0.991820252	NA	37	NA	NA	0.139121215
chrII_512814_513052	YBR137W		TFIIB	11.9859045	>10 min	42.60731778	4.284817099	56.61546517	0.991820252	NA	38	NA	NA	0.153379209
chrII_512814_513052	YBR137W		TFIIB	11.9859045	>10 min	42.60731778	4.284817099	56.61546517	0.991820252	NA	39	NA	NA	0.168395816
chrII_512814_513052	YBR137W		TFIIB	11.9859045	>10 min	42.60731778	4.284817099	56.61546517	0.991820252	NA	41	NA	NA	0.200567087
chrII_512814_513052	YBR137W		TFIIB	11.9859045	>10 min	42.60731778	4.284817099	56.61546517	0.991820252	NA	42	NA	NA	0.217635308
chrII_512814_513052	YBR137W		TFIIB	11.9859045	>10 min	42.60731778	4.284817099	56.61546517	0.991820252	NA	43	NA	NA	0.235290275
chrII_512814_513052	YBR137W		TFIIB	11.9859045	>10 min	42.60731778	4.284817099	56.61546517	0.991820252	NA	44	NA	NA	0.253473758
chrII_512814_513052	YBR137W		TFIIB	11.9859045	>10 min	42.60731778	4.284817099	56.61546517	0.991820252	NA	45	NA	NA	0.272122904
chrII_512814_513052	YBR137W		TFIIB	11.9859045	>10 min	42.60731778	4.284817099	56.61546517	0.991820252	NA	46	NA	NA	0.291171163
chrII_512814_513052	YBR137W		TFIIB	11.9859045	>10 min	42.60731778	4.284817099	56.61546517	0.991820252	NA	47	NA	NA	0.310549276
chrII_512814_513052	YBR137W		TFIIB	11.9859045	>10 min	42.60731778	4.284817099	56.61546517	0.991820252	NA	48	NA	NA	0.330186287
chrII_512814_513052	YBR137W		TFIIB	11.9859045	>10 min	42.60731778	4.284817099	56.61546517	0.991820252	NA	49	NA	NA	0.350010567
chrII_512814_513052	YBR137W		TFIIB	11.9859045	>10 min	42.60731778	4.284817099	56.61546517	0.991820252	NA	50	NA	NA	0.369950808
chrII_512814_513052	YBR137W		TFIIB	11.9859045	>10 min	42.60731778	4.284817099	56.61546517	0.991820252	NA	51	NA	NA	0.389936958
chrII_512814_513052	YBR137W		TFIIB	11.9859045	>10 min	42.60731778	4.284817099	56.61546517	0.991820252	NA	52	NA	NA	0.409901092
chrII_512814_513052	YBR137W		TFIIB	11.9859045	>10 min	42.60731778	4.284817099	56.61546517	0.991820252	NA	53	NA	NA	0.429778177
chrII_512814_513052	YBR137W		TFIIB	11.9859045	>10 min	42.60731778	4.284817099	56.61546517	0.991820252	NA	54	NA	NA	0.449506739
chrII_512814_513052	YBR137W		TFIIB	11.9859045	>10 min	42.60731778	4.284817099	56.61546517	0.991820252	NA	55	NA	NA	0.469029408
chrII_512814_513052	YBR137W		TFIIB	11.9859045	>10 min	42.60731778	4.284817099	56.61546517	0.991820252	NA	56	NA	NA	0.488293349
chrII_512814_513052	YBR137W		TFIIB	11.9859045	>10 min	42.60731778	4.284817099	56.61546517	0.991820252	NA	57	NA	NA	0.507250563
chrII_512814_513052	YBR137W		TFIIB	11.9859045	>10 min	42.60731778	4.284817099	56.61546517	0.991820252	NA	58	NA	NA	0.52585809
chrII_512814_513052	YBR137W		TFIIB	11.9859045	>10 min	42.60731778	4.284817099	56.61546517	0.991820252	NA	59	NA	NA	0.544078091
chrII_512814_513052	YBR137W		TFIIB	11.9859045	>10 min	42.60731778	4.284817099	56.61546517	0.991820252	NA	61	NA	NA	0.579229619
chrII_512814_513052	YBR137W		TFIIB	11.9859045	>10 min	42.60731778	4.284817099	56.61546517	0.991820252	NA	62	NA	NA	0.596110581
chrII_512814_513052	YBR137W		TFIIB	11.9859045	>10 min	42.60731778	4.284817099	56.61546517	0.991820252	NA	63	NA	NA	0.612502494
chrII_512814_513052	YBR137W		TFIIB	11.9859045	>10 min	42.60731778	4.284817099	56.61546517	0.991820252	NA	64	NA	NA	0.628391484
chrII_512814_513052	YBR137W		TFIIB	11.9859045	>10 min	42.60731778	4.284817099	56.61546517	0.991820252	NA	65	NA	NA	0.64376773
chrII_512814_513052	YBR137W		TFIIB	11.9859045	>10 min	42.60731778	4.284817099	56.61546517	0.991820252	NA	66	NA	NA	0.658625137
chrII_512814_513052	YBR137W		TFIIB	11.9859045	>10 min	42.60731778	4.284817099	56.61546517	0.991820252	NA	67	NA	NA	0.672960992
chrII_512814_513052	YBR137W		TFIIB	11.9859045	>10 min	42.60731778	4.284817099	56.61546517	0.991820252	NA	68	NA	NA	0.686775624
chrII_512814_513052	YBR137W		TFIIB	11.9859045	>10 min	42.60731778	4.284817099	56.61546517	0.991820252	NA	69	NA	NA	0.700072061
chrII_512814_513052	YBR137W		TFIIB	11.9859045	>10 min	42.60731778	4.284817099	56.61546517	0.991820252	NA	70	NA	NA	0.7128557
chrII_512814_513052	YBR137W		TFIIB	11.9859045	>10 min	42.60731778	4.284817099	56.61546517	0.991820252	NA	71	NA	NA	0.725133989
chrII_512814_513052	YBR137W		TFIIB	11.9859045	>10 min	42.60731778	4.284817099	56.61546517	0.991820252	NA	72	NA	NA	0.736916127
chrII_512814_513052	YBR137W		TFIIB	11.9859045	>10 min	42.60731778	4.284817099	56.61546517	0.991820252	NA	73	NA	NA	0.748212784
chrII_512814_513052	YBR137W		TFIIB	11.9859045	>10 min	42.60731778	4.284817099	56.61546517	0.991820252	NA	74	NA	NA	0.75903584
chrII_512814_513052	YBR137W		TFIIB	11.9859045	>10 min	42.60731778	4.284817099	56.61546517	0.991820252	NA	75	NA	NA	0.769398153
chrII_512814_513052	YBR137W		TFIIB	11.9859045	>10 min	42.60731778	4.284817099	56.61546517	0.991820252	NA	76	NA	NA	0.779313343
chrII_512814_513052	YBR137W		TFIIB	11.9859045	>10 min	42.60731778	4.284817099	56.61546517	0.991820252	NA	77	NA	NA	0.788795598
chrII_512814_513052	YBR137W		TFIIB	11.9859045	>10 min	42.60731778	4.284817099	56.61546517	0.991820252	NA	78	NA	NA	0.797859507
chrII_512814_513052	YBR137W		TFIIB	11.9859045	>10 min	42.60731778	4.284817099	56.61546517	0.991820252	NA	79	NA	NA	0.806519907
chrII_512814_513052	YBR137W		TFIIB	11.9859045	>10 min	42.60731778	4.284817099	56.61546517	0.991820252	NA	80	NA	NA	0.814791756
chrII_512814_513052	YBR137W		TFIIB	11.9859045	>10 min	42.60731778	4.284817099	56.61546517	0.991820252	NA	81	NA	NA	0.822690017
chrII_512814_513052	YBR137W		TFIIB	11.9859045	>10 min	42.60731778	4.284817099	56.61546517	0.991820252	NA	82	NA	NA	0.830229559
chrII_512814_513052	YBR137W		TFIIB	11.9859045	>10 min	42.60731778	4.284817099	56.61546517	0.991820252	NA	83	NA	NA	0.837425082
chrII_512814_513052	YBR137W		TFIIB	11.9859045	>10 min	42.60731778	4.284817099	56.61546517	0.991820252	NA	84	NA	NA	0.844291042
chrII_512814_513052	YBR137W		TFIIB	11.9859045	>10 min	42.60731778	4.284817099	56.61546517	0.991820252	NA	85	NA	NA	0.8508416
chrII_512814_513052	YBR137W		TFIIB	11.9859045	>10 min	42.60731778	4.284817099	56.61546517	0.991820252	NA	86	NA	NA	0.857090572
chrII_512814_513052	YBR137W		TFIIB	11.9859045	>10 min	42.60731778	4.284817099	56.61546517	0.991820252	NA	87	NA	NA	0.863051397
chrII_512814_513052	YBR137W		TFIIB	11.9859045	>10 min	42.60731778	4.284817099	56.61546517	0.991820252	NA	88	NA	NA	0.868737106
chrII_512814_513052	YBR137W		TFIIB	11.9859045	>10 min	42.60731778	4.284817099	56.61546517	0.991820252	NA	89	NA	NA	0.874160306
chrII_512814_513052	YBR137W		TFIIB	11.9859045	>10 min	42.60731778	4.284817099	56.61546517	0.991820252	NA	91	NA	NA	0.884267388
chrII_512814_513052	YBR137W		TFIIB	11.9859045	>10 min	42.60731778	4.284817099	56.61546517	0.991820252	NA	92	NA	NA	0.888974248
chrII_512814_513052	YBR137W		TFIIB	11.9859045	>10 min	42.60731778	4.284817099	56.61546517	0.991820252	NA	93	NA	NA	0.893464553
chrII_512814_513052	YBR137W		TFIIB	11.9859045	>10 min	42.60731778	4.284817099	56.61546517	0.991820252	NA	94	NA	NA	0.897748661
chrII_512814_513052	YBR137W		TFIIB	11.9859045	>10 min	42.60731778	4.284817099	56.61546517	0.991820252	NA	95	NA	NA	0.901836488
chrII_512814_513052	YBR137W		TFIIB	11.9859045	>10 min	42.60731778	4.284817099	56.61546517	0.991820252	NA	96	NA	NA	0.905737515
chrII_512814_513052	YBR137W		TFIIB	11.9859045	>10 min	42.60731778	4.284817099	56.61546517	0.991820252	NA	97	NA	NA	0.909460793
chrII_512814_513052	YBR137W		TFIIB	11.9859045	>10 min	42.60731778	4.284817099	56.61546517	0.991820252	NA	98	NA	NA	0.913014961
chrII_512814_513052	YBR137W		TFIIB	11.9859045	>10 min	42.60731778	4.284817099	56.61546517	0.991820252	NA	99	NA	NA	0.916408255
chrII_512814_513052	YBR137W		TFIIB	11.9859045	>10 min	42.60731778	4.284817099	56.61546517	0.991820252	NA	100	NA	NA	0.91964852
chrII_512814_513052	YBR137W		TFIIB	11.9859045	>10 min	42.60731778	4.284817099	56.61546517	0.991820252	NA	101	NA	NA	0.922743225
chrII_512814_513052	YBR137W		TFIIB	11.9859045	>10 min	42.60731778	4.284817099	56.61546517	0.991820252	NA	102	NA	NA	0.925699478
chrII_512814_513052	YBR137W		TFIIB	11.9859045	>10 min	42.60731778	4.284817099	56.61546517	0.991820252	NA	103	NA	NA	0.92852404
chrII_512814_513052	YBR137W		TFIIB	11.9859045	>10 min	42.60731778	4.284817099	56.61546517	0.991820252	NA	104	NA	NA	0.931223335
chrII_512814_513052	YBR137W		TFIIB	11.9859045	>10 min	42.60731778	4.284817099	56.61546517	0.991820252	NA	105	NA	NA	0.933803471
chrII_512814_513052	YBR137W		TFIIB	11.9859045	>10 min	42.60731778	4.284817099	56.61546517	0.991820252	NA	106	NA	NA	0.936270248
chrII_512814_513052	YBR137W		TFIIB	11.9859045	>10 min	42.60731778	4.284817099	56.61546517	0.991820252	NA	107	NA	NA	0.938629178
chrII_512814_513052	YBR137W		TFIIB	11.9859045	>10 min	42.60731778	4.284817099	56.61546517	0.991820252	NA	108	NA	NA	0.940885489
chrII_512814_513052	YBR137W		TFIIB	11.9859045	>10 min	42.60731778	4.284817099	56.61546517	0.991820252	NA	109	NA	NA	0.943044151
chrII_512814_513052	YBR137W		TFIIB	11.9859045	>10 min	42.60731778	4.284817099	56.61546517	0.991820252	NA	110	NA	NA	0.945109875
chrII_512814_513052	YBR137W		TFIIB	11.9859045	>10 min	42.60731778	4.284817099	56.61546517	0.991820252	NA	111	NA	NA	0.947087136
chrII_512814_513052	YBR137W		TFIIB	11.9859045	>10 min	42.60731778	4.284817099	56.61546517	0.991820252	NA	112	NA	NA	0.94898018
chrII_512814_513052	YBR137W		TFIIB	11.9859045	>10 min	42.60731778	4.284817099	56.61546517	0.991820252	NA	113	NA	NA	0.950793035
chrII_512814_513052	YBR137W		TFIIB	11.9859045	>10 min	42.60731778	4.284817099	56.61546517	0.991820252	NA	114	NA	NA	0.952529526
chrII_512814_513052	YBR137W		TFIIB	11.9859045	>10 min	42.60731778	4.284817099	56.61546517	0.991820252	NA	115	NA	NA	0.954193278
chrII_512814_513052	YBR137W		TFIIB	11.9859045	>10 min	42.60731778	4.284817099	56.61546517	0.991820252	NA	116	NA	NA	0.955787735
chrII_512814_513052	YBR137W		TFIIB	11.9859045	>10 min	42.60731778	4.284817099	56.61546517	0.991820252	NA	117	NA	NA	0.957316163
chrII_512814_513052	YBR137W		TFIIB	11.9859045	>10 min	42.60731778	4.284817099	56.61546517	0.991820252	NA	118	NA	NA	0.958781662
chrII_512814_513052	YBR137W		TFIIB	11.9859045	>10 min	42.60731778	4.284817099	56.61546517	0.991820252	NA	119	NA	NA	0.960187175
chrII_512814_513052	YBR137W		TFIIB	11.9859045	>10 min	42.60731778	4.284817099	56.61546517	0.991820252	NA	121	NA	NA	0.962829268
chrII_512814_513052	YBR137W		TFIIB	11.9859045	>10 min	42.60731778	4.284817099	56.61546517	0.991820252	NA	122	NA	NA	0.964071015
chrII_512814_513052	YBR137W		TFIIB	11.9859045	>10 min	42.60731778	4.284817099	56.61546517	0.991820252	NA	123	NA	NA	0.965263124
chrII_512814_513052	YBR137W		TFIIB	11.9859045	>10 min	42.60731778	4.284817099	56.61546517	0.991820252	NA	124	NA	NA	0.966407863
chrII_512814_513052	YBR137W		TFIIB	11.9859045	>10 min	42.60731778	4.284817099	56.61546517	0.991820252	NA	125	NA	NA	0.967507389
chrXVI_694791_695252	YPR074W-A		TFIIB	2.737151636	1-10 min	42.60731778	4.284817099	46.98802064	0.91927599	NA	1	NA	NA	6.85E-08
chrXVI_694791_695252	YPR074W-A		TFIIB	2.737151636	1-10 min	42.60731778	4.284817099	46.98802064	0.91927599	NA	2	NA	NA	1.34E-06
chrXVI_694791_695252	YPR074W-A		TFIIB	2.737151636	1-10 min	42.60731778	4.284817099	46.98802064	0.91927599	NA	3	NA	NA	7.59E-06
chrXVI_694791_695252	YPR074W-A		TFIIB	2.737151636	1-10 min	42.60731778	4.284817099	46.98802064	0.91927599	NA	4	NA	NA	2.60E-05
chrXVI_694791_695252	YPR074W-A		TFIIB	2.737151636	1-10 min	42.60731778	4.284817099	46.98802064	0.91927599	NA	5	NA	NA	6.77E-05
chrXVI_694791_695252	YPR074W-A		TFIIB	2.737151636	1-10 min	42.60731778	4.284817099	46.98802064	0.91927599	NA	6	NA	NA	0.000147915
chrXVI_694791_695252	YPR074W-A		TFIIB	2.737151636	1-10 min	42.60731778	4.284817099	46.98802064	0.91927599	NA	7	NA	NA	0.000286291
chrXVI_694791_695252	YPR074W-A		TFIIB	2.737151636	1-10 min	42.60731778	4.284817099	46.98802064	0.91927599	NA	8	NA	NA	0.00050722
chrXVI_694791_695252	YPR074W-A		TFIIB	2.737151636	1-10 min	42.60731778	4.284817099	46.98802064	0.91927599	NA	9	NA	NA	0.000839906
chrXVI_694791_695252	YPR074W-A		TFIIB	2.737151636	1-10 min	42.60731778	4.284817099	46.98802064	0.91927599	NA	11	NA	NA	0.00198224
chrXVI_694791_695252	YPR074W-A		TFIIB	2.737151636	1-10 min	42.60731778	4.284817099	46.98802064	0.91927599	NA	12	NA	NA	0.002875309
chrXVI_694791_695252	YPR074W-A		TFIIB	2.737151636	1-10 min	42.60731778	4.284817099	46.98802064	0.91927599	NA	13	NA	NA	0.004046907
chrXVI_694791_695252	YPR074W-A		TFIIB	2.737151636	1-10 min	42.60731778	4.284817099	46.98802064	0.91927599	NA	14	NA	NA	0.005551015
chrXVI_694791_695252	YPR074W-A		TFIIB	2.737151636	1-10 min	42.60731778	4.284817099	46.98802064	0.91927599	NA	15	NA	NA	0.007446135
chrXVI_694791_695252	YPR074W-A		TFIIB	2.737151636	1-10 min	42.60731778	4.284817099	46.98802064	0.91927599	NA	16	NA	NA	0.009794898
chrXVI_694791_695252	YPR074W-A		TFIIB	2.737151636	1-10 min	42.60731778	4.284817099	46.98802064	0.91927599	NA	17	NA	NA	0.012663525
chrXVI_694791_695252	YPR074W-A		TFIIB	2.737151636	1-10 min	42.60731778	4.284817099	46.98802064	0.91927599	NA	18	NA	NA	0.016121134
chrXVI_694791_695252	YPR074W-A		TFIIB	2.737151636	1-10 min	42.60731778	4.284817099	46.98802064	0.91927599	NA	19	NA	NA	0.020238875
chrXVI_694791_695252	YPR074W-A		TFIIB	2.737151636	1-10 min	42.60731778	4.284817099	46.98802064	0.91927599	NA	21	NA	NA	0.030743097
chrXVI_694791_695252	YPR074W-A		TFIIB	2.737151636	1-10 min	42.60731778	4.284817099	46.98802064	0.91927599	NA	22	NA	NA	0.037271788
chrXVI_694791_695252	YPR074W-A		TFIIB	2.737151636	1-10 min	42.60731778	4.284817099	46.98802064	0.91927599	NA	23	NA	NA	0.044742086
chrXVI_694791_695252	YPR074W-A		TFIIB	2.737151636	1-10 min	42.60731778	4.284817099	46.98802064	0.91927599	NA	24	NA	NA	0.053216264
chrXVI_694791_695252	YPR074W-A		TFIIB	2.737151636	1-10 min	42.60731778	4.284817099	46.98802064	0.91927599	NA	26	NA	NA	0.073390463
chrXVI_694791_695252	YPR074W-A		TFIIB	2.737151636	1-10 min	42.60731778	4.284817099	46.98802064	0.91927599	NA	27	NA	NA	0.085174763
chrXVI_694791_695252	YPR074W-A		TFIIB	2.737151636	1-10 min	42.60731778	4.284817099	46.98802064	0.91927599	NA	28	NA	NA	0.098128061
chrXVI_694791_695252	YPR074W-A		TFIIB	2.737151636	1-10 min	42.60731778	4.284817099	46.98802064	0.91927599	NA	29	NA	NA	0.112262195
chrXVI_694791_695252	YPR074W-A		TFIIB	2.737151636	1-10 min	42.60731778	4.284817099	46.98802064	0.91927599	NA	31	NA	NA	0.144046618
chrXVI_694791_695252	YPR074W-A		TFIIB	2.737151636	1-10 min	42.60731778	4.284817099	46.98802064	0.91927599	NA	32	NA	NA	0.161644661
chrXVI_694791_695252	YPR074W-A		TFIIB	2.737151636	1-10 min	42.60731778	4.284817099	46.98802064	0.91927599	NA	33	NA	NA	0.180318571
chrXVI_694791_695252	YPR074W-A		TFIIB	2.737151636	1-10 min	42.60731778	4.284817099	46.98802064	0.91927599	NA	34	NA	NA	0.200002914
chrXVI_694791_695252	YPR074W-A		TFIIB	2.737151636	1-10 min	42.60731778	4.284817099	46.98802064	0.91927599	NA	35	NA	NA	0.220617784
chrXVI_694791_695252	YPR074W-A		TFIIB	2.737151636	1-10 min	42.60731778	4.284817099	46.98802064	0.91927599	NA	36	NA	NA	0.242070237
chrXVI_694791_695252	YPR074W-A		TFIIB	2.737151636	1-10 min	42.60731778	4.284817099	46.98802064	0.91927599	NA	37	NA	NA	0.264256135
chrXVI_694791_695252	YPR074W-A		TFIIB	2.737151636	1-10 min	42.60731778	4.284817099	46.98802064	0.91927599	NA	38	NA	NA	0.287062326
chrXVI_694791_695252	YPR074W-A		TFIIB	2.737151636	1-10 min	42.60731778	4.284817099	46.98802064	0.91927599	NA	39	NA	NA	0.310369069
chrXVI_694791_695252	YPR074W-A		TFIIB	2.737151636	1-10 min	42.60731778	4.284817099	46.98802064	0.91927599	NA	41	NA	NA	0.357987677
chrXVI_694791_695252	YPR074W-A		TFIIB	2.737151636	1-10 min	42.60731778	4.284817099	46.98802064	0.91927599	NA	42	NA	NA	0.382050171
chrXVI_694791_695252	YPR074W-A		TFIIB	2.737151636	1-10 min	42.60731778	4.284817099	46.98802064	0.91927599	NA	43	NA	NA	0.40611931
chrXVI_694791_695252	YPR074W-A		TFIIB	2.737151636	1-10 min	42.60731778	4.284817099	46.98802064	0.91927599	NA	44	NA	NA	0.430079801
chrXVI_694791_695252	YPR074W-A		TFIIB	2.737151636	1-10 min	42.60731778	4.284817099	46.98802064	0.91927599	NA	45	NA	NA	0.453823582
chrXVI_694791_695252	YPR074W-A		TFIIB	2.737151636	1-10 min	42.60731778	4.284817099	46.98802064	0.91927599	NA	46	NA	NA	0.477251241
chrXVI_694791_695252	YPR074W-A		TFIIB	2.737151636	1-10 min	42.60731778	4.284817099	46.98802064	0.91927599	NA	47	NA	NA	0.500273063
chrXVI_694791_695252	YPR074W-A		TFIIB	2.737151636	1-10 min	42.60731778	4.284817099	46.98802064	0.91927599	NA	48	NA	NA	0.522809722
chrXVI_694791_695252	YPR074W-A		TFIIB	2.737151636	1-10 min	42.60731778	4.284817099	46.98802064	0.91927599	NA	49	NA	NA	0.544792626
chrXVI_694791_695252	YPR074W-A		TFIIB	2.737151636	1-10 min	42.60731778	4.284817099	46.98802064	0.91927599	NA	50	NA	NA	0.566163959
chrXVI_694791_695252	YPR074W-A		TFIIB	2.737151636	1-10 min	42.60731778	4.284817099	46.98802064	0.91927599	NA	51	NA	NA	0.586876464
chrXVI_694791_695252	YPR074W-A		TFIIB	2.737151636	1-10 min	42.60731778	4.284817099	46.98802064	0.91927599	NA	52	NA	NA	0.606892991
chrXVI_694791_695252	YPR074W-A		TFIIB	2.737151636	1-10 min	42.60731778	4.284817099	46.98802064	0.91927599	NA	53	NA	NA	0.626185895
chrXVI_694791_695252	YPR074W-A		TFIIB	2.737151636	1-10 min	42.60731778	4.284817099	46.98802064	0.91927599	NA	54	NA	NA	0.644736291
chrXVI_694791_695252	YPR074W-A		TFIIB	2.737151636	1-10 min	42.60731778	4.284817099	46.98802064	0.91927599	NA	55	NA	NA	0.662533244
chrXVI_694791_695252	YPR074W-A		TFIIB	2.737151636	1-10 min	42.60731778	4.284817099	46.98802064	0.91927599	NA	56	NA	NA	0.679572902
chrXVI_694791_695252	YPR074W-A		TFIIB	2.737151636	1-10 min	42.60731778	4.284817099	46.98802064	0.91927599	NA	57	NA	NA	0.695857632
chrXVI_694791_695252	YPR074W-A		TFIIB	2.737151636	1-10 min	42.60731778	4.284817099	46.98802064	0.91927599	NA	58	NA	NA	0.711395155
chrXVI_694791_695252	YPR074W-A		TFIIB	2.737151636	1-10 min	42.60731778	4.284817099	46.98802064	0.91927599	NA	59	NA	NA	0.726197732
chrXVI_694791_695252	YPR074W-A		TFIIB	2.737151636	1-10 min	42.60731778	4.284817099	46.98802064	0.91927599	NA	61	NA	NA	0.753665191
chrXVI_694791_695252	YPR074W-A		TFIIB	2.737151636	1-10 min	42.60731778	4.284817099	46.98802064	0.91927599	NA	62	NA	NA	0.766370635
chrXVI_694791_695252	YPR074W-A		TFIIB	2.737151636	1-10 min	42.60731778	4.284817099	46.98802064	0.91927599	NA	63	NA	NA	0.77842103
chrXVI_694791_695252	YPR074W-A		TFIIB	2.737151636	1-10 min	42.60731778	4.284817099	46.98802064	0.91927599	NA	64	NA	NA	0.789841009
chrXVI_694791_695252	YPR074W-A		TFIIB	2.737151636	1-10 min	42.60731778	4.284817099	46.98802064	0.91927599	NA	65	NA	NA	0.800656082
chrXVI_694791_695252	YPR074W-A		TFIIB	2.737151636	1-10 min	42.60731778	4.284817099	46.98802064	0.91927599	NA	66	NA	NA	0.810892254
chrXVI_694791_695252	YPR074W-A		TFIIB	2.737151636	1-10 min	42.60731778	4.284817099	46.98802064	0.91927599	NA	67	NA	NA	0.820575705
chrXVI_694791_695252	YPR074W-A		TFIIB	2.737151636	1-10 min	42.60731778	4.284817099	46.98802064	0.91927599	NA	68	NA	NA	0.829732516
chrXVI_694791_695252	YPR074W-A		TFIIB	2.737151636	1-10 min	42.60731778	4.284817099	46.98802064	0.91927599	NA	69	NA	NA	0.838388451
chrXVI_694791_695252	YPR074W-A		TFIIB	2.737151636	1-10 min	42.60731778	4.284817099	46.98802064	0.91927599	NA	70	NA	NA	0.846568776
chrXVI_694791_695252	YPR074W-A		TFIIB	2.737151636	1-10 min	42.60731778	4.284817099	46.98802064	0.91927599	NA	71	NA	NA	0.85429812
chrXVI_694791_695252	YPR074W-A		TFIIB	2.737151636	1-10 min	42.60731778	4.284817099	46.98802064	0.91927599	NA	72	NA	NA	0.861600359
chrXVI_694791_695252	YPR074W-A		TFIIB	2.737151636	1-10 min	42.60731778	4.284817099	46.98802064	0.91927599	NA	73	NA	NA	0.86849854
chrXVI_694791_695252	YPR074W-A		TFIIB	2.737151636	1-10 min	42.60731778	4.284817099	46.98802064	0.91927599	NA	74	NA	NA	0.875014823
chrXVI_694791_695252	YPR074W-A		TFIIB	2.737151636	1-10 min	42.60731778	4.284817099	46.98802064	0.91927599	NA	75	NA	NA	0.88117044
chrXVI_694791_695252	YPR074W-A		TFIIB	2.737151636	1-10 min	42.60731778	4.284817099	46.98802064	0.91927599	NA	76	NA	NA	0.886985674
chrXVI_694791_695252	YPR074W-A		TFIIB	2.737151636	1-10 min	42.60731778	4.284817099	46.98802064	0.91927599	NA	77	NA	NA	0.892479856
chrXVI_694791_695252	YPR074W-A		TFIIB	2.737151636	1-10 min	42.60731778	4.284817099	46.98802064	0.91927599	NA	78	NA	NA	0.897671361
chrXVI_694791_695252	YPR074W-A		TFIIB	2.737151636	1-10 min	42.60731778	4.284817099	46.98802064	0.91927599	NA	79	NA	NA	0.90257763
chrXVI_694791_695252	YPR074W-A		TFIIB	2.737151636	1-10 min	42.60731778	4.284817099	46.98802064	0.91927599	NA	80	NA	NA	0.907215181
chrXVI_694791_695252	YPR074W-A		TFIIB	2.737151636	1-10 min	42.60731778	4.284817099	46.98802064	0.91927599	NA	81	NA	NA	0.91159964
chrXVI_694791_695252	YPR074W-A		TFIIB	2.737151636	1-10 min	42.60731778	4.284817099	46.98802064	0.91927599	NA	82	NA	NA	0.915745766
chrXVI_694791_695252	YPR074W-A		TFIIB	2.737151636	1-10 min	42.60731778	4.284817099	46.98802064	0.91927599	NA	83	NA	NA	0.919667489
chrXVI_694791_695252	YPR074W-A		TFIIB	2.737151636	1-10 min	42.60731778	4.284817099	46.98802064	0.91927599	NA	84	NA	NA	0.923377937
chrXVI_694791_695252	YPR074W-A		TFIIB	2.737151636	1-10 min	42.60731778	4.284817099	46.98802064	0.91927599	NA	85	NA	NA	0.926889479
chrXVI_694791_695252	YPR074W-A		TFIIB	2.737151636	1-10 min	42.60731778	4.284817099	46.98802064	0.91927599	NA	86	NA	NA	0.930213752
chrXVI_694791_695252	YPR074W-A		TFIIB	2.737151636	1-10 min	42.60731778	4.284817099	46.98802064	0.91927599	NA	87	NA	NA	0.933361708
chrXVI_694791_695252	YPR074W-A		TFIIB	2.737151636	1-10 min	42.60731778	4.284817099	46.98802064	0.91927599	NA	88	NA	NA	0.936343641
chrXVI_694791_695252	YPR074W-A		TFIIB	2.737151636	1-10 min	42.60731778	4.284817099	46.98802064	0.91927599	NA	89	NA	NA	0.939169225
chrXVI_694791_695252	YPR074W-A		TFIIB	2.737151636	1-10 min	42.60731778	4.284817099	46.98802064	0.91927599	NA	91	NA	NA	0.944387151
chrXVI_694791_695252	YPR074W-A		TFIIB	2.737151636	1-10 min	42.60731778	4.284817099	46.98802064	0.91927599	NA	92	NA	NA	0.946796046
chrXVI_694791_695252	YPR074W-A		TFIIB	2.737151636	1-10 min	42.60731778	4.284817099	46.98802064	0.91927599	NA	93	NA	NA	0.949081762
chrXVI_694791_695252	YPR074W-A		TFIIB	2.737151636	1-10 min	42.60731778	4.284817099	46.98802064	0.91927599	NA	94	NA	NA	0.951251365
chrXVI_694791_695252	YPR074W-A		TFIIB	2.737151636	1-10 min	42.60731778	4.284817099	46.98802064	0.91927599	NA	95	NA	NA	0.953311487
chrXVI_694791_695252	YPR074W-A		TFIIB	2.737151636	1-10 min	42.60731778	4.284817099	46.98802064	0.91927599	NA	96	NA	NA	0.955268357
chrXVI_694791_695252	YPR074W-A		TFIIB	2.737151636	1-10 min	42.60731778	4.284817099	46.98802064	0.91927599	NA	97	NA	NA	0.957127819
chrXVI_694791_695252	YPR074W-A		TFIIB	2.737151636	1-10 min	42.60731778	4.284817099	46.98802064	0.91927599	NA	98	NA	NA	0.958895363
chrXVI_694791_695252	YPR074W-A		TFIIB	2.737151636	1-10 min	42.60731778	4.284817099	46.98802064	0.91927599	NA	99	NA	NA	0.960576142
chrXVI_694791_695252	YPR074W-A		TFIIB	2.737151636	1-10 min	42.60731778	4.284817099	46.98802064	0.91927599	NA	100	NA	NA	0.962174994
chrXVI_694791_695252	YPR074W-A		TFIIB	2.737151636	1-10 min	42.60731778	4.284817099	46.98802064	0.91927599	NA	101	NA	NA	0.963696466
chrXVI_694791_695252	YPR074W-A		TFIIB	2.737151636	1-10 min	42.60731778	4.284817099	46.98802064	0.91927599	NA	102	NA	NA	0.965144826
chrXVI_694791_695252	YPR074W-A		TFIIB	2.737151636	1-10 min	42.60731778	4.284817099	46.98802064	0.91927599	NA	103	NA	NA	0.966524085
chrXVI_694791_695252	YPR074W-A		TFIIB	2.737151636	1-10 min	42.60731778	4.284817099	46.98802064	0.91927599	NA	104	NA	NA	0.967838013
chrXVI_694791_695252	YPR074W-A		TFIIB	2.737151636	1-10 min	42.60731778	4.284817099	46.98802064	0.91927599	NA	105	NA	NA	0.969090154
chrXVI_694791_695252	YPR074W-A		TFIIB	2.737151636	1-10 min	42.60731778	4.284817099	46.98802064	0.91927599	NA	106	NA	NA	0.970283837
chrXVI_694791_695252	YPR074W-A		TFIIB	2.737151636	1-10 min	42.60731778	4.284817099	46.98802064	0.91927599	NA	107	NA	NA	0.971422197
chrXVI_694791_695252	YPR074W-A		TFIIB	2.737151636	1-10 min	42.60731778	4.284817099	46.98802064	0.91927599	NA	108	NA	NA	0.972508178
chrXVI_694791_695252	YPR074W-A		TFIIB	2.737151636	1-10 min	42.60731778	4.284817099	46.98802064	0.91927599	NA	109	NA	NA	0.973544555
chrXVI_694791_695252	YPR074W-A		TFIIB	2.737151636	1-10 min	42.60731778	4.284817099	46.98802064	0.91927599	NA	110	NA	NA	0.974533937
chrXVI_694791_695252	YPR074W-A		TFIIB	2.737151636	1-10 min	42.60731778	4.284817099	46.98802064	0.91927599	NA	111	NA	NA	0.975478779
chrXVI_694791_695252	YPR074W-A		TFIIB	2.737151636	1-10 min	42.60731778	4.284817099	46.98802064	0.91927599	NA	112	NA	NA	0.976381397
chrXVI_694791_695252	YPR074W-A		TFIIB	2.737151636	1-10 min	42.60731778	4.284817099	46.98802064	0.91927599	NA	113	NA	NA	0.977243969
chrXVI_694791_695252	YPR074W-A		TFIIB	2.737151636	1-10 min	42.60731778	4.284817099	46.98802064	0.91927599	NA	114	NA	NA	0.97806855
chrXVI_694791_695252	YPR074W-A		TFIIB	2.737151636	1-10 min	42.60731778	4.284817099	46.98802064	0.91927599	NA	115	NA	NA	0.978857075
chrXVI_694791_695252	YPR074W-A		TFIIB	2.737151636	1-10 min	42.60731778	4.284817099	46.98802064	0.91927599	NA	116	NA	NA	0.979611369
chrXVI_694791_695252	YPR074W-A		TFIIB	2.737151636	1-10 min	42.60731778	4.284817099	46.98802064	0.91927599	NA	117	NA	NA	0.980333156
chrXVI_694791_695252	YPR074W-A		TFIIB	2.737151636	1-10 min	42.60731778	4.284817099	46.98802064	0.91927599	NA	118	NA	NA	0.981024058
chrXVI_694791_695252	YPR074W-A		TFIIB	2.737151636	1-10 min	42.60731778	4.284817099	46.98802064	0.91927599	NA	119	NA	NA	0.98168561
chrXVI_694791_695252	YPR074W-A		TFIIB	2.737151636	1-10 min	42.60731778	4.284817099	46.98802064	0.91927599	NA	121	NA	NA	0.982926374
chrXVI_694791_695252	YPR074W-A		TFIIB	2.737151636	1-10 min	42.60731778	4.284817099	46.98802064	0.91927599	NA	122	NA	NA	0.983508245
chrXVI_694791_695252	YPR074W-A		TFIIB	2.737151636	1-10 min	42.60731778	4.284817099	46.98802064	0.91927599	NA	123	NA	NA	0.984066094
chrXVI_694791_695252	YPR074W-A		TFIIB	2.737151636	1-10 min	42.60731778	4.284817099	46.98802064	0.91927599	NA	124	NA	NA	0.984601075
chrXVI_694791_695252	YPR074W-A		TFIIB	2.737151636	1-10 min	42.60731778	4.284817099	46.98802064	0.91927599	NA	125	NA	NA	0.985114279
chrVIII_490429_490727	YHR195W	NVJ1	TFIIE	<1	<1 min	40.33515662	2.936909628	42.04932789	1.14137584	NA	1	NA	NA	1.70E-05
chrVIII_490429_490727	YHR195W	NVJ1	TFIIE	<1	<1 min	40.33515662	2.936909628	42.04932789	1.14137584	NA	2	NA	NA	0.000130379
chrVIII_490429_490727	YHR195W	NVJ1	TFIIE	<1	<1 min	40.33515662	2.936909628	42.04932789	1.14137584	NA	3	NA	NA	0.000428788
chrVIII_490429_490727	YHR195W	NVJ1	TFIIE	<1	<1 min	40.33515662	2.936909628	42.04932789	1.14137584	NA	4	NA	NA	0.000997536
chrVIII_490429_490727	YHR195W	NVJ1	TFIIE	<1	<1 min	40.33515662	2.936909628	42.04932789	1.14137584	NA	5	NA	NA	0.001919304
chrVIII_490429_490727	YHR195W	NVJ1	TFIIE	<1	<1 min	40.33515662	2.936909628	42.04932789	1.14137584	NA	6	NA	NA	0.003274176
chrVIII_490429_490727	YHR195W	NVJ1	TFIIE	<1	<1 min	40.33515662	2.936909628	42.04932789	1.14137584	NA	7	NA	NA	0.005139315
chrVIII_490429_490727	YHR195W	NVJ1	TFIIE	<1	<1 min	40.33515662	2.936909628	42.04932789	1.14137584	NA	8	NA	NA	0.007588429
chrVIII_490429_490727	YHR195W	NVJ1	TFIIE	<1	<1 min	40.33515662	2.936909628	42.04932789	1.14137584	NA	9	NA	NA	0.010691098
chrVIII_490429_490727	YHR195W	NVJ1	TFIIE	<1	<1 min	40.33515662	2.936909628	42.04932789	1.14137584	NA	11	NA	NA	0.019110095
chrVIII_490429_490727	YHR195W	NVJ1	TFIIE	<1	<1 min	40.33515662	2.936909628	42.04932789	1.14137584	NA	12	NA	NA	0.024537745
chrVIII_490429_490727	YHR195W	NVJ1	TFIIE	<1	<1 min	40.33515662	2.936909628	42.04932789	1.14137584	NA	13	NA	NA	0.030839894
chrVIII_490429_490727	YHR195W	NVJ1	TFIIE	<1	<1 min	40.33515662	2.936909628	42.04932789	1.14137584	NA	14	NA	NA	0.038053261
chrVIII_490429_490727	YHR195W	NVJ1	TFIIE	<1	<1 min	40.33515662	2.936909628	42.04932789	1.14137584	NA	15	NA	NA	0.046205629
chrVIII_490429_490727	YHR195W	NVJ1	TFIIE	<1	<1 min	40.33515662	2.936909628	42.04932789	1.14137584	NA	16	NA	NA	0.055315248
chrVIII_490429_490727	YHR195W	NVJ1	TFIIE	<1	<1 min	40.33515662	2.936909628	42.04932789	1.14137584	NA	17	NA	NA	0.065390388
chrVIII_490429_490727	YHR195W	NVJ1	TFIIE	<1	<1 min	40.33515662	2.936909628	42.04932789	1.14137584	NA	18	NA	NA	0.076429066
chrVIII_490429_490727	YHR195W	NVJ1	TFIIE	<1	<1 min	40.33515662	2.936909628	42.04932789	1.14137584	NA	19	NA	NA	0.088418966
chrVIII_490429_490727	YHR195W	NVJ1	TFIIE	<1	<1 min	40.33515662	2.936909628	42.04932789	1.14137584	NA	21	NA	NA	0.115152505
chrVIII_490429_490727	YHR195W	NVJ1	TFIIE	<1	<1 min	40.33515662	2.936909628	42.04932789	1.14137584	NA	22	NA	NA	0.129822075
chrVIII_490429_490727	YHR195W	NVJ1	TFIIE	<1	<1 min	40.33515662	2.936909628	42.04932789	1.14137584	NA	23	NA	NA	0.145296017
chrVIII_490429_490727	YHR195W	NVJ1	TFIIE	<1	<1 min	40.33515662	2.936909628	42.04932789	1.14137584	NA	24	NA	NA	0.161516406
chrVIII_490429_490727	YHR195W	NVJ1	TFIIE	<1	<1 min	40.33515662	2.936909628	42.04932789	1.14137584	NA	26	NA	NA	0.195932959
chrVIII_490429_490727	YHR195W	NVJ1	TFIIE	<1	<1 min	40.33515662	2.936909628	42.04932789	1.14137584	NA	27	NA	NA	0.213984965
chrVIII_490429_490727	YHR195W	NVJ1	TFIIE	<1	<1 min	40.33515662	2.936909628	42.04932789	1.14137584	NA	28	NA	NA	0.232497605
chrVIII_490429_490727	YHR195W	NVJ1	TFIIE	<1	<1 min	40.33515662	2.936909628	42.04932789	1.14137584	NA	29	NA	NA	0.251392069
chrVIII_490429_490727	YHR195W	NVJ1	TFIIE	<1	<1 min	40.33515662	2.936909628	42.04932789	1.14137584	NA	31	NA	NA	0.290010078
chrVIII_490429_490727	YHR195W	NVJ1	TFIIE	<1	<1 min	40.33515662	2.936909628	42.04932789	1.14137584	NA	32	NA	NA	0.309578188
chrVIII_490429_490727	YHR195W	NVJ1	TFIIE	<1	<1 min	40.33515662	2.936909628	42.04932789	1.14137584	NA	33	NA	NA	0.329219233
chrVIII_490429_490727	YHR195W	NVJ1	TFIIE	<1	<1 min	40.33515662	2.936909628	42.04932789	1.14137584	NA	34	NA	NA	0.348862491
chrVIII_490429_490727	YHR195W	NVJ1	TFIIE	<1	<1 min	40.33515662	2.936909628	42.04932789	1.14137584	NA	35	NA	NA	0.368441359
chrVIII_490429_490727	YHR195W	NVJ1	TFIIE	<1	<1 min	40.33515662	2.936909628	42.04932789	1.14137584	NA	36	NA	NA	0.387893869
chrVIII_490429_490727	YHR195W	NVJ1	TFIIE	<1	<1 min	40.33515662	2.936909628	42.04932789	1.14137584	NA	37	NA	NA	0.407163069
chrVIII_490429_490727	YHR195W	NVJ1	TFIIE	<1	<1 min	40.33515662	2.936909628	42.04932789	1.14137584	NA	38	NA	NA	0.426197264
chrVIII_490429_490727	YHR195W	NVJ1	TFIIE	<1	<1 min	40.33515662	2.936909628	42.04932789	1.14137584	NA	39	NA	NA	0.44495014
chrVIII_490429_490727	YHR195W	NVJ1	TFIIE	<1	<1 min	40.33515662	2.936909628	42.04932789	1.14137584	NA	41	NA	NA	0.481453605
chrVIII_490429_490727	YHR195W	NVJ1	TFIIE	<1	<1 min	40.33515662	2.936909628	42.04932789	1.14137584	NA	42	NA	NA	0.499138176
chrVIII_490429_490727	YHR195W	NVJ1	TFIIE	<1	<1 min	40.33515662	2.936909628	42.04932789	1.14137584	NA	43	NA	NA	0.516409017
chrVIII_490429_490727	YHR195W	NVJ1	TFIIE	<1	<1 min	40.33515662	2.936909628	42.04932789	1.14137584	NA	44	NA	NA	0.533245323
chrVIII_490429_490727	YHR195W	NVJ1	TFIIE	<1	<1 min	40.33515662	2.936909628	42.04932789	1.14137584	NA	45	NA	NA	0.549630662
chrVIII_490429_490727	YHR195W	NVJ1	TFIIE	<1	<1 min	40.33515662	2.936909628	42.04932789	1.14137584	NA	46	NA	NA	0.565552641
chrVIII_490429_490727	YHR195W	NVJ1	TFIIE	<1	<1 min	40.33515662	2.936909628	42.04932789	1.14137584	NA	47	NA	NA	0.581002565
chrVIII_490429_490727	YHR195W	NVJ1	TFIIE	<1	<1 min	40.33515662	2.936909628	42.04932789	1.14137584	NA	48	NA	NA	0.595975089
chrVIII_490429_490727	YHR195W	NVJ1	TFIIE	<1	<1 min	40.33515662	2.936909628	42.04932789	1.14137584	NA	49	NA	NA	0.610467871
chrVIII_490429_490727	YHR195W	NVJ1	TFIIE	<1	<1 min	40.33515662	2.936909628	42.04932789	1.14137584	NA	50	NA	NA	0.624481236
chrVIII_490429_490727	YHR195W	NVJ1	TFIIE	<1	<1 min	40.33515662	2.936909628	42.04932789	1.14137584	NA	51	NA	NA	0.638017852
chrVIII_490429_490727	YHR195W	NVJ1	TFIIE	<1	<1 min	40.33515662	2.936909628	42.04932789	1.14137584	NA	52	NA	NA	0.651082426
chrVIII_490429_490727	YHR195W	NVJ1	TFIIE	<1	<1 min	40.33515662	2.936909628	42.04932789	1.14137584	NA	53	NA	NA	0.663681416
chrVIII_490429_490727	YHR195W	NVJ1	TFIIE	<1	<1 min	40.33515662	2.936909628	42.04932789	1.14137584	NA	54	NA	NA	0.675822764
chrVIII_490429_490727	YHR195W	NVJ1	TFIIE	<1	<1 min	40.33515662	2.936909628	42.04932789	1.14137584	NA	55	NA	NA	0.687515655
chrVIII_490429_490727	YHR195W	NVJ1	TFIIE	<1	<1 min	40.33515662	2.936909628	42.04932789	1.14137584	NA	56	NA	NA	0.698770294
chrVIII_490429_490727	YHR195W	NVJ1	TFIIE	<1	<1 min	40.33515662	2.936909628	42.04932789	1.14137584	NA	57	NA	NA	0.709597704
chrVIII_490429_490727	YHR195W	NVJ1	TFIIE	<1	<1 min	40.33515662	2.936909628	42.04932789	1.14137584	NA	58	NA	NA	0.720009551
chrVIII_490429_490727	YHR195W	NVJ1	TFIIE	<1	<1 min	40.33515662	2.936909628	42.04932789	1.14137584	NA	59	NA	NA	0.730017978
chrVIII_490429_490727	YHR195W	NVJ1	TFIIE	<1	<1 min	40.33515662	2.936909628	42.04932789	1.14137584	NA	61	NA	NA	0.748874734
chrVIII_490429_490727	YHR195W	NVJ1	TFIIE	<1	<1 min	40.33515662	2.936909628	42.04932789	1.14137584	NA	62	NA	NA	0.757748579
chrVIII_490429_490727	YHR195W	NVJ1	TFIIE	<1	<1 min	40.33515662	2.936909628	42.04932789	1.14137584	NA	63	NA	NA	0.766269838
chrVIII_490429_490727	YHR195W	NVJ1	TFIIE	<1	<1 min	40.33515662	2.936909628	42.04932789	1.14137584	NA	64	NA	NA	0.774451283
chrVIII_490429_490727	YHR195W	NVJ1	TFIIE	<1	<1 min	40.33515662	2.936909628	42.04932789	1.14137584	NA	65	NA	NA	0.78230556
chrVIII_490429_490727	YHR195W	NVJ1	TFIIE	<1	<1 min	40.33515662	2.936909628	42.04932789	1.14137584	NA	66	NA	NA	0.789845132
chrVIII_490429_490727	YHR195W	NVJ1	TFIIE	<1	<1 min	40.33515662	2.936909628	42.04932789	1.14137584	NA	67	NA	NA	0.797082234
chrVIII_490429_490727	YHR195W	NVJ1	TFIIE	<1	<1 min	40.33515662	2.936909628	42.04932789	1.14137584	NA	68	NA	NA	0.804028837
chrVIII_490429_490727	YHR195W	NVJ1	TFIIE	<1	<1 min	40.33515662	2.936909628	42.04932789	1.14137584	NA	69	NA	NA	0.810696617
chrVIII_490429_490727	YHR195W	NVJ1	TFIIE	<1	<1 min	40.33515662	2.936909628	42.04932789	1.14137584	NA	70	NA	NA	0.817096931
chrVIII_490429_490727	YHR195W	NVJ1	TFIIE	<1	<1 min	40.33515662	2.936909628	42.04932789	1.14137584	NA	71	NA	NA	0.823240799
chrVIII_490429_490727	YHR195W	NVJ1	TFIIE	<1	<1 min	40.33515662	2.936909628	42.04932789	1.14137584	NA	72	NA	NA	0.829138895
chrVIII_490429_490727	YHR195W	NVJ1	TFIIE	<1	<1 min	40.33515662	2.936909628	42.04932789	1.14137584	NA	73	NA	NA	0.834801536
chrVIII_490429_490727	YHR195W	NVJ1	TFIIE	<1	<1 min	40.33515662	2.936909628	42.04932789	1.14137584	NA	74	NA	NA	0.840238678
chrVIII_490429_490727	YHR195W	NVJ1	TFIIE	<1	<1 min	40.33515662	2.936909628	42.04932789	1.14137584	NA	75	NA	NA	0.845459912
chrVIII_490429_490727	YHR195W	NVJ1	TFIIE	<1	<1 min	40.33515662	2.936909628	42.04932789	1.14137584	NA	76	NA	NA	0.850474471
chrVIII_490429_490727	YHR195W	NVJ1	TFIIE	<1	<1 min	40.33515662	2.936909628	42.04932789	1.14137584	NA	77	NA	NA	0.855291228
chrVIII_490429_490727	YHR195W	NVJ1	TFIIE	<1	<1 min	40.33515662	2.936909628	42.04932789	1.14137584	NA	78	NA	NA	0.859918704
chrVIII_490429_490727	YHR195W	NVJ1	TFIIE	<1	<1 min	40.33515662	2.936909628	42.04932789	1.14137584	NA	79	NA	NA	0.86436507
chrVIII_490429_490727	YHR195W	NVJ1	TFIIE	<1	<1 min	40.33515662	2.936909628	42.04932789	1.14137584	NA	80	NA	NA	0.868638163
chrVIII_490429_490727	YHR195W	NVJ1	TFIIE	<1	<1 min	40.33515662	2.936909628	42.04932789	1.14137584	NA	81	NA	NA	0.872745486
chrVIII_490429_490727	YHR195W	NVJ1	TFIIE	<1	<1 min	40.33515662	2.936909628	42.04932789	1.14137584	NA	82	NA	NA	0.876694222
chrVIII_490429_490727	YHR195W	NVJ1	TFIIE	<1	<1 min	40.33515662	2.936909628	42.04932789	1.14137584	NA	83	NA	NA	0.880491244
chrVIII_490429_490727	YHR195W	NVJ1	TFIIE	<1	<1 min	40.33515662	2.936909628	42.04932789	1.14137584	NA	84	NA	NA	0.884143122
chrVIII_490429_490727	YHR195W	NVJ1	TFIIE	<1	<1 min	40.33515662	2.936909628	42.04932789	1.14137584	NA	85	NA	NA	0.887656137
chrVIII_490429_490727	YHR195W	NVJ1	TFIIE	<1	<1 min	40.33515662	2.936909628	42.04932789	1.14137584	NA	86	NA	NA	0.891036291
chrVIII_490429_490727	YHR195W	NVJ1	TFIIE	<1	<1 min	40.33515662	2.936909628	42.04932789	1.14137584	NA	87	NA	NA	0.894289315
chrVIII_490429_490727	YHR195W	NVJ1	TFIIE	<1	<1 min	40.33515662	2.936909628	42.04932789	1.14137584	NA	88	NA	NA	0.897420682
chrVIII_490429_490727	YHR195W	NVJ1	TFIIE	<1	<1 min	40.33515662	2.936909628	42.04932789	1.14137584	NA	89	NA	NA	0.900435619
chrVIII_490429_490727	YHR195W	NVJ1	TFIIE	<1	<1 min	40.33515662	2.936909628	42.04932789	1.14137584	NA	91	NA	NA	0.906135919
chrVIII_490429_490727	YHR195W	NVJ1	TFIIE	<1	<1 min	40.33515662	2.936909628	42.04932789	1.14137584	NA	92	NA	NA	0.908830585
chrVIII_490429_490727	YHR195W	NVJ1	TFIIE	<1	<1 min	40.33515662	2.936909628	42.04932789	1.14137584	NA	93	NA	NA	0.911427442
chrVIII_490429_490727	YHR195W	NVJ1	TFIIE	<1	<1 min	40.33515662	2.936909628	42.04932789	1.14137584	NA	94	NA	NA	0.913930624
chrVIII_490429_490727	YHR195W	NVJ1	TFIIE	<1	<1 min	40.33515662	2.936909628	42.04932789	1.14137584	NA	95	NA	NA	0.916344078
chrVIII_490429_490727	YHR195W	NVJ1	TFIIE	<1	<1 min	40.33515662	2.936909628	42.04932789	1.14137584	NA	96	NA	NA	0.918671565
chrVIII_490429_490727	YHR195W	NVJ1	TFIIE	<1	<1 min	40.33515662	2.936909628	42.04932789	1.14137584	NA	97	NA	NA	0.920916676
chrVIII_490429_490727	YHR195W	NVJ1	TFIIE	<1	<1 min	40.33515662	2.936909628	42.04932789	1.14137584	NA	98	NA	NA	0.923082837
chrVIII_490429_490727	YHR195W	NVJ1	TFIIE	<1	<1 min	40.33515662	2.936909628	42.04932789	1.14137584	NA	99	NA	NA	0.925173317
chrVIII_490429_490727	YHR195W	NVJ1	TFIIE	<1	<1 min	40.33515662	2.936909628	42.04932789	1.14137584	NA	100	NA	NA	0.927191234
chrVIII_490429_490727	YHR195W	NVJ1	TFIIE	<1	<1 min	40.33515662	2.936909628	42.04932789	1.14137584	NA	101	NA	NA	0.929139563
chrVIII_490429_490727	YHR195W	NVJ1	TFIIE	<1	<1 min	40.33515662	2.936909628	42.04932789	1.14137584	NA	102	NA	NA	0.931021146
chrVIII_490429_490727	YHR195W	NVJ1	TFIIE	<1	<1 min	40.33515662	2.936909628	42.04932789	1.14137584	NA	103	NA	NA	0.932838693
chrVIII_490429_490727	YHR195W	NVJ1	TFIIE	<1	<1 min	40.33515662	2.936909628	42.04932789	1.14137584	NA	104	NA	NA	0.934594791
chrVIII_490429_490727	YHR195W	NVJ1	TFIIE	<1	<1 min	40.33515662	2.936909628	42.04932789	1.14137584	NA	105	NA	NA	0.936291912
chrVIII_490429_490727	YHR195W	NVJ1	TFIIE	<1	<1 min	40.33515662	2.936909628	42.04932789	1.14137584	NA	106	NA	NA	0.937932413
chrVIII_490429_490727	YHR195W	NVJ1	TFIIE	<1	<1 min	40.33515662	2.936909628	42.04932789	1.14137584	NA	107	NA	NA	0.939518547
chrVIII_490429_490727	YHR195W	NVJ1	TFIIE	<1	<1 min	40.33515662	2.936909628	42.04932789	1.14137584	NA	108	NA	NA	0.941052466
chrVIII_490429_490727	YHR195W	NVJ1	TFIIE	<1	<1 min	40.33515662	2.936909628	42.04932789	1.14137584	NA	109	NA	NA	0.942536223
chrVIII_490429_490727	YHR195W	NVJ1	TFIIE	<1	<1 min	40.33515662	2.936909628	42.04932789	1.14137584	NA	110	NA	NA	0.943971784
chrVIII_490429_490727	YHR195W	NVJ1	TFIIE	<1	<1 min	40.33515662	2.936909628	42.04932789	1.14137584	NA	111	NA	NA	0.945361023
chrVIII_490429_490727	YHR195W	NVJ1	TFIIE	<1	<1 min	40.33515662	2.936909628	42.04932789	1.14137584	NA	112	NA	NA	0.946705735
chrVIII_490429_490727	YHR195W	NVJ1	TFIIE	<1	<1 min	40.33515662	2.936909628	42.04932789	1.14137584	NA	113	NA	NA	0.948007632
chrVIII_490429_490727	YHR195W	NVJ1	TFIIE	<1	<1 min	40.33515662	2.936909628	42.04932789	1.14137584	NA	114	NA	NA	0.949268354
chrVIII_490429_490727	YHR195W	NVJ1	TFIIE	<1	<1 min	40.33515662	2.936909628	42.04932789	1.14137584	NA	115	NA	NA	0.950489468
chrVIII_490429_490727	YHR195W	NVJ1	TFIIE	<1	<1 min	40.33515662	2.936909628	42.04932789	1.14137584	NA	116	NA	NA	0.951672473
chrVIII_490429_490727	YHR195W	NVJ1	TFIIE	<1	<1 min	40.33515662	2.936909628	42.04932789	1.14137584	NA	117	NA	NA	0.952818802
chrVIII_490429_490727	YHR195W	NVJ1	TFIIE	<1	<1 min	40.33515662	2.936909628	42.04932789	1.14137584	NA	118	NA	NA	0.953929829
chrVIII_490429_490727	YHR195W	NVJ1	TFIIE	<1	<1 min	40.33515662	2.936909628	42.04932789	1.14137584	NA	119	NA	NA	0.955006865
chrVIII_490429_490727	YHR195W	NVJ1	TFIIE	<1	<1 min	40.33515662	2.936909628	42.04932789	1.14137584	NA	121	NA	NA	0.957063943
chrVIII_490429_490727	YHR195W	NVJ1	TFIIE	<1	<1 min	40.33515662	2.936909628	42.04932789	1.14137584	NA	122	NA	NA	0.95804634
chrVIII_490429_490727	YHR195W	NVJ1	TFIIE	<1	<1 min	40.33515662	2.936909628	42.04932789	1.14137584	NA	123	NA	NA	0.958999464
chrVIII_490429_490727	YHR195W	NVJ1	TFIIE	<1	<1 min	40.33515662	2.936909628	42.04932789	1.14137584	NA	124	NA	NA	0.959924373
chrVIII_490429_490727	YHR195W	NVJ1	TFIIE	<1	<1 min	40.33515662	2.936909628	42.04932789	1.14137584	NA	125	NA	NA	0.960822079
chrXVI_551485_552185	YPL003W	ULA1	TFIIE	13.46919763	>10 min	40.33515662	2.936909628	63.33148023	1.21161079	NA	1	NA	NA	5.11E-06
chrXVI_551485_552185	YPL003W	ULA1	TFIIE	13.46919763	>10 min	40.33515662	2.936909628	63.33148023	1.21161079	NA	2	NA	NA	3.92E-05
chrXVI_551485_552185	YPL003W	ULA1	TFIIE	13.46919763	>10 min	40.33515662	2.936909628	63.33148023	1.21161079	NA	3	NA	NA	0.000128829
chrXVI_551485_552185	YPL003W	ULA1	TFIIE	13.46919763	>10 min	40.33515662	2.936909628	63.33148023	1.21161079	NA	4	NA	NA	0.000299828
chrXVI_551485_552185	YPL003W	ULA1	TFIIE	13.46919763	>10 min	40.33515662	2.936909628	63.33148023	1.21161079	NA	5	NA	NA	0.000577254
chrXVI_551485_552185	YPL003W	ULA1	TFIIE	13.46919763	>10 min	40.33515662	2.936909628	63.33148023	1.21161079	NA	6	NA	NA	0.000985684
chrXVI_551485_552185	YPL003W	ULA1	TFIIE	13.46919763	>10 min	40.33515662	2.936909628	63.33148023	1.21161079	NA	7	NA	NA	0.001549206
chrXVI_551485_552185	YPL003W	ULA1	TFIIE	13.46919763	>10 min	40.33515662	2.936909628	63.33148023	1.21161079	NA	8	NA	NA	0.002291413
chrXVI_551485_552185	YPL003W	ULA1	TFIIE	13.46919763	>10 min	40.33515662	2.936909628	63.33148023	1.21161079	NA	9	NA	NA	0.00323536
chrXVI_551485_552185	YPL003W	ULA1	TFIIE	13.46919763	>10 min	40.33515662	2.936909628	63.33148023	1.21161079	NA	11	NA	NA	0.005817658
chrXVI_551485_552185	YPL003W	ULA1	TFIIE	13.46919763	>10 min	40.33515662	2.936909628	63.33148023	1.21161079	NA	12	NA	NA	0.007498851
chrXVI_551485_552185	YPL003W	ULA1	TFIIE	13.46919763	>10 min	40.33515662	2.936909628	63.33148023	1.21161079	NA	13	NA	NA	0.009467291
chrXVI_551485_552185	YPL003W	ULA1	TFIIE	13.46919763	>10 min	40.33515662	2.936909628	63.33148023	1.21161079	NA	14	NA	NA	0.011742231
chrXVI_551485_552185	YPL003W	ULA1	TFIIE	13.46919763	>10 min	40.33515662	2.936909628	63.33148023	1.21161079	NA	15	NA	NA	0.014341877
chrXVI_551485_552185	YPL003W	ULA1	TFIIE	13.46919763	>10 min	40.33515662	2.936909628	63.33148023	1.21161079	NA	16	NA	NA	0.017283268
chrXVI_551485_552185	YPL003W	ULA1	TFIIE	13.46919763	>10 min	40.33515662	2.936909628	63.33148023	1.21161079	NA	17	NA	NA	0.020582173
chrXVI_551485_552185	YPL003W	ULA1	TFIIE	13.46919763	>10 min	40.33515662	2.936909628	63.33148023	1.21161079	NA	18	NA	NA	0.024252978
chrXVI_551485_552185	YPL003W	ULA1	TFIIE	13.46919763	>10 min	40.33515662	2.936909628	63.33148023	1.21161079	NA	19	NA	NA	0.028308579
chrXVI_551485_552185	YPL003W	ULA1	TFIIE	13.46919763	>10 min	40.33515662	2.936909628	63.33148023	1.21161079	NA	21	NA	NA	0.037617692
chrXVI_551485_552185	YPL003W	ULA1	TFIIE	13.46919763	>10 min	40.33515662	2.936909628	63.33148023	1.21161079	NA	22	NA	NA	0.042888662
chrXVI_551485_552185	YPL003W	ULA1	TFIIE	13.46919763	>10 min	40.33515662	2.936909628	63.33148023	1.21161079	NA	23	NA	NA	0.04857918
chrXVI_551485_552185	YPL003W	ULA1	TFIIE	13.46919763	>10 min	40.33515662	2.936909628	63.33148023	1.21161079	NA	24	NA	NA	0.054693327
chrXVI_551485_552185	YPL003W	ULA1	TFIIE	13.46919763	>10 min	40.33515662	2.936909628	63.33148023	1.21161079	NA	26	NA	NA	0.068198993
chrXVI_551485_552185	YPL003W	ULA1	TFIIE	13.46919763	>10 min	40.33515662	2.936909628	63.33148023	1.21161079	NA	27	NA	NA	0.075588753
chrXVI_551485_552185	YPL003W	ULA1	TFIIE	13.46919763	>10 min	40.33515662	2.936909628	63.33148023	1.21161079	NA	28	NA	NA	0.083398609
chrXVI_551485_552185	YPL003W	ULA1	TFIIE	13.46919763	>10 min	40.33515662	2.936909628	63.33148023	1.21161079	NA	29	NA	NA	0.091622678
chrXVI_551485_552185	YPL003W	ULA1	TFIIE	13.46919763	>10 min	40.33515662	2.936909628	63.33148023	1.21161079	NA	31	NA	NA	0.109280218
chrXVI_551485_552185	YPL003W	ULA1	TFIIE	13.46919763	>10 min	40.33515662	2.936909628	63.33148023	1.21161079	NA	32	NA	NA	0.118692401
chrXVI_551485_552185	YPL003W	ULA1	TFIIE	13.46919763	>10 min	40.33515662	2.936909628	63.33148023	1.21161079	NA	33	NA	NA	0.128476385
chrXVI_551485_552185	YPL003W	ULA1	TFIIE	13.46919763	>10 min	40.33515662	2.936909628	63.33148023	1.21161079	NA	34	NA	NA	0.138617251
chrXVI_551485_552185	YPL003W	ULA1	TFIIE	13.46919763	>10 min	40.33515662	2.936909628	63.33148023	1.21161079	NA	35	NA	NA	0.149098575
chrXVI_551485_552185	YPL003W	ULA1	TFIIE	13.46919763	>10 min	40.33515662	2.936909628	63.33148023	1.21161079	NA	36	NA	NA	0.159902554
chrXVI_551485_552185	YPL003W	ULA1	TFIIE	13.46919763	>10 min	40.33515662	2.936909628	63.33148023	1.21161079	NA	37	NA	NA	0.171010151
chrXVI_551485_552185	YPL003W	ULA1	TFIIE	13.46919763	>10 min	40.33515662	2.936909628	63.33148023	1.21161079	NA	38	NA	NA	0.18240125
chrXVI_551485_552185	YPL003W	ULA1	TFIIE	13.46919763	>10 min	40.33515662	2.936909628	63.33148023	1.21161079	NA	39	NA	NA	0.194054808
chrXVI_551485_552185	YPL003W	ULA1	TFIIE	13.46919763	>10 min	40.33515662	2.936909628	63.33148023	1.21161079	NA	41	NA	NA	0.21806149
chrXVI_551485_552185	YPL003W	ULA1	TFIIE	13.46919763	>10 min	40.33515662	2.936909628	63.33148023	1.21161079	NA	42	NA	NA	0.230369376
chrXVI_551485_552185	YPL003W	ULA1	TFIIE	13.46919763	>10 min	40.33515662	2.936909628	63.33148023	1.21161079	NA	43	NA	NA	0.242849572
chrXVI_551485_552185	YPL003W	ULA1	TFIIE	13.46919763	>10 min	40.33515662	2.936909628	63.33148023	1.21161079	NA	44	NA	NA	0.255478855
chrXVI_551485_552185	YPL003W	ULA1	TFIIE	13.46919763	>10 min	40.33515662	2.936909628	63.33148023	1.21161079	NA	45	NA	NA	0.268234039
chrXVI_551485_552185	YPL003W	ULA1	TFIIE	13.46919763	>10 min	40.33515662	2.936909628	63.33148023	1.21161079	NA	46	NA	NA	0.281092118
chrXVI_551485_552185	YPL003W	ULA1	TFIIE	13.46919763	>10 min	40.33515662	2.936909628	63.33148023	1.21161079	NA	47	NA	NA	0.2940304
chrXVI_551485_552185	YPL003W	ULA1	TFIIE	13.46919763	>10 min	40.33515662	2.936909628	63.33148023	1.21161079	NA	48	NA	NA	0.307026637
chrXVI_551485_552185	YPL003W	ULA1	TFIIE	13.46919763	>10 min	40.33515662	2.936909628	63.33148023	1.21161079	NA	49	NA	NA	0.320059132
chrXVI_551485_552185	YPL003W	ULA1	TFIIE	13.46919763	>10 min	40.33515662	2.936909628	63.33148023	1.21161079	NA	50	NA	NA	0.333106847
chrXVI_551485_552185	YPL003W	ULA1	TFIIE	13.46919763	>10 min	40.33515662	2.936909628	63.33148023	1.21161079	NA	51	NA	NA	0.346149489
chrXVI_551485_552185	YPL003W	ULA1	TFIIE	13.46919763	>10 min	40.33515662	2.936909628	63.33148023	1.21161079	NA	52	NA	NA	0.359167593
chrXVI_551485_552185	YPL003W	ULA1	TFIIE	13.46919763	>10 min	40.33515662	2.936909628	63.33148023	1.21161079	NA	53	NA	NA	0.372142583
chrXVI_551485_552185	YPL003W	ULA1	TFIIE	13.46919763	>10 min	40.33515662	2.936909628	63.33148023	1.21161079	NA	54	NA	NA	0.38505683
chrXVI_551485_552185	YPL003W	ULA1	TFIIE	13.46919763	>10 min	40.33515662	2.936909628	63.33148023	1.21161079	NA	55	NA	NA	0.397893691
chrXVI_551485_552185	YPL003W	ULA1	TFIIE	13.46919763	>10 min	40.33515662	2.936909628	63.33148023	1.21161079	NA	56	NA	NA	0.410637543
chrXVI_551485_552185	YPL003W	ULA1	TFIIE	13.46919763	>10 min	40.33515662	2.936909628	63.33148023	1.21161079	NA	57	NA	NA	0.4232738
chrXVI_551485_552185	YPL003W	ULA1	TFIIE	13.46919763	>10 min	40.33515662	2.936909628	63.33148023	1.21161079	NA	58	NA	NA	0.435788929
chrXVI_551485_552185	YPL003W	ULA1	TFIIE	13.46919763	>10 min	40.33515662	2.936909628	63.33148023	1.21161079	NA	59	NA	NA	0.448170447
chrXVI_551485_552185	YPL003W	ULA1	TFIIE	13.46919763	>10 min	40.33515662	2.936909628	63.33148023	1.21161079	NA	61	NA	NA	0.472487931
chrXVI_551485_552185	YPL003W	ULA1	TFIIE	13.46919763	>10 min	40.33515662	2.936909628	63.33148023	1.21161079	NA	62	NA	NA	0.484404095
chrXVI_551485_552185	YPL003W	ULA1	TFIIE	13.46919763	>10 min	40.33515662	2.936909628	63.33148023	1.21161079	NA	63	NA	NA	0.496147
chrXVI_551485_552185	YPL003W	ULA1	TFIIE	13.46919763	>10 min	40.33515662	2.936909628	63.33148023	1.21161079	NA	64	NA	NA	0.507709188
chrXVI_551485_552185	YPL003W	ULA1	TFIIE	13.46919763	>10 min	40.33515662	2.936909628	63.33148023	1.21161079	NA	65	NA	NA	0.519084122
chrXVI_551485_552185	YPL003W	ULA1	TFIIE	13.46919763	>10 min	40.33515662	2.936909628	63.33148023	1.21161079	NA	66	NA	NA	0.530266146
chrXVI_551485_552185	YPL003W	ULA1	TFIIE	13.46919763	>10 min	40.33515662	2.936909628	63.33148023	1.21161079	NA	67	NA	NA	0.541250443
chrXVI_551485_552185	YPL003W	ULA1	TFIIE	13.46919763	>10 min	40.33515662	2.936909628	63.33148023	1.21161079	NA	68	NA	NA	0.552032993
chrXVI_551485_552185	YPL003W	ULA1	TFIIE	13.46919763	>10 min	40.33515662	2.936909628	63.33148023	1.21161079	NA	69	NA	NA	0.562610532
chrXVI_551485_552185	YPL003W	ULA1	TFIIE	13.46919763	>10 min	40.33515662	2.936909628	63.33148023	1.21161079	NA	70	NA	NA	0.5729805
chrXVI_551485_552185	YPL003W	ULA1	TFIIE	13.46919763	>10 min	40.33515662	2.936909628	63.33148023	1.21161079	NA	71	NA	NA	0.583141006
chrXVI_551485_552185	YPL003W	ULA1	TFIIE	13.46919763	>10 min	40.33515662	2.936909628	63.33148023	1.21161079	NA	72	NA	NA	0.593090772
chrXVI_551485_552185	YPL003W	ULA1	TFIIE	13.46919763	>10 min	40.33515662	2.936909628	63.33148023	1.21161079	NA	73	NA	NA	0.602829098
chrXVI_551485_552185	YPL003W	ULA1	TFIIE	13.46919763	>10 min	40.33515662	2.936909628	63.33148023	1.21161079	NA	74	NA	NA	0.612355814
chrXVI_551485_552185	YPL003W	ULA1	TFIIE	13.46919763	>10 min	40.33515662	2.936909628	63.33148023	1.21161079	NA	75	NA	NA	0.621671237
chrXVI_551485_552185	YPL003W	ULA1	TFIIE	13.46919763	>10 min	40.33515662	2.936909628	63.33148023	1.21161079	NA	76	NA	NA	0.630776132
chrXVI_551485_552185	YPL003W	ULA1	TFIIE	13.46919763	>10 min	40.33515662	2.936909628	63.33148023	1.21161079	NA	77	NA	NA	0.639671671
chrXVI_551485_552185	YPL003W	ULA1	TFIIE	13.46919763	>10 min	40.33515662	2.936909628	63.33148023	1.21161079	NA	78	NA	NA	0.648359396
chrXVI_551485_552185	YPL003W	ULA1	TFIIE	13.46919763	>10 min	40.33515662	2.936909628	63.33148023	1.21161079	NA	79	NA	NA	0.656841182
chrXVI_551485_552185	YPL003W	ULA1	TFIIE	13.46919763	>10 min	40.33515662	2.936909628	63.33148023	1.21161079	NA	80	NA	NA	0.665119203
chrXVI_551485_552185	YPL003W	ULA1	TFIIE	13.46919763	>10 min	40.33515662	2.936909628	63.33148023	1.21161079	NA	81	NA	NA	0.673195899
chrXVI_551485_552185	YPL003W	ULA1	TFIIE	13.46919763	>10 min	40.33515662	2.936909628	63.33148023	1.21161079	NA	82	NA	NA	0.681073945
chrXVI_551485_552185	YPL003W	ULA1	TFIIE	13.46919763	>10 min	40.33515662	2.936909628	63.33148023	1.21161079	NA	83	NA	NA	0.688756225
chrXVI_551485_552185	YPL003W	ULA1	TFIIE	13.46919763	>10 min	40.33515662	2.936909628	63.33148023	1.21161079	NA	84	NA	NA	0.696245801
chrXVI_551485_552185	YPL003W	ULA1	TFIIE	13.46919763	>10 min	40.33515662	2.936909628	63.33148023	1.21161079	NA	85	NA	NA	0.703545891
chrXVI_551485_552185	YPL003W	ULA1	TFIIE	13.46919763	>10 min	40.33515662	2.936909628	63.33148023	1.21161079	NA	86	NA	NA	0.710659843
chrXVI_551485_552185	YPL003W	ULA1	TFIIE	13.46919763	>10 min	40.33515662	2.936909628	63.33148023	1.21161079	NA	87	NA	NA	0.717591118
chrXVI_551485_552185	YPL003W	ULA1	TFIIE	13.46919763	>10 min	40.33515662	2.936909628	63.33148023	1.21161079	NA	88	NA	NA	0.724343265
chrXVI_551485_552185	YPL003W	ULA1	TFIIE	13.46919763	>10 min	40.33515662	2.936909628	63.33148023	1.21161079	NA	89	NA	NA	0.730919905
chrXVI_551485_552185	YPL003W	ULA1	TFIIE	13.46919763	>10 min	40.33515662	2.936909628	63.33148023	1.21161079	NA	91	NA	NA	0.743561411
chrXVI_551485_552185	YPL003W	ULA1	TFIIE	13.46919763	>10 min	40.33515662	2.936909628	63.33148023	1.21161079	NA	92	NA	NA	0.749633736
chrXVI_551485_552185	YPL003W	ULA1	TFIIE	13.46919763	>10 min	40.33515662	2.936909628	63.33148023	1.21161079	NA	93	NA	NA	0.755545446
chrXVI_551485_552185	YPL003W	ULA1	TFIIE	13.46919763	>10 min	40.33515662	2.936909628	63.33148023	1.21161079	NA	94	NA	NA	0.7613003
chrXVI_551485_552185	YPL003W	ULA1	TFIIE	13.46919763	>10 min	40.33515662	2.936909628	63.33148023	1.21161079	NA	95	NA	NA	0.766902046
chrXVI_551485_552185	YPL003W	ULA1	TFIIE	13.46919763	>10 min	40.33515662	2.936909628	63.33148023	1.21161079	NA	96	NA	NA	0.772354417
chrXVI_551485_552185	YPL003W	ULA1	TFIIE	13.46919763	>10 min	40.33515662	2.936909628	63.33148023	1.21161079	NA	97	NA	NA	0.77766112
chrXVI_551485_552185	YPL003W	ULA1	TFIIE	13.46919763	>10 min	40.33515662	2.936909628	63.33148023	1.21161079	NA	98	NA	NA	0.782825827
chrXVI_551485_552185	YPL003W	ULA1	TFIIE	13.46919763	>10 min	40.33515662	2.936909628	63.33148023	1.21161079	NA	99	NA	NA	0.787852175
chrXVI_551485_552185	YPL003W	ULA1	TFIIE	13.46919763	>10 min	40.33515662	2.936909628	63.33148023	1.21161079	NA	100	NA	NA	0.792743751
chrXVI_551485_552185	YPL003W	ULA1	TFIIE	13.46919763	>10 min	40.33515662	2.936909628	63.33148023	1.21161079	NA	101	NA	NA	0.797504095
chrXVI_551485_552185	YPL003W	ULA1	TFIIE	13.46919763	>10 min	40.33515662	2.936909628	63.33148023	1.21161079	NA	102	NA	NA	0.802136693
chrXVI_551485_552185	YPL003W	ULA1	TFIIE	13.46919763	>10 min	40.33515662	2.936909628	63.33148023	1.21161079	NA	103	NA	NA	0.806644972
chrXVI_551485_552185	YPL003W	ULA1	TFIIE	13.46919763	>10 min	40.33515662	2.936909628	63.33148023	1.21161079	NA	104	NA	NA	0.811032299
chrXVI_551485_552185	YPL003W	ULA1	TFIIE	13.46919763	>10 min	40.33515662	2.936909628	63.33148023	1.21161079	NA	105	NA	NA	0.815301977
chrXVI_551485_552185	YPL003W	ULA1	TFIIE	13.46919763	>10 min	40.33515662	2.936909628	63.33148023	1.21161079	NA	106	NA	NA	0.819457244
chrXVI_551485_552185	YPL003W	ULA1	TFIIE	13.46919763	>10 min	40.33515662	2.936909628	63.33148023	1.21161079	NA	107	NA	NA	0.823501271
chrXVI_551485_552185	YPL003W	ULA1	TFIIE	13.46919763	>10 min	40.33515662	2.936909628	63.33148023	1.21161079	NA	108	NA	NA	0.82743716
chrXVI_551485_552185	YPL003W	ULA1	TFIIE	13.46919763	>10 min	40.33515662	2.936909628	63.33148023	1.21161079	NA	109	NA	NA	0.831267944
chrXVI_551485_552185	YPL003W	ULA1	TFIIE	13.46919763	>10 min	40.33515662	2.936909628	63.33148023	1.21161079	NA	110	NA	NA	0.834996586
chrXVI_551485_552185	YPL003W	ULA1	TFIIE	13.46919763	>10 min	40.33515662	2.936909628	63.33148023	1.21161079	NA	111	NA	NA	0.838625977
chrXVI_551485_552185	YPL003W	ULA1	TFIIE	13.46919763	>10 min	40.33515662	2.936909628	63.33148023	1.21161079	NA	112	NA	NA	0.842158941
chrXVI_551485_552185	YPL003W	ULA1	TFIIE	13.46919763	>10 min	40.33515662	2.936909628	63.33148023	1.21161079	NA	113	NA	NA	0.845598228
chrXVI_551485_552185	YPL003W	ULA1	TFIIE	13.46919763	>10 min	40.33515662	2.936909628	63.33148023	1.21161079	NA	114	NA	NA	0.84894652
chrXVI_551485_552185	YPL003W	ULA1	TFIIE	13.46919763	>10 min	40.33515662	2.936909628	63.33148023	1.21161079	NA	115	NA	NA	0.852206429
chrXVI_551485_552185	YPL003W	ULA1	TFIIE	13.46919763	>10 min	40.33515662	2.936909628	63.33148023	1.21161079	NA	116	NA	NA	0.855380498
chrXVI_551485_552185	YPL003W	ULA1	TFIIE	13.46919763	>10 min	40.33515662	2.936909628	63.33148023	1.21161079	NA	117	NA	NA	0.8584712
chrXVI_551485_552185	YPL003W	ULA1	TFIIE	13.46919763	>10 min	40.33515662	2.936909628	63.33148023	1.21161079	NA	118	NA	NA	0.861480944
chrXVI_551485_552185	YPL003W	ULA1	TFIIE	13.46919763	>10 min	40.33515662	2.936909628	63.33148023	1.21161079	NA	119	NA	NA	0.86441207
chrXVI_551485_552185	YPL003W	ULA1	TFIIE	13.46919763	>10 min	40.33515662	2.936909628	63.33148023	1.21161079	NA	121	NA	NA	0.870047505
chrXVI_551485_552185	YPL003W	ULA1	TFIIE	13.46919763	>10 min	40.33515662	2.936909628	63.33148023	1.21161079	NA	122	NA	NA	0.872756174
chrXVI_551485_552185	YPL003W	ULA1	TFIIE	13.46919763	>10 min	40.33515662	2.936909628	63.33148023	1.21161079	NA	123	NA	NA	0.875394947
chrXVI_551485_552185	YPL003W	ULA1	TFIIE	13.46919763	>10 min	40.33515662	2.936909628	63.33148023	1.21161079	NA	124	NA	NA	0.877965849
chrXVI_551485_552185	YPL003W	ULA1	TFIIE	13.46919763	>10 min	40.33515662	2.936909628	63.33148023	1.21161079	NA	125	NA	NA	0.880470848
chrXII_820236_820584	YLR345W		TFIIE	4.074594861	1-10 min	40.33515662	2.936909628	48.39258488	1.023657998	NA	1	NA	NA	1.13E-05
chrXII_820236_820584	YLR345W		TFIIE	4.074594861	1-10 min	40.33515662	2.936909628	48.39258488	1.023657998	NA	2	NA	NA	8.63E-05
chrXII_820236_820584	YLR345W		TFIIE	4.074594861	1-10 min	40.33515662	2.936909628	48.39258488	1.023657998	NA	3	NA	NA	0.000283854
chrXII_820236_820584	YLR345W		TFIIE	4.074594861	1-10 min	40.33515662	2.936909628	48.39258488	1.023657998	NA	4	NA	NA	0.000660489
chrXII_820236_820584	YLR345W		TFIIE	4.074594861	1-10 min	40.33515662	2.936909628	48.39258488	1.023657998	NA	5	NA	NA	0.001271207
chrXII_820236_820584	YLR345W		TFIIE	4.074594861	1-10 min	40.33515662	2.936909628	48.39258488	1.023657998	NA	6	NA	NA	0.002169569
chrXII_820236_820584	YLR345W		TFIIE	4.074594861	1-10 min	40.33515662	2.936909628	48.39258488	1.023657998	NA	7	NA	NA	0.003407619
chrXII_820236_820584	YLR345W		TFIIE	4.074594861	1-10 min	40.33515662	2.936909628	48.39258488	1.023657998	NA	8	NA	NA	0.005035679
chrXII_820236_820584	YLR345W		TFIIE	4.074594861	1-10 min	40.33515662	2.936909628	48.39258488	1.023657998	NA	9	NA	NA	0.007102079
chrXII_820236_820584	YLR345W		TFIIE	4.074594861	1-10 min	40.33515662	2.936909628	48.39258488	1.023657998	NA	11	NA	NA	0.012731175
chrXII_820236_820584	YLR345W		TFIIE	4.074594861	1-10 min	40.33515662	2.936909628	48.39258488	1.023657998	NA	12	NA	NA	0.016377333
chrXII_820236_820584	YLR345W		TFIIE	4.074594861	1-10 min	40.33515662	2.936909628	48.39258488	1.023657998	NA	13	NA	NA	0.020627925
chrXII_820236_820584	YLR345W		TFIIE	4.074594861	1-10 min	40.33515662	2.936909628	48.39258488	1.023657998	NA	14	NA	NA	0.025515625
chrXII_820236_820584	YLR345W		TFIIE	4.074594861	1-10 min	40.33515662	2.936909628	48.39258488	1.023657998	NA	15	NA	NA	0.031068735
chrXII_820236_820584	YLR345W		TFIIE	4.074594861	1-10 min	40.33515662	2.936909628	48.39258488	1.023657998	NA	16	NA	NA	0.037310798
chrXII_820236_820584	YLR345W		TFIIE	4.074594861	1-10 min	40.33515662	2.936909628	48.39258488	1.023657998	NA	17	NA	NA	0.044260243
chrXII_820236_820584	YLR345W		TFIIE	4.074594861	1-10 min	40.33515662	2.936909628	48.39258488	1.023657998	NA	18	NA	NA	0.051930096
chrXII_820236_820584	YLR345W		TFIIE	4.074594861	1-10 min	40.33515662	2.936909628	48.39258488	1.023657998	NA	19	NA	NA	0.060327737
chrXII_820236_820584	YLR345W		TFIIE	4.074594861	1-10 min	40.33515662	2.936909628	48.39258488	1.023657998	NA	21	NA	NA	0.079306791
chrXII_820236_820584	YLR345W		TFIIE	4.074594861	1-10 min	40.33515662	2.936909628	48.39258488	1.023657998	NA	22	NA	NA	0.0898737
chrXII_820236_820584	YLR345W		TFIIE	4.074594861	1-10 min	40.33515662	2.936909628	48.39258488	1.023657998	NA	23	NA	NA	0.101139489
chrXII_820236_820584	YLR345W		TFIIE	4.074594861	1-10 min	40.33515662	2.936909628	48.39258488	1.023657998	NA	24	NA	NA	0.113082585
chrXII_820236_820584	YLR345W		TFIIE	4.074594861	1-10 min	40.33515662	2.936909628	48.39258488	1.023657998	NA	26	NA	NA	0.138888173
chrXII_820236_820584	YLR345W		TFIIE	4.074594861	1-10 min	40.33515662	2.936909628	48.39258488	1.023657998	NA	27	NA	NA	0.152682439
chrXII_820236_820584	YLR345W		TFIIE	4.074594861	1-10 min	40.33515662	2.936909628	48.39258488	1.023657998	NA	28	NA	NA	0.167018498
chrXII_820236_820584	YLR345W		TFIIE	4.074594861	1-10 min	40.33515662	2.936909628	48.39258488	1.023657998	NA	29	NA	NA	0.181852484
chrXII_820236_820584	YLR345W		TFIIE	4.074594861	1-10 min	40.33515662	2.936909628	48.39258488	1.023657998	NA	31	NA	NA	0.212825011
chrXII_820236_820584	YLR345W		TFIIE	4.074594861	1-10 min	40.33515662	2.936909628	48.39258488	1.023657998	NA	32	NA	NA	0.228863926
chrXII_820236_820584	YLR345W		TFIIE	4.074594861	1-10 min	40.33515662	2.936909628	48.39258488	1.023657998	NA	33	NA	NA	0.245202769
chrXII_820236_820584	YLR345W		TFIIE	4.074594861	1-10 min	40.33515662	2.936909628	48.39258488	1.023657998	NA	34	NA	NA	0.261789514
chrXII_820236_820584	YLR345W		TFIIE	4.074594861	1-10 min	40.33515662	2.936909628	48.39258488	1.023657998	NA	35	NA	NA	0.278572323
chrXII_820236_820584	YLR345W		TFIIE	4.074594861	1-10 min	40.33515662	2.936909628	48.39258488	1.023657998	NA	36	NA	NA	0.295500082
chrXII_820236_820584	YLR345W		TFIIE	4.074594861	1-10 min	40.33515662	2.936909628	48.39258488	1.023657998	NA	37	NA	NA	0.312522897
chrXII_820236_820584	YLR345W		TFIIE	4.074594861	1-10 min	40.33515662	2.936909628	48.39258488	1.023657998	NA	38	NA	NA	0.32959253
chrXII_820236_820584	YLR345W		TFIIE	4.074594861	1-10 min	40.33515662	2.936909628	48.39258488	1.023657998	NA	39	NA	NA	0.346662785
chrXII_820236_820584	YLR345W		TFIIE	4.074594861	1-10 min	40.33515662	2.936909628	48.39258488	1.023657998	NA	41	NA	NA	0.380632415
chrXII_820236_820584	YLR345W		TFIIE	4.074594861	1-10 min	40.33515662	2.936909628	48.39258488	1.023657998	NA	42	NA	NA	0.397452162
chrXII_820236_820584	YLR345W		TFIIE	4.074594861	1-10 min	40.33515662	2.936909628	48.39258488	1.023657998	NA	43	NA	NA	0.41411361
chrXII_820236_820584	YLR345W		TFIIE	4.074594861	1-10 min	40.33515662	2.936909628	48.39258488	1.023657998	NA	44	NA	NA	0.430584355
chrXII_820236_820584	YLR345W		TFIIE	4.074594861	1-10 min	40.33515662	2.936909628	48.39258488	1.023657998	NA	45	NA	NA	0.446835068
chrXII_820236_820584	YLR345W		TFIIE	4.074594861	1-10 min	40.33515662	2.936909628	48.39258488	1.023657998	NA	46	NA	NA	0.4628395
chrXII_820236_820584	YLR345W		TFIIE	4.074594861	1-10 min	40.33515662	2.936909628	48.39258488	1.023657998	NA	47	NA	NA	0.478574426
chrXII_820236_820584	YLR345W		TFIIE	4.074594861	1-10 min	40.33515662	2.936909628	48.39258488	1.023657998	NA	48	NA	NA	0.494019573
chrXII_820236_820584	YLR345W		TFIIE	4.074594861	1-10 min	40.33515662	2.936909628	48.39258488	1.023657998	NA	49	NA	NA	0.509157509
chrXII_820236_820584	YLR345W		TFIIE	4.074594861	1-10 min	40.33515662	2.936909628	48.39258488	1.023657998	NA	50	NA	NA	0.523973518
chrXII_820236_820584	YLR345W		TFIIE	4.074594861	1-10 min	40.33515662	2.936909628	48.39258488	1.023657998	NA	51	NA	NA	0.538455451
chrXII_820236_820584	YLR345W		TFIIE	4.074594861	1-10 min	40.33515662	2.936909628	48.39258488	1.023657998	NA	52	NA	NA	0.552593568
chrXII_820236_820584	YLR345W		TFIIE	4.074594861	1-10 min	40.33515662	2.936909628	48.39258488	1.023657998	NA	53	NA	NA	0.566380373
chrXII_820236_820584	YLR345W		TFIIE	4.074594861	1-10 min	40.33515662	2.936909628	48.39258488	1.023657998	NA	54	NA	NA	0.57981044
chrXII_820236_820584	YLR345W		TFIIE	4.074594861	1-10 min	40.33515662	2.936909628	48.39258488	1.023657998	NA	55	NA	NA	0.592880243
chrXII_820236_820584	YLR345W		TFIIE	4.074594861	1-10 min	40.33515662	2.936909628	48.39258488	1.023657998	NA	56	NA	NA	0.605587983
chrXII_820236_820584	YLR345W		TFIIE	4.074594861	1-10 min	40.33515662	2.936909628	48.39258488	1.023657998	NA	57	NA	NA	0.617933418
chrXII_820236_820584	YLR345W		TFIIE	4.074594861	1-10 min	40.33515662	2.936909628	48.39258488	1.023657998	NA	58	NA	NA	0.629917709
chrXII_820236_820584	YLR345W		TFIIE	4.074594861	1-10 min	40.33515662	2.936909628	48.39258488	1.023657998	NA	59	NA	NA	0.641543254
chrXII_820236_820584	YLR345W		TFIIE	4.074594861	1-10 min	40.33515662	2.936909628	48.39258488	1.023657998	NA	61	NA	NA	0.663733042
chrXII_820236_820584	YLR345W		TFIIE	4.074594861	1-10 min	40.33515662	2.936909628	48.39258488	1.023657998	NA	62	NA	NA	0.674307014
chrXII_820236_820584	YLR345W		TFIIE	4.074594861	1-10 min	40.33515662	2.936909628	48.39258488	1.023657998	NA	63	NA	NA	0.684541449
chrXII_820236_820584	YLR345W		TFIIE	4.074594861	1-10 min	40.33515662	2.936909628	48.39258488	1.023657998	NA	64	NA	NA	0.694442926
chrXII_820236_820584	YLR345W		TFIIE	4.074594861	1-10 min	40.33515662	2.936909628	48.39258488	1.023657998	NA	65	NA	NA	0.704018523
chrXII_820236_820584	YLR345W		TFIIE	4.074594861	1-10 min	40.33515662	2.936909628	48.39258488	1.023657998	NA	66	NA	NA	0.713275717
chrXII_820236_820584	YLR345W		TFIIE	4.074594861	1-10 min	40.33515662	2.936909628	48.39258488	1.023657998	NA	67	NA	NA	0.722222307
chrXII_820236_820584	YLR345W		TFIIE	4.074594861	1-10 min	40.33515662	2.936909628	48.39258488	1.023657998	NA	68	NA	NA	0.730866334
chrXII_820236_820584	YLR345W		TFIIE	4.074594861	1-10 min	40.33515662	2.936909628	48.39258488	1.023657998	NA	69	NA	NA	0.73921602
chrXII_820236_820584	YLR345W		TFIIE	4.074594861	1-10 min	40.33515662	2.936909628	48.39258488	1.023657998	NA	70	NA	NA	0.747279701
chrXII_820236_820584	YLR345W		TFIIE	4.074594861	1-10 min	40.33515662	2.936909628	48.39258488	1.023657998	NA	71	NA	NA	0.755065783
chrXII_820236_820584	YLR345W		TFIIE	4.074594861	1-10 min	40.33515662	2.936909628	48.39258488	1.023657998	NA	72	NA	NA	0.762582686
chrXII_820236_820584	YLR345W		TFIIE	4.074594861	1-10 min	40.33515662	2.936909628	48.39258488	1.023657998	NA	73	NA	NA	0.769838811
chrXII_820236_820584	YLR345W		TFIIE	4.074594861	1-10 min	40.33515662	2.936909628	48.39258488	1.023657998	NA	74	NA	NA	0.776842502
chrXII_820236_820584	YLR345W		TFIIE	4.074594861	1-10 min	40.33515662	2.936909628	48.39258488	1.023657998	NA	75	NA	NA	0.783602018
chrXII_820236_820584	YLR345W		TFIIE	4.074594861	1-10 min	40.33515662	2.936909628	48.39258488	1.023657998	NA	76	NA	NA	0.790125502
chrXII_820236_820584	YLR345W		TFIIE	4.074594861	1-10 min	40.33515662	2.936909628	48.39258488	1.023657998	NA	77	NA	NA	0.796420966
chrXII_820236_820584	YLR345W		TFIIE	4.074594861	1-10 min	40.33515662	2.936909628	48.39258488	1.023657998	NA	78	NA	NA	0.802496269
chrXII_820236_820584	YLR345W		TFIIE	4.074594861	1-10 min	40.33515662	2.936909628	48.39258488	1.023657998	NA	79	NA	NA	0.808359102
chrXII_820236_820584	YLR345W		TFIIE	4.074594861	1-10 min	40.33515662	2.936909628	48.39258488	1.023657998	NA	80	NA	NA	0.814016979
chrXII_820236_820584	YLR345W		TFIIE	4.074594861	1-10 min	40.33515662	2.936909628	48.39258488	1.023657998	NA	81	NA	NA	0.819477225
chrXII_820236_820584	YLR345W		TFIIE	4.074594861	1-10 min	40.33515662	2.936909628	48.39258488	1.023657998	NA	82	NA	NA	0.824746969
chrXII_820236_820584	YLR345W		TFIIE	4.074594861	1-10 min	40.33515662	2.936909628	48.39258488	1.023657998	NA	83	NA	NA	0.829833139
chrXII_820236_820584	YLR345W		TFIIE	4.074594861	1-10 min	40.33515662	2.936909628	48.39258488	1.023657998	NA	84	NA	NA	0.834742461
chrXII_820236_820584	YLR345W		TFIIE	4.074594861	1-10 min	40.33515662	2.936909628	48.39258488	1.023657998	NA	85	NA	NA	0.839481451
chrXII_820236_820584	YLR345W		TFIIE	4.074594861	1-10 min	40.33515662	2.936909628	48.39258488	1.023657998	NA	86	NA	NA	0.844056423
chrXII_820236_820584	YLR345W		TFIIE	4.074594861	1-10 min	40.33515662	2.936909628	48.39258488	1.023657998	NA	87	NA	NA	0.848473481
chrXII_820236_820584	YLR345W		TFIIE	4.074594861	1-10 min	40.33515662	2.936909628	48.39258488	1.023657998	NA	88	NA	NA	0.852738526
chrXII_820236_820584	YLR345W		TFIIE	4.074594861	1-10 min	40.33515662	2.936909628	48.39258488	1.023657998	NA	89	NA	NA	0.856857256
chrXII_820236_820584	YLR345W		TFIIE	4.074594861	1-10 min	40.33515662	2.936909628	48.39258488	1.023657998	NA	91	NA	NA	0.864677565
chrXII_820236_820584	YLR345W		TFIIE	4.074594861	1-10 min	40.33515662	2.936909628	48.39258488	1.023657998	NA	92	NA	NA	0.868389556
chrXII_820236_820584	YLR345W		TFIIE	4.074594861	1-10 min	40.33515662	2.936909628	48.39258488	1.023657998	NA	93	NA	NA	0.871976063
chrXII_820236_820584	YLR345W		TFIIE	4.074594861	1-10 min	40.33515662	2.936909628	48.39258488	1.023657998	NA	94	NA	NA	0.875441824
chrXII_820236_820584	YLR345W		TFIIE	4.074594861	1-10 min	40.33515662	2.936909628	48.39258488	1.023657998	NA	95	NA	NA	0.878791399
chrXII_820236_820584	YLR345W		TFIIE	4.074594861	1-10 min	40.33515662	2.936909628	48.39258488	1.023657998	NA	96	NA	NA	0.882029174
chrXII_820236_820584	YLR345W		TFIIE	4.074594861	1-10 min	40.33515662	2.936909628	48.39258488	1.023657998	NA	97	NA	NA	0.885159368
chrXII_820236_820584	YLR345W		TFIIE	4.074594861	1-10 min	40.33515662	2.936909628	48.39258488	1.023657998	NA	98	NA	NA	0.888186035
chrXII_820236_820584	YLR345W		TFIIE	4.074594861	1-10 min	40.33515662	2.936909628	48.39258488	1.023657998	NA	99	NA	NA	0.891113074
chrXII_820236_820584	YLR345W		TFIIE	4.074594861	1-10 min	40.33515662	2.936909628	48.39258488	1.023657998	NA	100	NA	NA	0.893944228
chrXII_820236_820584	YLR345W		TFIIE	4.074594861	1-10 min	40.33515662	2.936909628	48.39258488	1.023657998	NA	101	NA	NA	0.896683096
chrXII_820236_820584	YLR345W		TFIIE	4.074594861	1-10 min	40.33515662	2.936909628	48.39258488	1.023657998	NA	102	NA	NA	0.899333134
chrXII_820236_820584	YLR345W		TFIIE	4.074594861	1-10 min	40.33515662	2.936909628	48.39258488	1.023657998	NA	103	NA	NA	0.901897658
chrXII_820236_820584	YLR345W		TFIIE	4.074594861	1-10 min	40.33515662	2.936909628	48.39258488	1.023657998	NA	104	NA	NA	0.904379858
chrXII_820236_820584	YLR345W		TFIIE	4.074594861	1-10 min	40.33515662	2.936909628	48.39258488	1.023657998	NA	105	NA	NA	0.906782791
chrXII_820236_820584	YLR345W		TFIIE	4.074594861	1-10 min	40.33515662	2.936909628	48.39258488	1.023657998	NA	106	NA	NA	0.909109396
chrXII_820236_820584	YLR345W		TFIIE	4.074594861	1-10 min	40.33515662	2.936909628	48.39258488	1.023657998	NA	107	NA	NA	0.911362493
chrXII_820236_820584	YLR345W		TFIIE	4.074594861	1-10 min	40.33515662	2.936909628	48.39258488	1.023657998	NA	108	NA	NA	0.913544788
chrXII_820236_820584	YLR345W		TFIIE	4.074594861	1-10 min	40.33515662	2.936909628	48.39258488	1.023657998	NA	109	NA	NA	0.915658882
chrXII_820236_820584	YLR345W		TFIIE	4.074594861	1-10 min	40.33515662	2.936909628	48.39258488	1.023657998	NA	110	NA	NA	0.917707268
chrXII_820236_820584	YLR345W		TFIIE	4.074594861	1-10 min	40.33515662	2.936909628	48.39258488	1.023657998	NA	111	NA	NA	0.919692342
chrXII_820236_820584	YLR345W		TFIIE	4.074594861	1-10 min	40.33515662	2.936909628	48.39258488	1.023657998	NA	112	NA	NA	0.921616402
chrXII_820236_820584	YLR345W		TFIIE	4.074594861	1-10 min	40.33515662	2.936909628	48.39258488	1.023657998	NA	113	NA	NA	0.923481656
chrXII_820236_820584	YLR345W		TFIIE	4.074594861	1-10 min	40.33515662	2.936909628	48.39258488	1.023657998	NA	114	NA	NA	0.925290221
chrXII_820236_820584	YLR345W		TFIIE	4.074594861	1-10 min	40.33515662	2.936909628	48.39258488	1.023657998	NA	115	NA	NA	0.927044133
chrXII_820236_820584	YLR345W		TFIIE	4.074594861	1-10 min	40.33515662	2.936909628	48.39258488	1.023657998	NA	116	NA	NA	0.928745345
chrXII_820236_820584	YLR345W		TFIIE	4.074594861	1-10 min	40.33515662	2.936909628	48.39258488	1.023657998	NA	117	NA	NA	0.930395731
chrXII_820236_820584	YLR345W		TFIIE	4.074594861	1-10 min	40.33515662	2.936909628	48.39258488	1.023657998	NA	118	NA	NA	0.931997093
chrXII_820236_820584	YLR345W		TFIIE	4.074594861	1-10 min	40.33515662	2.936909628	48.39258488	1.023657998	NA	119	NA	NA	0.933551159
chrXII_820236_820584	YLR345W		TFIIE	4.074594861	1-10 min	40.33515662	2.936909628	48.39258488	1.023657998	NA	121	NA	NA	0.936523987
chrXII_820236_820584	YLR345W		TFIIE	4.074594861	1-10 min	40.33515662	2.936909628	48.39258488	1.023657998	NA	122	NA	NA	0.937945877
chrXII_820236_820584	YLR345W		TFIIE	4.074594861	1-10 min	40.33515662	2.936909628	48.39258488	1.023657998	NA	123	NA	NA	0.939326733
chrXII_820236_820584	YLR345W		TFIIE	4.074594861	1-10 min	40.33515662	2.936909628	48.39258488	1.023657998	NA	124	NA	NA	0.940667972
chrXII_820236_820584	YLR345W		TFIIE	4.074594861	1-10 min	40.33515662	2.936909628	48.39258488	1.023657998	NA	125	NA	NA	0.941970952
chrXII_714831_715069	YLR288C	MEC3	TFIIF	<1	<1 min	42.24546901	6.578412469	43.79686299	0.967802034	NA	1	NA	NA	1.59E-11
chrXII_714831_715069	YLR288C	MEC3	TFIIF	<1	<1 min	42.24546901	6.578412469	43.79686299	0.967802034	NA	2	NA	NA	1.52E-09
chrXII_714831_715069	YLR288C	MEC3	TFIIF	<1	<1 min	42.24546901	6.578412469	43.79686299	0.967802034	NA	3	NA	NA	2.19E-08
chrXII_714831_715069	YLR288C	MEC3	TFIIF	<1	<1 min	42.24546901	6.578412469	43.79686299	0.967802034	NA	4	NA	NA	1.45E-07
chrXII_714831_715069	YLR288C	MEC3	TFIIF	<1	<1 min	42.24546901	6.578412469	43.79686299	0.967802034	NA	5	NA	NA	6.31E-07
chrXII_714831_715069	YLR288C	MEC3	TFIIF	<1	<1 min	42.24546901	6.578412469	43.79686299	0.967802034	NA	6	NA	NA	2.09E-06
chrXII_714831_715069	YLR288C	MEC3	TFIIF	<1	<1 min	42.24546901	6.578412469	43.79686299	0.967802034	NA	7	NA	NA	5.77E-06
chrXII_714831_715069	YLR288C	MEC3	TFIIF	<1	<1 min	42.24546901	6.578412469	43.79686299	0.967802034	NA	8	NA	NA	1.39E-05
chrXII_714831_715069	YLR288C	MEC3	TFIIF	<1	<1 min	42.24546901	6.578412469	43.79686299	0.967802034	NA	9	NA	NA	3.02E-05
chrXII_714831_715069	YLR288C	MEC3	TFIIF	<1	<1 min	42.24546901	6.578412469	43.79686299	0.967802034	NA	11	NA	NA	0.000112868
chrXII_714831_715069	YLR288C	MEC3	TFIIF	<1	<1 min	42.24546901	6.578412469	43.79686299	0.967802034	NA	12	NA	NA	0.000200043
chrXII_714831_715069	YLR288C	MEC3	TFIIF	<1	<1 min	42.24546901	6.578412469	43.79686299	0.967802034	NA	13	NA	NA	0.000338643
chrXII_714831_715069	YLR288C	MEC3	TFIIF	<1	<1 min	42.24546901	6.578412469	43.79686299	0.967802034	NA	14	NA	NA	0.000551283
chrXII_714831_715069	YLR288C	MEC3	TFIIF	<1	<1 min	42.24546901	6.578412469	43.79686299	0.967802034	NA	15	NA	NA	0.000867655
chrXII_714831_715069	YLR288C	MEC3	TFIIF	<1	<1 min	42.24546901	6.578412469	43.79686299	0.967802034	NA	16	NA	NA	0.001325966
chrXII_714831_715069	YLR288C	MEC3	TFIIF	<1	<1 min	42.24546901	6.578412469	43.79686299	0.967802034	NA	17	NA	NA	0.001974481
chrXII_714831_715069	YLR288C	MEC3	TFIIF	<1	<1 min	42.24546901	6.578412469	43.79686299	0.967802034	NA	18	NA	NA	0.002873172
chrXII_714831_715069	YLR288C	MEC3	TFIIF	<1	<1 min	42.24546901	6.578412469	43.79686299	0.967802034	NA	19	NA	NA	0.004095409
chrXII_714831_715069	YLR288C	MEC3	TFIIF	<1	<1 min	42.24546901	6.578412469	43.79686299	0.967802034	NA	21	NA	NA	0.00788095
chrXII_714831_715069	YLR288C	MEC3	TFIIF	<1	<1 min	42.24546901	6.578412469	43.79686299	0.967802034	NA	22	NA	NA	0.010672376
chrXII_714831_715069	YLR288C	MEC3	TFIIF	<1	<1 min	42.24546901	6.578412469	43.79686299	0.967802034	NA	23	NA	NA	0.014245801
chrXII_714831_715069	YLR288C	MEC3	TFIIF	<1	<1 min	42.24546901	6.578412469	43.79686299	0.967802034	NA	24	NA	NA	0.018762209
chrXII_714831_715069	YLR288C	MEC3	TFIIF	<1	<1 min	42.24546901	6.578412469	43.79686299	0.967802034	NA	26	NA	NA	0.031358289
chrXII_714831_715069	YLR288C	MEC3	TFIIF	<1	<1 min	42.24546901	6.578412469	43.79686299	0.967802034	NA	27	NA	NA	0.039843205
chrXII_714831_715069	YLR288C	MEC3	TFIIF	<1	<1 min	42.24546901	6.578412469	43.79686299	0.967802034	NA	28	NA	NA	0.050072992
chrXII_714831_715069	YLR288C	MEC3	TFIIF	<1	<1 min	42.24546901	6.578412469	43.79686299	0.967802034	NA	29	NA	NA	0.062265568
chrXII_714831_715069	YLR288C	MEC3	TFIIF	<1	<1 min	42.24546901	6.578412469	43.79686299	0.967802034	NA	31	NA	NA	0.093355569
chrXII_714831_715069	YLR288C	MEC3	TFIIF	<1	<1 min	42.24546901	6.578412469	43.79686299	0.967802034	NA	32	NA	NA	0.112597536
chrXII_714831_715069	YLR288C	MEC3	TFIIF	<1	<1 min	42.24546901	6.578412469	43.79686299	0.967802034	NA	33	NA	NA	0.134464273
chrXII_714831_715069	YLR288C	MEC3	TFIIF	<1	<1 min	42.24546901	6.578412469	43.79686299	0.967802034	NA	34	NA	NA	0.159003001
chrXII_714831_715069	YLR288C	MEC3	TFIIF	<1	<1 min	42.24546901	6.578412469	43.79686299	0.967802034	NA	35	NA	NA	0.186187913
chrXII_714831_715069	YLR288C	MEC3	TFIIF	<1	<1 min	42.24546901	6.578412469	43.79686299	0.967802034	NA	36	NA	NA	0.215911483
chrXII_714831_715069	YLR288C	MEC3	TFIIF	<1	<1 min	42.24546901	6.578412469	43.79686299	0.967802034	NA	37	NA	NA	0.247980593
chrXII_714831_715069	YLR288C	MEC3	TFIIF	<1	<1 min	42.24546901	6.578412469	43.79686299	0.967802034	NA	38	NA	NA	0.282118582
chrXII_714831_715069	YLR288C	MEC3	TFIIF	<1	<1 min	42.24546901	6.578412469	43.79686299	0.967802034	NA	39	NA	NA	0.317973721
chrXII_714831_715069	YLR288C	MEC3	TFIIF	<1	<1 min	42.24546901	6.578412469	43.79686299	0.967802034	NA	41	NA	NA	0.393145265
chrXII_714831_715069	YLR288C	MEC3	TFIIF	<1	<1 min	42.24546901	6.578412469	43.79686299	0.967802034	NA	42	NA	NA	0.431536101
chrXII_714831_715069	YLR288C	MEC3	TFIIF	<1	<1 min	42.24546901	6.578412469	43.79686299	0.967802034	NA	43	NA	NA	0.469838335
chrXII_714831_715069	YLR288C	MEC3	TFIIF	<1	<1 min	42.24546901	6.578412469	43.79686299	0.967802034	NA	44	NA	NA	0.507609715
chrXII_714831_715069	YLR288C	MEC3	TFIIF	<1	<1 min	42.24546901	6.578412469	43.79686299	0.967802034	NA	45	NA	NA	0.544451561
chrXII_714831_715069	YLR288C	MEC3	TFIIF	<1	<1 min	42.24546901	6.578412469	43.79686299	0.967802034	NA	46	NA	NA	0.580021887
chrXII_714831_715069	YLR288C	MEC3	TFIIF	<1	<1 min	42.24546901	6.578412469	43.79686299	0.967802034	NA	47	NA	NA	0.614043222
chrXII_714831_715069	YLR288C	MEC3	TFIIF	<1	<1 min	42.24546901	6.578412469	43.79686299	0.967802034	NA	48	NA	NA	0.646305313
chrXII_714831_715069	YLR288C	MEC3	TFIIF	<1	<1 min	42.24546901	6.578412469	43.79686299	0.967802034	NA	49	NA	NA	0.67666341
chrXII_714831_715069	YLR288C	MEC3	TFIIF	<1	<1 min	42.24546901	6.578412469	43.79686299	0.967802034	NA	50	NA	NA	0.705033152
chrXII_714831_715069	YLR288C	MEC3	TFIIF	<1	<1 min	42.24546901	6.578412469	43.79686299	0.967802034	NA	51	NA	NA	0.7313832
chrXII_714831_715069	YLR288C	MEC3	TFIIF	<1	<1 min	42.24546901	6.578412469	43.79686299	0.967802034	NA	52	NA	NA	0.755726656
chrXII_714831_715069	YLR288C	MEC3	TFIIF	<1	<1 min	42.24546901	6.578412469	43.79686299	0.967802034	NA	53	NA	NA	0.77811218
chrXII_714831_715069	YLR288C	MEC3	TFIIF	<1	<1 min	42.24546901	6.578412469	43.79686299	0.967802034	NA	54	NA	NA	0.798615458
chrXII_714831_715069	YLR288C	MEC3	TFIIF	<1	<1 min	42.24546901	6.578412469	43.79686299	0.967802034	NA	55	NA	NA	0.81733147
chrXII_714831_715069	YLR288C	MEC3	TFIIF	<1	<1 min	42.24546901	6.578412469	43.79686299	0.967802034	NA	56	NA	NA	0.834367807
chrXII_714831_715069	YLR288C	MEC3	TFIIF	<1	<1 min	42.24546901	6.578412469	43.79686299	0.967802034	NA	57	NA	NA	0.84983912
chrXII_714831_715069	YLR288C	MEC3	TFIIF	<1	<1 min	42.24546901	6.578412469	43.79686299	0.967802034	NA	58	NA	NA	0.863862695
chrXII_714831_715069	YLR288C	MEC3	TFIIF	<1	<1 min	42.24546901	6.578412469	43.79686299	0.967802034	NA	59	NA	NA	0.876555039
chrXII_714831_715069	YLR288C	MEC3	TFIIF	<1	<1 min	42.24546901	6.578412469	43.79686299	0.967802034	NA	61	NA	NA	0.89839388
chrXII_714831_715069	YLR288C	MEC3	TFIIF	<1	<1 min	42.24546901	6.578412469	43.79686299	0.967802034	NA	62	NA	NA	0.907750545
chrXII_714831_715069	YLR288C	MEC3	TFIIF	<1	<1 min	42.24546901	6.578412469	43.79686299	0.967802034	NA	63	NA	NA	0.916194503
chrXII_714831_715069	YLR288C	MEC3	TFIIF	<1	<1 min	42.24546901	6.578412469	43.79686299	0.967802034	NA	64	NA	NA	0.923813735
chrXII_714831_715069	YLR288C	MEC3	TFIIF	<1	<1 min	42.24546901	6.578412469	43.79686299	0.967802034	NA	65	NA	NA	0.930689042
chrXII_714831_715069	YLR288C	MEC3	TFIIF	<1	<1 min	42.24546901	6.578412469	43.79686299	0.967802034	NA	66	NA	NA	0.936894215
chrXII_714831_715069	YLR288C	MEC3	TFIIF	<1	<1 min	42.24546901	6.578412469	43.79686299	0.967802034	NA	67	NA	NA	0.942496332
chrXII_714831_715069	YLR288C	MEC3	TFIIF	<1	<1 min	42.24546901	6.578412469	43.79686299	0.967802034	NA	68	NA	NA	0.947556146
chrXII_714831_715069	YLR288C	MEC3	TFIIF	<1	<1 min	42.24546901	6.578412469	43.79686299	0.967802034	NA	69	NA	NA	0.952128514
chrXII_714831_715069	YLR288C	MEC3	TFIIF	<1	<1 min	42.24546901	6.578412469	43.79686299	0.967802034	NA	70	NA	NA	0.956262852
chrXII_714831_715069	YLR288C	MEC3	TFIIF	<1	<1 min	42.24546901	6.578412469	43.79686299	0.967802034	NA	71	NA	NA	0.960003593
chrXII_714831_715069	YLR288C	MEC3	TFIIF	<1	<1 min	42.24546901	6.578412469	43.79686299	0.967802034	NA	72	NA	NA	0.963390627
chrXII_714831_715069	YLR288C	MEC3	TFIIF	<1	<1 min	42.24546901	6.578412469	43.79686299	0.967802034	NA	73	NA	NA	0.96645973
chrXII_714831_715069	YLR288C	MEC3	TFIIF	<1	<1 min	42.24546901	6.578412469	43.79686299	0.967802034	NA	74	NA	NA	0.96924296
chrXII_714831_715069	YLR288C	MEC3	TFIIF	<1	<1 min	42.24546901	6.578412469	43.79686299	0.967802034	NA	75	NA	NA	0.971769031
chrXII_714831_715069	YLR288C	MEC3	TFIIF	<1	<1 min	42.24546901	6.578412469	43.79686299	0.967802034	NA	76	NA	NA	0.974063649
chrXII_714831_715069	YLR288C	MEC3	TFIIF	<1	<1 min	42.24546901	6.578412469	43.79686299	0.967802034	NA	77	NA	NA	0.976149829
chrXII_714831_715069	YLR288C	MEC3	TFIIF	<1	<1 min	42.24546901	6.578412469	43.79686299	0.967802034	NA	78	NA	NA	0.978048174
chrXII_714831_715069	YLR288C	MEC3	TFIIF	<1	<1 min	42.24546901	6.578412469	43.79686299	0.967802034	NA	79	NA	NA	0.979777134
chrXII_714831_715069	YLR288C	MEC3	TFIIF	<1	<1 min	42.24546901	6.578412469	43.79686299	0.967802034	NA	80	NA	NA	0.981353231
chrXII_714831_715069	YLR288C	MEC3	TFIIF	<1	<1 min	42.24546901	6.578412469	43.79686299	0.967802034	NA	81	NA	NA	0.982791272
chrXII_714831_715069	YLR288C	MEC3	TFIIF	<1	<1 min	42.24546901	6.578412469	43.79686299	0.967802034	NA	82	NA	NA	0.984104527
chrXII_714831_715069	YLR288C	MEC3	TFIIF	<1	<1 min	42.24546901	6.578412469	43.79686299	0.967802034	NA	83	NA	NA	0.985304901
chrXII_714831_715069	YLR288C	MEC3	TFIIF	<1	<1 min	42.24546901	6.578412469	43.79686299	0.967802034	NA	84	NA	NA	0.986403075
chrXII_714831_715069	YLR288C	MEC3	TFIIF	<1	<1 min	42.24546901	6.578412469	43.79686299	0.967802034	NA	85	NA	NA	0.987408643
chrXII_714831_715069	YLR288C	MEC3	TFIIF	<1	<1 min	42.24546901	6.578412469	43.79686299	0.967802034	NA	86	NA	NA	0.988330225
chrXII_714831_715069	YLR288C	MEC3	TFIIF	<1	<1 min	42.24546901	6.578412469	43.79686299	0.967802034	NA	87	NA	NA	0.989175574
chrXII_714831_715069	YLR288C	MEC3	TFIIF	<1	<1 min	42.24546901	6.578412469	43.79686299	0.967802034	NA	88	NA	NA	0.989951666
chrXII_714831_715069	YLR288C	MEC3	TFIIF	<1	<1 min	42.24546901	6.578412469	43.79686299	0.967802034	NA	89	NA	NA	0.990664785
chrXII_714831_715069	YLR288C	MEC3	TFIIF	<1	<1 min	42.24546901	6.578412469	43.79686299	0.967802034	NA	91	NA	NA	0.991924205
chrXII_714831_715069	YLR288C	MEC3	TFIIF	<1	<1 min	42.24546901	6.578412469	43.79686299	0.967802034	NA	92	NA	NA	0.992480228
chrXII_714831_715069	YLR288C	MEC3	TFIIF	<1	<1 min	42.24546901	6.578412469	43.79686299	0.967802034	NA	93	NA	NA	0.992992833
chrXII_714831_715069	YLR288C	MEC3	TFIIF	<1	<1 min	42.24546901	6.578412469	43.79686299	0.967802034	NA	94	NA	NA	0.993465789
chrXII_714831_715069	YLR288C	MEC3	TFIIF	<1	<1 min	42.24546901	6.578412469	43.79686299	0.967802034	NA	95	NA	NA	0.993902507
chrXII_714831_715069	YLR288C	MEC3	TFIIF	<1	<1 min	42.24546901	6.578412469	43.79686299	0.967802034	NA	96	NA	NA	0.994306079
chrXII_714831_715069	YLR288C	MEC3	TFIIF	<1	<1 min	42.24546901	6.578412469	43.79686299	0.967802034	NA	97	NA	NA	0.994679306
chrXII_714831_715069	YLR288C	MEC3	TFIIF	<1	<1 min	42.24546901	6.578412469	43.79686299	0.967802034	NA	98	NA	NA	0.995024731
chrXII_714831_715069	YLR288C	MEC3	TFIIF	<1	<1 min	42.24546901	6.578412469	43.79686299	0.967802034	NA	99	NA	NA	0.995344662
chrXII_714831_715069	YLR288C	MEC3	TFIIF	<1	<1 min	42.24546901	6.578412469	43.79686299	0.967802034	NA	100	NA	NA	0.995641199
chrXII_714831_715069	YLR288C	MEC3	TFIIF	<1	<1 min	42.24546901	6.578412469	43.79686299	0.967802034	NA	101	NA	NA	0.995916249
chrXII_714831_715069	YLR288C	MEC3	TFIIF	<1	<1 min	42.24546901	6.578412469	43.79686299	0.967802034	NA	102	NA	NA	0.996171551
chrXII_714831_715069	YLR288C	MEC3	TFIIF	<1	<1 min	42.24546901	6.578412469	43.79686299	0.967802034	NA	103	NA	NA	0.996408688
chrXII_714831_715069	YLR288C	MEC3	TFIIF	<1	<1 min	42.24546901	6.578412469	43.79686299	0.967802034	NA	104	NA	NA	0.996629103
chrXII_714831_715069	YLR288C	MEC3	TFIIF	<1	<1 min	42.24546901	6.578412469	43.79686299	0.967802034	NA	105	NA	NA	0.996834115
chrXII_714831_715069	YLR288C	MEC3	TFIIF	<1	<1 min	42.24546901	6.578412469	43.79686299	0.967802034	NA	106	NA	NA	0.997024926
chrXII_714831_715069	YLR288C	MEC3	TFIIF	<1	<1 min	42.24546901	6.578412469	43.79686299	0.967802034	NA	107	NA	NA	0.997202636
chrXII_714831_715069	YLR288C	MEC3	TFIIF	<1	<1 min	42.24546901	6.578412469	43.79686299	0.967802034	NA	108	NA	NA	0.997368251
chrXII_714831_715069	YLR288C	MEC3	TFIIF	<1	<1 min	42.24546901	6.578412469	43.79686299	0.967802034	NA	109	NA	NA	0.997522692
chrXII_714831_715069	YLR288C	MEC3	TFIIF	<1	<1 min	42.24546901	6.578412469	43.79686299	0.967802034	NA	110	NA	NA	0.997666802
chrXII_714831_715069	YLR288C	MEC3	TFIIF	<1	<1 min	42.24546901	6.578412469	43.79686299	0.967802034	NA	111	NA	NA	0.997801355
chrXII_714831_715069	YLR288C	MEC3	TFIIF	<1	<1 min	42.24546901	6.578412469	43.79686299	0.967802034	NA	112	NA	NA	0.997927061
chrXII_714831_715069	YLR288C	MEC3	TFIIF	<1	<1 min	42.24546901	6.578412469	43.79686299	0.967802034	NA	113	NA	NA	0.99804457
chrXII_714831_715069	YLR288C	MEC3	TFIIF	<1	<1 min	42.24546901	6.578412469	43.79686299	0.967802034	NA	114	NA	NA	0.998154482
chrXII_714831_715069	YLR288C	MEC3	TFIIF	<1	<1 min	42.24546901	6.578412469	43.79686299	0.967802034	NA	115	NA	NA	0.998257346
chrXII_714831_715069	YLR288C	MEC3	TFIIF	<1	<1 min	42.24546901	6.578412469	43.79686299	0.967802034	NA	116	NA	NA	0.998353668
chrXII_714831_715069	YLR288C	MEC3	TFIIF	<1	<1 min	42.24546901	6.578412469	43.79686299	0.967802034	NA	117	NA	NA	0.998443916
chrXII_714831_715069	YLR288C	MEC3	TFIIF	<1	<1 min	42.24546901	6.578412469	43.79686299	0.967802034	NA	118	NA	NA	0.998528517
chrXII_714831_715069	YLR288C	MEC3	TFIIF	<1	<1 min	42.24546901	6.578412469	43.79686299	0.967802034	NA	119	NA	NA	0.998607869
chrXII_714831_715069	YLR288C	MEC3	TFIIF	<1	<1 min	42.24546901	6.578412469	43.79686299	0.967802034	NA	121	NA	NA	0.998752256
chrXII_714831_715069	YLR288C	MEC3	TFIIF	<1	<1 min	42.24546901	6.578412469	43.79686299	0.967802034	NA	122	NA	NA	0.998817939
chrXII_714831_715069	YLR288C	MEC3	TFIIF	<1	<1 min	42.24546901	6.578412469	43.79686299	0.967802034	NA	123	NA	NA	0.998879674
chrXII_714831_715069	YLR288C	MEC3	TFIIF	<1	<1 min	42.24546901	6.578412469	43.79686299	0.967802034	NA	124	NA	NA	0.998937727
chrXII_714831_715069	YLR288C	MEC3	TFIIF	<1	<1 min	42.24546901	6.578412469	43.79686299	0.967802034	NA	125	NA	NA	0.998992344
chrV_260996_261353	YER053C-A		TFIIF	11.41054937	>10 min	42.24546901	6.578412469	61.87929293	0.948423234	NA	1	NA	NA	1.64E-12
chrV_260996_261353	YER053C-A		TFIIF	11.41054937	>10 min	42.24546901	6.578412469	61.87929293	0.948423234	NA	2	NA	NA	1.57E-10
chrV_260996_261353	YER053C-A		TFIIF	11.41054937	>10 min	42.24546901	6.578412469	61.87929293	0.948423234	NA	3	NA	NA	2.26E-09
chrV_260996_261353	YER053C-A		TFIIF	11.41054937	>10 min	42.24546901	6.578412469	61.87929293	0.948423234	NA	4	NA	NA	1.50E-08
chrV_260996_261353	YER053C-A		TFIIF	11.41054937	>10 min	42.24546901	6.578412469	61.87929293	0.948423234	NA	5	NA	NA	6.50E-08
chrV_260996_261353	YER053C-A		TFIIF	11.41054937	>10 min	42.24546901	6.578412469	61.87929293	0.948423234	NA	6	NA	NA	2.16E-07
chrV_260996_261353	YER053C-A		TFIIF	11.41054937	>10 min	42.24546901	6.578412469	61.87929293	0.948423234	NA	7	NA	NA	5.94E-07
chrV_260996_261353	YER053C-A		TFIIF	11.41054937	>10 min	42.24546901	6.578412469	61.87929293	0.948423234	NA	8	NA	NA	1.43E-06
chrV_260996_261353	YER053C-A		TFIIF	11.41054937	>10 min	42.24546901	6.578412469	61.87929293	0.948423234	NA	9	NA	NA	3.10E-06
chrV_260996_261353	YER053C-A		TFIIF	11.41054937	>10 min	42.24546901	6.578412469	61.87929293	0.948423234	NA	11	NA	NA	1.16E-05
chrV_260996_261353	YER053C-A		TFIIF	11.41054937	>10 min	42.24546901	6.578412469	61.87929293	0.948423234	NA	12	NA	NA	2.06E-05
chrV_260996_261353	YER053C-A		TFIIF	11.41054937	>10 min	42.24546901	6.578412469	61.87929293	0.948423234	NA	13	NA	NA	3.49E-05
chrV_260996_261353	YER053C-A		TFIIF	11.41054937	>10 min	42.24546901	6.578412469	61.87929293	0.948423234	NA	14	NA	NA	5.68E-05
chrV_260996_261353	YER053C-A		TFIIF	11.41054937	>10 min	42.24546901	6.578412469	61.87929293	0.948423234	NA	15	NA	NA	8.94E-05
chrV_260996_261353	YER053C-A		TFIIF	11.41054937	>10 min	42.24546901	6.578412469	61.87929293	0.948423234	NA	16	NA	NA	0.000136651
chrV_260996_261353	YER053C-A		TFIIF	11.41054937	>10 min	42.24546901	6.578412469	61.87929293	0.948423234	NA	17	NA	NA	0.000203605
chrV_260996_261353	YER053C-A		TFIIF	11.41054937	>10 min	42.24546901	6.578412469	61.87929293	0.948423234	NA	18	NA	NA	0.000296515
chrV_260996_261353	YER053C-A		TFIIF	11.41054937	>10 min	42.24546901	6.578412469	61.87929293	0.948423234	NA	19	NA	NA	0.000423117
chrV_260996_261353	YER053C-A		TFIIF	11.41054937	>10 min	42.24546901	6.578412469	61.87929293	0.948423234	NA	21	NA	NA	0.000817005
chrV_260996_261353	YER053C-A		TFIIF	11.41054937	>10 min	42.24546901	6.578412469	61.87929293	0.948423234	NA	22	NA	NA	0.001109185
chrV_260996_261353	YER053C-A		TFIIF	11.41054937	>10 min	42.24546901	6.578412469	61.87929293	0.948423234	NA	23	NA	NA	0.00148538
chrV_260996_261353	YER053C-A		TFIIF	11.41054937	>10 min	42.24546901	6.578412469	61.87929293	0.948423234	NA	24	NA	NA	0.001964358
chrV_260996_261353	YER053C-A		TFIIF	11.41054937	>10 min	42.24546901	6.578412469	61.87929293	0.948423234	NA	26	NA	NA	0.003321309
chrV_260996_261353	YER053C-A		TFIIF	11.41054937	>10 min	42.24546901	6.578412469	61.87929293	0.948423234	NA	27	NA	NA	0.004253299
chrV_260996_261353	YER053C-A		TFIIF	11.41054937	>10 min	42.24546901	6.578412469	61.87929293	0.948423234	NA	28	NA	NA	0.005396698
chrV_260996_261353	YER053C-A		TFIIF	11.41054937	>10 min	42.24546901	6.578412469	61.87929293	0.948423234	NA	29	NA	NA	0.006788514
chrV_260996_261353	YER053C-A		TFIIF	11.41054937	>10 min	42.24546901	6.578412469	61.87929293	0.948423234	NA	31	NA	NA	0.010487917
chrV_260996_261353	YER053C-A		TFIIF	11.41054937	>10 min	42.24546901	6.578412469	61.87929293	0.948423234	NA	32	NA	NA	0.012892514
chrV_260996_261353	YER053C-A		TFIIF	11.41054937	>10 min	42.24546901	6.578412469	61.87929293	0.948423234	NA	33	NA	NA	0.015739712
chrV_260996_261353	YER053C-A		TFIIF	11.41054937	>10 min	42.24546901	6.578412469	61.87929293	0.948423234	NA	34	NA	NA	0.019089958
chrV_260996_261353	YER053C-A		TFIIF	11.41054937	>10 min	42.24546901	6.578412469	61.87929293	0.948423234	NA	35	NA	NA	0.023008227
chrV_260996_261353	YER053C-A		TFIIF	11.41054937	>10 min	42.24546901	6.578412469	61.87929293	0.948423234	NA	36	NA	NA	0.027563651
chrV_260996_261353	YER053C-A		TFIIF	11.41054937	>10 min	42.24546901	6.578412469	61.87929293	0.948423234	NA	37	NA	NA	0.032828939
chrV_260996_261353	YER053C-A		TFIIF	11.41054937	>10 min	42.24546901	6.578412469	61.87929293	0.948423234	NA	38	NA	NA	0.038879591
chrV_260996_261353	YER053C-A		TFIIF	11.41054937	>10 min	42.24546901	6.578412469	61.87929293	0.948423234	NA	39	NA	NA	0.045792852
chrV_260996_261353	YER053C-A		TFIIF	11.41054937	>10 min	42.24546901	6.578412469	61.87929293	0.948423234	NA	41	NA	NA	0.062516795
chrV_260996_261353	YER053C-A		TFIIF	11.41054937	>10 min	42.24546901	6.578412469	61.87929293	0.948423234	NA	42	NA	NA	0.072477562
chrV_260996_261353	YER053C-A		TFIIF	11.41054937	>10 min	42.24546901	6.578412469	61.87929293	0.948423234	NA	43	NA	NA	0.083597149
chrV_260996_261353	YER053C-A		TFIIF	11.41054937	>10 min	42.24546901	6.578412469	61.87929293	0.948423234	NA	44	NA	NA	0.095936585
chrV_260996_261353	YER053C-A		TFIIF	11.41054937	>10 min	42.24546901	6.578412469	61.87929293	0.948423234	NA	45	NA	NA	0.109547024
chrV_260996_261353	YER053C-A		TFIIF	11.41054937	>10 min	42.24546901	6.578412469	61.87929293	0.948423234	NA	46	NA	NA	0.124467234
chrV_260996_261353	YER053C-A		TFIIF	11.41054937	>10 min	42.24546901	6.578412469	61.87929293	0.948423234	NA	47	NA	NA	0.140721129
chrV_260996_261353	YER053C-A		TFIIF	11.41054937	>10 min	42.24546901	6.578412469	61.87929293	0.948423234	NA	48	NA	NA	0.158315497
chrV_260996_261353	YER053C-A		TFIIF	11.41054937	>10 min	42.24546901	6.578412469	61.87929293	0.948423234	NA	49	NA	NA	0.177238044
chrV_260996_261353	YER053C-A		TFIIF	11.41054937	>10 min	42.24546901	6.578412469	61.87929293	0.948423234	NA	50	NA	NA	0.197455912
chrV_260996_261353	YER053C-A		TFIIF	11.41054937	>10 min	42.24546901	6.578412469	61.87929293	0.948423234	NA	51	NA	NA	0.218914801
chrV_260996_261353	YER053C-A		TFIIF	11.41054937	>10 min	42.24546901	6.578412469	61.87929293	0.948423234	NA	52	NA	NA	0.241538816
chrV_260996_261353	YER053C-A		TFIIF	11.41054937	>10 min	42.24546901	6.578412469	61.87929293	0.948423234	NA	53	NA	NA	0.265231091
chrV_260996_261353	YER053C-A		TFIIF	11.41054937	>10 min	42.24546901	6.578412469	61.87929293	0.948423234	NA	54	NA	NA	0.289875252
chrV_260996_261353	YER053C-A		TFIIF	11.41054937	>10 min	42.24546901	6.578412469	61.87929293	0.948423234	NA	55	NA	NA	0.315337658
chrV_260996_261353	YER053C-A		TFIIF	11.41054937	>10 min	42.24546901	6.578412469	61.87929293	0.948423234	NA	56	NA	NA	0.341470365
chrV_260996_261353	YER053C-A		TFIIF	11.41054937	>10 min	42.24546901	6.578412469	61.87929293	0.948423234	NA	57	NA	NA	0.368114655
chrV_260996_261353	YER053C-A		TFIIF	11.41054937	>10 min	42.24546901	6.578412469	61.87929293	0.948423234	NA	58	NA	NA	0.395104972
chrV_260996_261353	YER053C-A		TFIIF	11.41054937	>10 min	42.24546901	6.578412469	61.87929293	0.948423234	NA	59	NA	NA	0.422273048
chrV_260996_261353	YER053C-A		TFIIF	11.41054937	>10 min	42.24546901	6.578412469	61.87929293	0.948423234	NA	61	NA	NA	0.476480247
chrV_260996_261353	YER053C-A		TFIIF	11.41054937	>10 min	42.24546901	6.578412469	61.87929293	0.948423234	NA	62	NA	NA	0.503204935
chrV_260996_261353	YER053C-A		TFIIF	11.41054937	>10 min	42.24546901	6.578412469	61.87929293	0.948423234	NA	63	NA	NA	0.529484942
chrV_260996_261353	YER053C-A		TFIIF	11.41054937	>10 min	42.24546901	6.578412469	61.87929293	0.948423234	NA	64	NA	NA	0.555193155
chrV_260996_261353	YER053C-A		TFIIF	11.41054937	>10 min	42.24546901	6.578412469	61.87929293	0.948423234	NA	65	NA	NA	0.580218126
chrV_260996_261353	YER053C-A		TFIIF	11.41054937	>10 min	42.24546901	6.578412469	61.87929293	0.948423234	NA	66	NA	NA	0.604465029
chrV_260996_261353	YER053C-A		TFIIF	11.41054937	>10 min	42.24546901	6.578412469	61.87929293	0.948423234	NA	67	NA	NA	0.627856002
chrV_260996_261353	YER053C-A		TFIIF	11.41054937	>10 min	42.24546901	6.578412469	61.87929293	0.948423234	NA	68	NA	NA	0.650329919
chrV_260996_261353	YER053C-A		TFIIF	11.41054937	>10 min	42.24546901	6.578412469	61.87929293	0.948423234	NA	69	NA	NA	0.671841702
chrV_260996_261353	YER053C-A		TFIIF	11.41054937	>10 min	42.24546901	6.578412469	61.87929293	0.948423234	NA	70	NA	NA	0.692361259
chrV_260996_261353	YER053C-A		TFIIF	11.41054937	>10 min	42.24546901	6.578412469	61.87929293	0.948423234	NA	71	NA	NA	0.71187216
chrV_260996_261353	YER053C-A		TFIIF	11.41054937	>10 min	42.24546901	6.578412469	61.87929293	0.948423234	NA	72	NA	NA	0.730370145
chrV_260996_261353	YER053C-A		TFIIF	11.41054937	>10 min	42.24546901	6.578412469	61.87929293	0.948423234	NA	73	NA	NA	0.747861546
chrV_260996_261353	YER053C-A		TFIIF	11.41054937	>10 min	42.24546901	6.578412469	61.87929293	0.948423234	NA	74	NA	NA	0.764361698
chrV_260996_261353	YER053C-A		TFIIF	11.41054937	>10 min	42.24546901	6.578412469	61.87929293	0.948423234	NA	75	NA	NA	0.779893398
chrV_260996_261353	YER053C-A		TFIIF	11.41054937	>10 min	42.24546901	6.578412469	61.87929293	0.948423234	NA	76	NA	NA	0.794485448
chrV_260996_261353	YER053C-A		TFIIF	11.41054937	>10 min	42.24546901	6.578412469	61.87929293	0.948423234	NA	77	NA	NA	0.808171317
chrV_260996_261353	YER053C-A		TFIIF	11.41054937	>10 min	42.24546901	6.578412469	61.87929293	0.948423234	NA	78	NA	NA	0.820987947
chrV_260996_261353	YER053C-A		TFIIF	11.41054937	>10 min	42.24546901	6.578412469	61.87929293	0.948423234	NA	79	NA	NA	0.832974683
chrV_260996_261353	YER053C-A		TFIIF	11.41054937	>10 min	42.24546901	6.578412469	61.87929293	0.948423234	NA	80	NA	NA	0.844172374
chrV_260996_261353	YER053C-A		TFIIF	11.41054937	>10 min	42.24546901	6.578412469	61.87929293	0.948423234	NA	81	NA	NA	0.854622585
chrV_260996_261353	YER053C-A		TFIIF	11.41054937	>10 min	42.24546901	6.578412469	61.87929293	0.948423234	NA	82	NA	NA	0.864366967
chrV_260996_261353	YER053C-A		TFIIF	11.41054937	>10 min	42.24546901	6.578412469	61.87929293	0.948423234	NA	83	NA	NA	0.873446725
chrV_260996_261353	YER053C-A		TFIIF	11.41054937	>10 min	42.24546901	6.578412469	61.87929293	0.948423234	NA	84	NA	NA	0.881902203
chrV_260996_261353	YER053C-A		TFIIF	11.41054937	>10 min	42.24546901	6.578412469	61.87929293	0.948423234	NA	85	NA	NA	0.889772563
chrV_260996_261353	YER053C-A		TFIIF	11.41054937	>10 min	42.24546901	6.578412469	61.87929293	0.948423234	NA	86	NA	NA	0.897095543
chrV_260996_261353	YER053C-A		TFIIF	11.41054937	>10 min	42.24546901	6.578412469	61.87929293	0.948423234	NA	87	NA	NA	0.903907284
chrV_260996_261353	YER053C-A		TFIIF	11.41054937	>10 min	42.24546901	6.578412469	61.87929293	0.948423234	NA	88	NA	NA	0.910242213
chrV_260996_261353	YER053C-A		TFIIF	11.41054937	>10 min	42.24546901	6.578412469	61.87929293	0.948423234	NA	89	NA	NA	0.91613298
chrV_260996_261353	YER053C-A		TFIIF	11.41054937	>10 min	42.24546901	6.578412469	61.87929293	0.948423234	NA	91	NA	NA	0.926703584
chrV_260996_261353	YER053C-A		TFIIF	11.41054937	>10 min	42.24546901	6.578412469	61.87929293	0.948423234	NA	92	NA	NA	0.931439711
chrV_260996_261353	YER053C-A		TFIIF	11.41054937	>10 min	42.24546901	6.578412469	61.87929293	0.948423234	NA	93	NA	NA	0.935844328
chrV_260996_261353	YER053C-A		TFIIF	11.41054937	>10 min	42.24546901	6.578412469	61.87929293	0.948423234	NA	94	NA	NA	0.93994128
chrV_260996_261353	YER053C-A		TFIIF	11.41054937	>10 min	42.24546901	6.578412469	61.87929293	0.948423234	NA	95	NA	NA	0.943752807
chrV_260996_261353	YER053C-A		TFIIF	11.41054937	>10 min	42.24546901	6.578412469	61.87929293	0.948423234	NA	96	NA	NA	0.947299615
chrV_260996_261353	YER053C-A		TFIIF	11.41054937	>10 min	42.24546901	6.578412469	61.87929293	0.948423234	NA	97	NA	NA	0.950600959
chrV_260996_261353	YER053C-A		TFIIF	11.41054937	>10 min	42.24546901	6.578412469	61.87929293	0.948423234	NA	98	NA	NA	0.953674721
chrV_260996_261353	YER053C-A		TFIIF	11.41054937	>10 min	42.24546901	6.578412469	61.87929293	0.948423234	NA	99	NA	NA	0.956537493
chrV_260996_261353	YER053C-A		TFIIF	11.41054937	>10 min	42.24546901	6.578412469	61.87929293	0.948423234	NA	100	NA	NA	0.95920466
chrV_260996_261353	YER053C-A		TFIIF	11.41054937	>10 min	42.24546901	6.578412469	61.87929293	0.948423234	NA	101	NA	NA	0.961690471
chrV_260996_261353	YER053C-A		TFIIF	11.41054937	>10 min	42.24546901	6.578412469	61.87929293	0.948423234	NA	102	NA	NA	0.964008123
chrV_260996_261353	YER053C-A		TFIIF	11.41054937	>10 min	42.24546901	6.578412469	61.87929293	0.948423234	NA	103	NA	NA	0.966169829
chrV_260996_261353	YER053C-A		TFIIF	11.41054937	>10 min	42.24546901	6.578412469	61.87929293	0.948423234	NA	104	NA	NA	0.968186889
chrV_260996_261353	YER053C-A		TFIIF	11.41054937	>10 min	42.24546901	6.578412469	61.87929293	0.948423234	NA	105	NA	NA	0.970069753
chrV_260996_261353	YER053C-A		TFIIF	11.41054937	>10 min	42.24546901	6.578412469	61.87929293	0.948423234	NA	106	NA	NA	0.971828089
chrV_260996_261353	YER053C-A		TFIIF	11.41054937	>10 min	42.24546901	6.578412469	61.87929293	0.948423234	NA	107	NA	NA	0.973470833
chrV_260996_261353	YER053C-A		TFIIF	11.41054937	>10 min	42.24546901	6.578412469	61.87929293	0.948423234	NA	108	NA	NA	0.975006249
chrV_260996_261353	YER053C-A		TFIIF	11.41054937	>10 min	42.24546901	6.578412469	61.87929293	0.948423234	NA	109	NA	NA	0.97644198
chrV_260996_261353	YER053C-A		TFIIF	11.41054937	>10 min	42.24546901	6.578412469	61.87929293	0.948423234	NA	110	NA	NA	0.977785091
chrV_260996_261353	YER053C-A		TFIIF	11.41054937	>10 min	42.24546901	6.578412469	61.87929293	0.948423234	NA	111	NA	NA	0.979042117
chrV_260996_261353	YER053C-A		TFIIF	11.41054937	>10 min	42.24546901	6.578412469	61.87929293	0.948423234	NA	112	NA	NA	0.980219103
chrV_260996_261353	YER053C-A		TFIIF	11.41054937	>10 min	42.24546901	6.578412469	61.87929293	0.948423234	NA	113	NA	NA	0.981321639
chrV_260996_261353	YER053C-A		TFIIF	11.41054937	>10 min	42.24546901	6.578412469	61.87929293	0.948423234	NA	114	NA	NA	0.9823549
chrV_260996_261353	YER053C-A		TFIIF	11.41054937	>10 min	42.24546901	6.578412469	61.87929293	0.948423234	NA	115	NA	NA	0.983323675
chrV_260996_261353	YER053C-A		TFIIF	11.41054937	>10 min	42.24546901	6.578412469	61.87929293	0.948423234	NA	116	NA	NA	0.984232396
chrV_260996_261353	YER053C-A		TFIIF	11.41054937	>10 min	42.24546901	6.578412469	61.87929293	0.948423234	NA	117	NA	NA	0.985085169
chrV_260996_261353	YER053C-A		TFIIF	11.41054937	>10 min	42.24546901	6.578412469	61.87929293	0.948423234	NA	118	NA	NA	0.985885796
chrV_260996_261353	YER053C-A		TFIIF	11.41054937	>10 min	42.24546901	6.578412469	61.87929293	0.948423234	NA	119	NA	NA	0.9866378
chrV_260996_261353	YER053C-A		TFIIF	11.41054937	>10 min	42.24546901	6.578412469	61.87929293	0.948423234	NA	121	NA	NA	0.988008769
chrV_260996_261353	YER053C-A		TFIIF	11.41054937	>10 min	42.24546901	6.578412469	61.87929293	0.948423234	NA	122	NA	NA	0.988633571
chrV_260996_261353	YER053C-A		TFIIF	11.41054937	>10 min	42.24546901	6.578412469	61.87929293	0.948423234	NA	123	NA	NA	0.989221461
chrV_260996_261353	YER053C-A		TFIIF	11.41054937	>10 min	42.24546901	6.578412469	61.87929293	0.948423234	NA	124	NA	NA	0.989774859
chrV_260996_261353	YER053C-A		TFIIF	11.41054937	>10 min	42.24546901	6.578412469	61.87929293	0.948423234	NA	125	NA	NA	0.990296011
chrV_306135_306436	YER074W	RPS24A	TFIIF	7.718565354	1-10 min	42.24546901	6.578412469	52.74294585	1.025790008	NA	1	NA	NA	4.69E-12
chrV_306135_306436	YER074W	RPS24A	TFIIF	7.718565354	1-10 min	42.24546901	6.578412469	52.74294585	1.025790008	NA	2	NA	NA	4.48E-10
chrV_306135_306436	YER074W	RPS24A	TFIIF	7.718565354	1-10 min	42.24546901	6.578412469	52.74294585	1.025790008	NA	3	NA	NA	6.45E-09
chrV_306135_306436	YER074W	RPS24A	TFIIF	7.718565354	1-10 min	42.24546901	6.578412469	52.74294585	1.025790008	NA	4	NA	NA	4.28E-08
chrV_306135_306436	YER074W	RPS24A	TFIIF	7.718565354	1-10 min	42.24546901	6.578412469	52.74294585	1.025790008	NA	5	NA	NA	1.86E-07
chrV_306135_306436	YER074W	RPS24A	TFIIF	7.718565354	1-10 min	42.24546901	6.578412469	52.74294585	1.025790008	NA	6	NA	NA	6.16E-07
chrV_306135_306436	YER074W	RPS24A	TFIIF	7.718565354	1-10 min	42.24546901	6.578412469	52.74294585	1.025790008	NA	7	NA	NA	1.70E-06
chrV_306135_306436	YER074W	RPS24A	TFIIF	7.718565354	1-10 min	42.24546901	6.578412469	52.74294585	1.025790008	NA	8	NA	NA	4.09E-06
chrV_306135_306436	YER074W	RPS24A	TFIIF	7.718565354	1-10 min	42.24546901	6.578412469	52.74294585	1.025790008	NA	9	NA	NA	8.88E-06
chrV_306135_306436	YER074W	RPS24A	TFIIF	7.718565354	1-10 min	42.24546901	6.578412469	52.74294585	1.025790008	NA	11	NA	NA	3.32E-05
chrV_306135_306436	YER074W	RPS24A	TFIIF	7.718565354	1-10 min	42.24546901	6.578412469	52.74294585	1.025790008	NA	12	NA	NA	5.89E-05
chrV_306135_306436	YER074W	RPS24A	TFIIF	7.718565354	1-10 min	42.24546901	6.578412469	52.74294585	1.025790008	NA	13	NA	NA	9.97E-05
chrV_306135_306436	YER074W	RPS24A	TFIIF	7.718565354	1-10 min	42.24546901	6.578412469	52.74294585	1.025790008	NA	14	NA	NA	0.000162377
chrV_306135_306436	YER074W	RPS24A	TFIIF	7.718565354	1-10 min	42.24546901	6.578412469	52.74294585	1.025790008	NA	15	NA	NA	0.00025562
chrV_306135_306436	YER074W	RPS24A	TFIIF	7.718565354	1-10 min	42.24546901	6.578412469	52.74294585	1.025790008	NA	16	NA	NA	0.000390769
chrV_306135_306436	YER074W	RPS24A	TFIIF	7.718565354	1-10 min	42.24546901	6.578412469	52.74294585	1.025790008	NA	17	NA	NA	0.000582157
chrV_306135_306436	YER074W	RPS24A	TFIIF	7.718565354	1-10 min	42.24546901	6.578412469	52.74294585	1.025790008	NA	18	NA	NA	0.000847665
chrV_306135_306436	YER074W	RPS24A	TFIIF	7.718565354	1-10 min	42.24546901	6.578412469	52.74294585	1.025790008	NA	19	NA	NA	0.001209304
chrV_306135_306436	YER074W	RPS24A	TFIIF	7.718565354	1-10 min	42.24546901	6.578412469	52.74294585	1.025790008	NA	21	NA	NA	0.00233336
chrV_306135_306436	YER074W	RPS24A	TFIIF	7.718565354	1-10 min	42.24546901	6.578412469	52.74294585	1.025790008	NA	22	NA	NA	0.003166105
chrV_306135_306436	YER074W	RPS24A	TFIIF	7.718565354	1-10 min	42.24546901	6.578412469	52.74294585	1.025790008	NA	23	NA	NA	0.004236973
chrV_306135_306436	YER074W	RPS24A	TFIIF	7.718565354	1-10 min	42.24546901	6.578412469	52.74294585	1.025790008	NA	24	NA	NA	0.00559826
chrV_306135_306436	YER074W	RPS24A	TFIIF	7.718565354	1-10 min	42.24546901	6.578412469	52.74294585	1.025790008	NA	26	NA	NA	0.009441711
chrV_306135_306436	YER074W	RPS24A	TFIIF	7.718565354	1-10 min	42.24546901	6.578412469	52.74294585	1.025790008	NA	27	NA	NA	0.012070343
chrV_306135_306436	YER074W	RPS24A	TFIIF	7.718565354	1-10 min	42.24546901	6.578412469	52.74294585	1.025790008	NA	28	NA	NA	0.015282917
chrV_306135_306436	YER074W	RPS24A	TFIIF	7.718565354	1-10 min	42.24546901	6.578412469	52.74294585	1.025790008	NA	29	NA	NA	0.019175248
chrV_306135_306436	YER074W	RPS24A	TFIIF	7.718565354	1-10 min	42.24546901	6.578412469	52.74294585	1.025790008	NA	31	NA	NA	0.029424825
chrV_306135_306436	YER074W	RPS24A	TFIIF	7.718565354	1-10 min	42.24546901	6.578412469	52.74294585	1.025790008	NA	32	NA	NA	0.036013129
chrV_306135_306436	YER074W	RPS24A	TFIIF	7.718565354	1-10 min	42.24546901	6.578412469	52.74294585	1.025790008	NA	33	NA	NA	0.043740058
chrV_306135_306436	YER074W	RPS24A	TFIIF	7.718565354	1-10 min	42.24546901	6.578412469	52.74294585	1.025790008	NA	34	NA	NA	0.052730962
chrV_306135_306436	YER074W	RPS24A	TFIIF	7.718565354	1-10 min	42.24546901	6.578412469	52.74294585	1.025790008	NA	35	NA	NA	0.063109898
chrV_306135_306436	YER074W	RPS24A	TFIIF	7.718565354	1-10 min	42.24546901	6.578412469	52.74294585	1.025790008	NA	36	NA	NA	0.074995623
chrV_306135_306436	YER074W	RPS24A	TFIIF	7.718565354	1-10 min	42.24546901	6.578412469	52.74294585	1.025790008	NA	37	NA	NA	0.088496941
chrV_306135_306436	YER074W	RPS24A	TFIIF	7.718565354	1-10 min	42.24546901	6.578412469	52.74294585	1.025790008	NA	38	NA	NA	0.103707512
chrV_306135_306436	YER074W	RPS24A	TFIIF	7.718565354	1-10 min	42.24546901	6.578412469	52.74294585	1.025790008	NA	39	NA	NA	0.120700343
chrV_306135_306436	YER074W	RPS24A	TFIIF	7.718565354	1-10 min	42.24546901	6.578412469	52.74294585	1.025790008	NA	41	NA	NA	0.160188582
chrV_306135_306436	YER074W	RPS24A	TFIIF	7.718565354	1-10 min	42.24546901	6.578412469	52.74294585	1.025790008	NA	42	NA	NA	0.182678916
chrV_306135_306436	YER074W	RPS24A	TFIIF	7.718565354	1-10 min	42.24546901	6.578412469	52.74294585	1.025790008	NA	43	NA	NA	0.206933654
chrV_306135_306436	YER074W	RPS24A	TFIIF	7.718565354	1-10 min	42.24546901	6.578412469	52.74294585	1.025790008	NA	44	NA	NA	0.232852458
chrV_306135_306436	YER074W	RPS24A	TFIIF	7.718565354	1-10 min	42.24546901	6.578412469	52.74294585	1.025790008	NA	45	NA	NA	0.26029451
chrV_306135_306436	YER074W	RPS24A	TFIIF	7.718565354	1-10 min	42.24546901	6.578412469	52.74294585	1.025790008	NA	46	NA	NA	0.289080894
chrV_306135_306436	YER074W	RPS24A	TFIIF	7.718565354	1-10 min	42.24546901	6.578412469	52.74294585	1.025790008	NA	47	NA	NA	0.318999088
chrV_306135_306436	YER074W	RPS24A	TFIIF	7.718565354	1-10 min	42.24546901	6.578412469	52.74294585	1.025790008	NA	48	NA	NA	0.349809338
chrV_306135_306436	YER074W	RPS24A	TFIIF	7.718565354	1-10 min	42.24546901	6.578412469	52.74294585	1.025790008	NA	49	NA	NA	0.381252541
chrV_306135_306436	YER074W	RPS24A	TFIIF	7.718565354	1-10 min	42.24546901	6.578412469	52.74294585	1.025790008	NA	50	NA	NA	0.413059095
chrV_306135_306436	YER074W	RPS24A	TFIIF	7.718565354	1-10 min	42.24546901	6.578412469	52.74294585	1.025790008	NA	51	NA	NA	0.444958066
chrV_306135_306436	YER074W	RPS24A	TFIIF	7.718565354	1-10 min	42.24546901	6.578412469	52.74294585	1.025790008	NA	52	NA	NA	0.476686057
chrV_306135_306436	YER074W	RPS24A	TFIIF	7.718565354	1-10 min	42.24546901	6.578412469	52.74294585	1.025790008	NA	53	NA	NA	0.507995178
chrV_306135_306436	YER074W	RPS24A	TFIIF	7.718565354	1-10 min	42.24546901	6.578412469	52.74294585	1.025790008	NA	54	NA	NA	0.538659683
chrV_306135_306436	YER074W	RPS24A	TFIIF	7.718565354	1-10 min	42.24546901	6.578412469	52.74294585	1.025790008	NA	55	NA	NA	0.568480964
chrV_306135_306436	YER074W	RPS24A	TFIIF	7.718565354	1-10 min	42.24546901	6.578412469	52.74294585	1.025790008	NA	56	NA	NA	0.597290795
chrV_306135_306436	YER074W	RPS24A	TFIIF	7.718565354	1-10 min	42.24546901	6.578412469	52.74294585	1.025790008	NA	57	NA	NA	0.624952856
chrV_306135_306436	YER074W	RPS24A	TFIIF	7.718565354	1-10 min	42.24546901	6.578412469	52.74294585	1.025790008	NA	58	NA	NA	0.651362708
chrV_306135_306436	YER074W	RPS24A	TFIIF	7.718565354	1-10 min	42.24546901	6.578412469	52.74294585	1.025790008	NA	59	NA	NA	0.676446476
chrV_306135_306436	YER074W	RPS24A	TFIIF	7.718565354	1-10 min	42.24546901	6.578412469	52.74294585	1.025790008	NA	61	NA	NA	0.722478549
chrV_306135_306436	YER074W	RPS24A	TFIIF	7.718565354	1-10 min	42.24546901	6.578412469	52.74294585	1.025790008	NA	62	NA	NA	0.743408032
chrV_306135_306436	YER074W	RPS24A	TFIIF	7.718565354	1-10 min	42.24546901	6.578412469	52.74294585	1.025790008	NA	63	NA	NA	0.762966882
chrV_306135_306436	YER074W	RPS24A	TFIIF	7.718565354	1-10 min	42.24546901	6.578412469	52.74294585	1.025790008	NA	64	NA	NA	0.781189883
chrV_306135_306436	YER074W	RPS24A	TFIIF	7.718565354	1-10 min	42.24546901	6.578412469	52.74294585	1.025790008	NA	65	NA	NA	0.798123444
chrV_306135_306436	YER074W	RPS24A	TFIIF	7.718565354	1-10 min	42.24546901	6.578412469	52.74294585	1.025790008	NA	66	NA	NA	0.813822628
chrV_306135_306436	YER074W	RPS24A	TFIIF	7.718565354	1-10 min	42.24546901	6.578412469	52.74294585	1.025790008	NA	67	NA	NA	0.828348538
chrV_306135_306436	YER074W	RPS24A	TFIIF	7.718565354	1-10 min	42.24546901	6.578412469	52.74294585	1.025790008	NA	68	NA	NA	0.841766079
chrV_306135_306436	YER074W	RPS24A	TFIIF	7.718565354	1-10 min	42.24546901	6.578412469	52.74294585	1.025790008	NA	69	NA	NA	0.85414209
chrV_306135_306436	YER074W	RPS24A	TFIIF	7.718565354	1-10 min	42.24546901	6.578412469	52.74294585	1.025790008	NA	70	NA	NA	0.865543823
chrV_306135_306436	YER074W	RPS24A	TFIIF	7.718565354	1-10 min	42.24546901	6.578412469	52.74294585	1.025790008	NA	71	NA	NA	0.876037746
chrV_306135_306436	YER074W	RPS24A	TFIIF	7.718565354	1-10 min	42.24546901	6.578412469	52.74294585	1.025790008	NA	72	NA	NA	0.885688622
chrV_306135_306436	YER074W	RPS24A	TFIIF	7.718565354	1-10 min	42.24546901	6.578412469	52.74294585	1.025790008	NA	73	NA	NA	0.894558829
chrV_306135_306436	YER074W	RPS24A	TFIIF	7.718565354	1-10 min	42.24546901	6.578412469	52.74294585	1.025790008	NA	74	NA	NA	0.902707887
chrV_306135_306436	YER074W	RPS24A	TFIIF	7.718565354	1-10 min	42.24546901	6.578412469	52.74294585	1.025790008	NA	75	NA	NA	0.910192142
chrV_306135_306436	YER074W	RPS24A	TFIIF	7.718565354	1-10 min	42.24546901	6.578412469	52.74294585	1.025790008	NA	76	NA	NA	0.917064592
chrV_306135_306436	YER074W	RPS24A	TFIIF	7.718565354	1-10 min	42.24546901	6.578412469	52.74294585	1.025790008	NA	77	NA	NA	0.92337481
chrV_306135_306436	YER074W	RPS24A	TFIIF	7.718565354	1-10 min	42.24546901	6.578412469	52.74294585	1.025790008	NA	78	NA	NA	0.92916896
chrV_306135_306436	YER074W	RPS24A	TFIIF	7.718565354	1-10 min	42.24546901	6.578412469	52.74294585	1.025790008	NA	79	NA	NA	0.934489861
chrV_306135_306436	YER074W	RPS24A	TFIIF	7.718565354	1-10 min	42.24546901	6.578412469	52.74294585	1.025790008	NA	80	NA	NA	0.939377099
chrV_306135_306436	YER074W	RPS24A	TFIIF	7.718565354	1-10 min	42.24546901	6.578412469	52.74294585	1.025790008	NA	81	NA	NA	0.943867177
chrV_306135_306436	YER074W	RPS24A	TFIIF	7.718565354	1-10 min	42.24546901	6.578412469	52.74294585	1.025790008	NA	82	NA	NA	0.947993673
chrV_306135_306436	YER074W	RPS24A	TFIIF	7.718565354	1-10 min	42.24546901	6.578412469	52.74294585	1.025790008	NA	83	NA	NA	0.951787422
chrV_306135_306436	YER074W	RPS24A	TFIIF	7.718565354	1-10 min	42.24546901	6.578412469	52.74294585	1.025790008	NA	84	NA	NA	0.955276686
chrV_306135_306436	YER074W	RPS24A	TFIIF	7.718565354	1-10 min	42.24546901	6.578412469	52.74294585	1.025790008	NA	85	NA	NA	0.958487345
chrV_306135_306436	YER074W	RPS24A	TFIIF	7.718565354	1-10 min	42.24546901	6.578412469	52.74294585	1.025790008	NA	86	NA	NA	0.961443066
chrV_306135_306436	YER074W	RPS24A	TFIIF	7.718565354	1-10 min	42.24546901	6.578412469	52.74294585	1.025790008	NA	87	NA	NA	0.96416548
chrV_306135_306436	YER074W	RPS24A	TFIIF	7.718565354	1-10 min	42.24546901	6.578412469	52.74294585	1.025790008	NA	88	NA	NA	0.966674338
chrV_306135_306436	YER074W	RPS24A	TFIIF	7.718565354	1-10 min	42.24546901	6.578412469	52.74294585	1.025790008	NA	89	NA	NA	0.968987672
chrV_306135_306436	YER074W	RPS24A	TFIIF	7.718565354	1-10 min	42.24546901	6.578412469	52.74294585	1.025790008	NA	91	NA	NA	0.973092132
chrV_306135_306436	YER074W	RPS24A	TFIIF	7.718565354	1-10 min	42.24546901	6.578412469	52.74294585	1.025790008	NA	92	NA	NA	0.974911961
chrV_306135_306436	YER074W	RPS24A	TFIIF	7.718565354	1-10 min	42.24546901	6.578412469	52.74294585	1.025790008	NA	93	NA	NA	0.976593909
chrV_306135_306436	YER074W	RPS24A	TFIIF	7.718565354	1-10 min	42.24546901	6.578412469	52.74294585	1.025790008	NA	94	NA	NA	0.97814937
chrV_306135_306436	YER074W	RPS24A	TFIIF	7.718565354	1-10 min	42.24546901	6.578412469	52.74294585	1.025790008	NA	95	NA	NA	0.97958874
chrV_306135_306436	YER074W	RPS24A	TFIIF	7.718565354	1-10 min	42.24546901	6.578412469	52.74294585	1.025790008	NA	96	NA	NA	0.980921505
chrV_306135_306436	YER074W	RPS24A	TFIIF	7.718565354	1-10 min	42.24546901	6.578412469	52.74294585	1.025790008	NA	97	NA	NA	0.982156324
chrV_306135_306436	YER074W	RPS24A	TFIIF	7.718565354	1-10 min	42.24546901	6.578412469	52.74294585	1.025790008	NA	98	NA	NA	0.983301105
chrV_306135_306436	YER074W	RPS24A	TFIIF	7.718565354	1-10 min	42.24546901	6.578412469	52.74294585	1.025790008	NA	99	NA	NA	0.984363069
chrV_306135_306436	YER074W	RPS24A	TFIIF	7.718565354	1-10 min	42.24546901	6.578412469	52.74294585	1.025790008	NA	100	NA	NA	0.985348816
chrV_306135_306436	YER074W	RPS24A	TFIIF	7.718565354	1-10 min	42.24546901	6.578412469	52.74294585	1.025790008	NA	101	NA	NA	0.98626438
chrV_306135_306436	YER074W	RPS24A	TFIIF	7.718565354	1-10 min	42.24546901	6.578412469	52.74294585	1.025790008	NA	102	NA	NA	0.987115276
chrV_306135_306436	YER074W	RPS24A	TFIIF	7.718565354	1-10 min	42.24546901	6.578412469	52.74294585	1.025790008	NA	103	NA	NA	0.987906555
chrV_306135_306436	YER074W	RPS24A	TFIIF	7.718565354	1-10 min	42.24546901	6.578412469	52.74294585	1.025790008	NA	104	NA	NA	0.988642838
chrV_306135_306436	YER074W	RPS24A	TFIIF	7.718565354	1-10 min	42.24546901	6.578412469	52.74294585	1.025790008	NA	105	NA	NA	0.989328359
chrV_306135_306436	YER074W	RPS24A	TFIIF	7.718565354	1-10 min	42.24546901	6.578412469	52.74294585	1.025790008	NA	106	NA	NA	0.989966995
chrV_306135_306436	YER074W	RPS24A	TFIIF	7.718565354	1-10 min	42.24546901	6.578412469	52.74294585	1.025790008	NA	107	NA	NA	0.990562306
chrV_306135_306436	YER074W	RPS24A	TFIIF	7.718565354	1-10 min	42.24546901	6.578412469	52.74294585	1.025790008	NA	108	NA	NA	0.991117553
chrV_306135_306436	YER074W	RPS24A	TFIIF	7.718565354	1-10 min	42.24546901	6.578412469	52.74294585	1.025790008	NA	109	NA	NA	0.991635732
chrV_306135_306436	YER074W	RPS24A	TFIIF	7.718565354	1-10 min	42.24546901	6.578412469	52.74294585	1.025790008	NA	110	NA	NA	0.992119594
chrV_306135_306436	YER074W	RPS24A	TFIIF	7.718565354	1-10 min	42.24546901	6.578412469	52.74294585	1.025790008	NA	111	NA	NA	0.992571667
chrV_306135_306436	YER074W	RPS24A	TFIIF	7.718565354	1-10 min	42.24546901	6.578412469	52.74294585	1.025790008	NA	112	NA	NA	0.992994276
chrV_306135_306436	YER074W	RPS24A	TFIIF	7.718565354	1-10 min	42.24546901	6.578412469	52.74294585	1.025790008	NA	113	NA	NA	0.993389559
chrV_306135_306436	YER074W	RPS24A	TFIIF	7.718565354	1-10 min	42.24546901	6.578412469	52.74294585	1.025790008	NA	114	NA	NA	0.993759485
chrV_306135_306436	YER074W	RPS24A	TFIIF	7.718565354	1-10 min	42.24546901	6.578412469	52.74294585	1.025790008	NA	115	NA	NA	0.994105867
chrV_306135_306436	YER074W	RPS24A	TFIIF	7.718565354	1-10 min	42.24546901	6.578412469	52.74294585	1.025790008	NA	116	NA	NA	0.994430376
chrV_306135_306436	YER074W	RPS24A	TFIIF	7.718565354	1-10 min	42.24546901	6.578412469	52.74294585	1.025790008	NA	117	NA	NA	0.994734554
chrV_306135_306436	YER074W	RPS24A	TFIIF	7.718565354	1-10 min	42.24546901	6.578412469	52.74294585	1.025790008	NA	118	NA	NA	0.995019821
chrV_306135_306436	YER074W	RPS24A	TFIIF	7.718565354	1-10 min	42.24546901	6.578412469	52.74294585	1.025790008	NA	119	NA	NA	0.995287491
chrV_306135_306436	YER074W	RPS24A	TFIIF	7.718565354	1-10 min	42.24546901	6.578412469	52.74294585	1.025790008	NA	121	NA	NA	0.995774797
chrV_306135_306436	YER074W	RPS24A	TFIIF	7.718565354	1-10 min	42.24546901	6.578412469	52.74294585	1.025790008	NA	122	NA	NA	0.995996591
chrV_306135_306436	YER074W	RPS24A	TFIIF	7.718565354	1-10 min	42.24546901	6.578412469	52.74294585	1.025790008	NA	123	NA	NA	0.996205115
chrV_306135_306436	YER074W	RPS24A	TFIIF	7.718565354	1-10 min	42.24546901	6.578412469	52.74294585	1.025790008	NA	124	NA	NA	0.996401259
chrV_306135_306436	YER074W	RPS24A	TFIIF	7.718565354	1-10 min	42.24546901	6.578412469	52.74294585	1.025790008	NA	125	NA	NA	0.996585844
