# Supplementary material for: Genome-scale chromatin binding dynamics of RNA Polymerase II general transcription machinery components
Source: EMBO J. 2024 Apr 2;43(9):1799–821. doi: 10.1038/s44318-024-00089-2 (PMC11066129; doi:10.1038/s44318-024-00089-2)
Supplement: Supplementary file 5 — Source data Fig. 2 [file 44318_2024_89_MOESM5_ESM.zip › Figure 2/2E/README]

exampleFits.csv
-peakName: genomic site in format chr_start_end	
-gene: associated gene with the genomic site
-geneSys: systematic name of the gene (if available)
-factorName: measured GTF
-resTime: estimated residence time in minutes
-timeGroup: time range used for grouping sites based on estimated residence times
-Km_western: protein induction half-life
-n_western: Hill coefficient of protein induction (used as CC fitting parameter)
-Km_CC: CC induction half-life
-Vmax_CC: HA/Myc ratio at saturation (used for normalization)
-normCount_CC: normalized CC HA/Myc signal
-time: time in minutes post galactose addition	
-western_ratio: 0-1 normalized quantified HA/Myc Western blot
-western_ratio_sd: standard error of western_ratio
-fit: calculated fit in minute intervals between 0-120 min

-> see script at https://github.com/AubleLab/PIC_competition_ChIP_scripts/blob/main/scripts_figures/fig2e_example_fits.R
