# Supplementary material for: Genome-scale chromatin binding dynamics of RNA Polymerase II general transcription machinery components
Source: EMBO J. 2024 Apr 2;43(9):1799–821. doi: 10.1038/s44318-024-00089-2 (PMC11066129; doi:10.1038/s44318-024-00089-2)
Supplement: Supplementary file 5 — Source data Fig. 2 [file 44318_2024_89_MOESM5_ESM.zip › Figure 2/2B/TFIIE_westernFit.csv]

time	ratio	ratio_sd	factorName
10	0.00404041	0.008561589	TFIIE
20	0.130586375	0.044118566	TFIIE
25	0.211741168	0.041641221	TFIIE
30	0.308295684	0.043437913	TFIIE
40	0.466107269	0.028244371	TFIIE
60	0.733978309	0.094916351	TFIIE
90	0.964856915	0.015709032	TFIIE
120	1	0.019709711	TFIIE
