# Supplementary material for: Genome-scale chromatin binding dynamics of RNA Polymerase II general transcription machinery components
Source: EMBO J. 2024 Apr 2;43(9):1799–821. doi: 10.1038/s44318-024-00089-2 (PMC11066129; doi:10.1038/s44318-024-00089-2)
Supplement: Supplementary file 6 — Source data Fig. 3 [file 44318_2024_89_MOESM6_ESM.zip]

Archive with 15 entries (12 files):
- Figure 3/
- Figure 3/3C/
- Figure 3/3D/
- Figure 3/.DS_Store
- __MACOSX/Figure 3/._.DS_Store
- Figure 3/3C/README
- __MACOSX/Figure 3/3C/._README
- Figure 3/3C/resTimesSynth.csv
- __MACOSX/Figure 3/3C/._resTimesSynth.csv
- Figure 3/3D/TRefficiency.csv
- __MACOSX/Figure 3/3D/._TRefficiency.csv
- Figure 3/3D/README
- __MACOSX/Figure 3/3D/._README
- Figure 3/3D/mean_med_TReff.csv
- __MACOSX/Figure 3/3D/._mean_med_TReff.csv
