# Supplementary material for: Genome-scale chromatin binding dynamics of RNA Polymerase II general transcription machinery components
Source: EMBO J. 2024 Apr 2;43(9):1799–821. doi: 10.1038/s44318-024-00089-2 (PMC11066129; doi:10.1038/s44318-024-00089-2)
Supplement: Supplementary file 6 — Source data Fig. 3 [file 44318_2024_89_MOESM6_ESM.zip › Figure 3/3C/resTimesSynth.csv]

peakName	gene	factorName	resTime	resTimesNum	synthesis_perCell_perMin	quartile
chrXV_592503_593113	YOR142W	TBP	<1	0.914806043	1.451710311	4
chrVIII_143500_144006	YHR020W	TBP	<1	0.830447626	1.074621551	4
chrXV_316582_316814	YOL004W	TBP	<1	0.519095949	0.408745931	4
chrII_544515_544938	YBR150C	TBP	<1	0.65699229	0.12200056	2
chrIII_24209_24859	YCL057W	TBP	<1	0.705064784	0.654517185	4
chrXII_827777_828418	YLR348C	TBP	<1	0.719112252	0.263084687	3
chrVIII_209190_209776	YHR051W	TBP	<1	0.255428824	1.523938588	4
chrXV_866554_867209	YOR293W	TBP	<1	0.978226428	1.249349251	4
chrXVI_551526_552082	YPL003W	TBP	<1	0.474997082	0.046272288	1
chrX_543768_543928	YJR057W	TBP	<1	0.904031387	0.069383333	1
chrIV_998322_998745	YDR264C	TBP	<1	0.988891729	0.374256183	4
chrXVI_918983_919520	YPR190C	TBP	<1	0.946668233	0.63825901	4
chrIV_703978_704584	YDR127W	TBP	<1	0.737595618	1.140346262	4
chrXI_34114_34502	YKL213C	TBP	<1	0.811055141	0.324885978	3
chrXVI_108146_108755	YPL231W	TBP	<1	0.388108283	2.160121727	4
chrI_34651_35258	YAL060W	TBP	<1	0.685169729	0.421493225	4
chrII_221009_221250	YBL005W-B	TBP	<1	0.83291608	0.136668696	2
chrV_503746_504213	YER163C	TBP	<1	0.007334147	0.045957436	1
chrII_490395_490775	YBR126C	TBP	<1	0.611778643	0.299683886	3
chrXII_65078_65720	YLL039C	TBP	<1	0.435771585	1.065565715	4
chrIV_936339_936511	YDR237W	TBP	<1	0.973539914	0.250741313	3
chrIV_286647_287092	YDL095W	TBP	<1	0.431751249	0.903631271	4
chrIV_334269_334896	YDL067C	TBP	<1	0.957576597	1.837683134	4
chrVIII_193609_193853	YHR043C	TBP	<1	0.887754906	0.124825626	2
chrXV_682152_682428	YOR185C	TBP	<1	0.618838207	0.036860079	1
chrII_618525_618923	YBR199W	TBP	<1	0.333427211	0.223213016	3
chrXIII_343574_343826	YMR036C	TBP	<1	0.784692776	0.091850247	2
chrXVI_408657_409188	YPL078C	TBP	<1	0.038936491	1.366222825	4
chrXVI_742100_742450	YPR108W	TBP	<1	0.748795386	0.451777829	4
chrVIII_101969_102151	YHL003C	TBP	<1	0.67727683	0.224202328	3
chrIV_926840_927332	YDR231C	TBP	<1	0.261087964	0.266182313	3
chrXVI_328775_329037	YPL117C	TBP	<1	0.514412935	0.525915824	4
chrXIII_654707_655091	YMR196W	TBP	<1	0.675607275	0.112203036	2
chrIX_148777_148992	YIL115C	TBP	<1	0.982817198	0.415026375	4
chrIV_1261333_1261677	YDR394W	TBP	<1	0.759544268	0.757234668	4
chrXIII_236016_236230	YML018C	TBP	<1	0.189473935	0.306290366	3
chrXIII_16717_16976	YML128C	TBP	<1	0.271286615	0.092520558	2
chrV_364214_364621	YER103W	TBP	<1	0.828158485	0.33851195	4
chrVII_720063_720414	YGR116W	TBP	<1	0.69320482	0.540821675	4
chrVIII_422350_422558	YHR161C	TBP	<1	0.042988796	0.101977589	2
chrIV_1228135_1228752	YDR377W	TBP	<1	0.140479094	0.915674877	4
chrXV_943378_943724	YOR330C	TBP	<1	0.216385415	0.374906046	4
chrIV_550597_550879	YDR046C	TBP	<1	0.001570554	0.383843618	4
chrVII_291762_291979	YGL115W	TBP	<1	0.581604003	0.300648	3
chrIX_193167_193544	YIL091C	TBP	<1	0.157905208	0.330290515	3
chrIX_45814_46267	YIL158W	TBP	<1	0.359028306	0.121404307	2
chrVII_1007337_1007586	YGR257C	TBP	<1	0.233703399	0.241308705	3
chrXVI_267533_267849	YPL151C	TBP	<1	0.089980516	0.103228994	2
chrIV_1362635_1362807	YDR452W	TBP	<1	0.085612065	0.237535726	3
chrVI_27838_28312	YFL052W	TBP	<1	0.305218369	0.023650371	1
chrIV_871827_872084	YDR210W-B	TBP	<1	0.000238897	0.052980695	1
chrXVI_506388_506694	YPL022W	TBP	<1	0.208569957	0.273511626	3
chrXI_75484_75891	YKL196C	TBP	<1	0.925644749	0.174522788	3
chrVIII_129216_129438	YHR012W	TBP	<1	0.333071983	0.123443408	2
chrXV_158834_159211	YOL086W-A	TBP	<1	0.626245345	0.082408493	1
chrXIII_34010_34178	YML117W	TBP	<1	0.217157698	0.364294134	4
chrXV_87264_88128	YOL123W	TBP	<1	0.388945029	0.453773661	4
chrVI_115739_116040	YFL010C	TBP	<1	0.942455692	0.139155119	2
chrXII_568278_568561	YLR214W	TBP	<1	0.962608014	0.08015508	1
chrIV_1476482_1476761	YDR516C	TBP	<1	0.739855279	0.17507033	3
chrXVI_534691_535053	YPL010W	TBP	<1	0.733245906	0.216441733	3
chrXV_813663_814014	YOR260W	TBP	<1	0.53576129	0.208938386	3
chrXIV_117102_117313	YNL277W	TBP	<1	0.836801559	0.241173933	3
chrIII_40668_41060	YCL049C	TBP	<1	0.751522563	0.065069929	1
chrXIII_271865_272240	YMR002W	TBP	<1	0.452731573	0.913249453	4
chrXVI_211868_212167	YPL178W	TBP	<1	0.535789994	0.336121173	4
chrXI_278759_279207	YKL085W	TBP	<1	0.537376695	1.492457221	4
chrXII_286544_286851	YLR078C	TBP	<1	0.355665954	0.138219564	2
chrX_106048_106543	YJL166W	TBP	<1	0.410635126	1.620141768	4
chrXV_170845_171020	YOL081W	TBP	<1	0.573475899	0.950422411	4
chrX_104456_104671	YJL168C	TBP	<1	0.719657292	0.20523439	3
chrXIV_440535_440874	YNL098C	TBP	<1	0.394973045	0.217545622	3
chrXV_770501_770828	YOR230W	TBP	<1	0.919203929	0.265430621	3
chrII_181318_181497	YBL022C	TBP	<1	0.903634525	0.586666847	4
chrXI_75484_75891	YKL195W	TBP	<1	0.93738585	0.560300035	4
chrV_153239_153536	YER001W	TBP	<1	0.850482751	0.297875204	3
chrXV_813663_814014	YOR259C	TBP	<1	0.821403924	0.509993912	4
chrIV_316379_316657	YDL078C	TBP	<1	0.764507759	0.320836172	3
chrI_61011_61359	YAL042W	TBP	<1	0.623613457	0.343532163	4
chrVII_97072_97345	YGL208W	TBP	<1	0.73352796	0.150485153	2
chrXVI_918983_919520	YPR191W	TBP	<1	0.817230444	2.228117246	4
chrII_444594_445046	YBR101C	TBP	<1	0.293623841	1.270821484	4
chrXVI_171114_171447	YPL201C	TBP	<1	0.719378591	0.176904252	3
chrXV_285917_286174	YOL020W	TBP	<1	0.324085952	0.537625877	4
chrVII_299727_299979	YGL112C	TBP	<1	0.778809499	0.180758845	3
chrXV_211949_212291	YOL062C	TBP	<1	0.394441002	0.274407651	3
chrVIII_159165_159468	YHR024C	TBP	<1	0.678592868	0.309440064	3
chrXVI_132087_132391	YPL222C-A	TBP	<1	0.775825043	0.017212083	1
chrVII_299727_299979	YGL111W	TBP	<1	0.187869044	0.321637971	3
chrV_126371_126638	YEL015W	TBP	<1	0.029085819	0.339784618	4
chrXV_211949_212291	YOL061W	TBP	<1	0.135713797	0.663238003	4
chrXVI_704540_704920	YPR083W	TBP	<1	0.680164178	0.154543449	2
chrXV_841682_842927	snR31	TBP	<1	0.934822954	0.413213913	4
chrIX_378198_378538	YIR011C	TBP	<1	0.550494084	0.202232671	3
chrIV_1496393_1496944	YDR529C	TBP	<1	0.196994488	2.311705972	4
chrXII_1014162_1014434	YLR438C-A	TBP	<1	0.317053352	0.372966527	4
chrXII_81239_81441	YLL029W	TBP	<1	0.11617467	0.741033072	4
chrXII_302018_302197	YLR085C	TBP	<1	0.411872071	0.102981129	2
chrX_622979_623285	YJR104C	TBP	<1	0.480310129	3.388876377	4
chrVIII_341438_341654	YHR116W	TBP	<1	0.427494466	0.06336807	1
chrIX_378198_378538	YIR012W	TBP	<1	0.592304243	0.431136421	4
chrXVI_195407_195678	YPL186C	TBP	<1	0.794396978	0.042146033	1
chrIV_238595_238964	YDL126C	TBP	<1	0.862629777	0.747953688	4
chrXIII_392547_392711	YMR060C	TBP	<1	0.917904034	0.094666771	2
chrXIII_41804_42011	YML115C	TBP	<1	0.793191209	0.224029771	3
chrXI_451209_451446	YKR006C	TBP	<1	0.194676144	0.210227615	3
chrXIV_366470_366791	YNL138W	TBP	<1	0.128872162	0.255204867	3
chrIV_504687_504921	YDR032C	TBP	<1	0.129089284	0.238891958	3
chrVI_107009_107284	YFL014W	TBP	<1	0.053129483	0.349114192	4
chrVII_913226_913442	YGR209C	TBP	<1	0.74318772	0.488324987	4
chrIV_1008788_1009016	YDR272W	TBP	<1	0.731315477	0.171262875	3
chrXV_810799_811002	YOR257W	TBP	<1	0.885117687	0.134419041	2
chrIV_589399_589616	YDR071C	TBP	<1	0.517111056	0.665597464	4
chrIII_118394_118633	YCR003W	TBP	<1	0.851930985	0.185233993	3
chrXIII_551601_552043	YMR143W	TBP	<1	0.1578801	0.76151038	4
chrX_150748_150963	YJL140W	TBP	<1	0.442324639	0.147365001	2
chrXII_500993_501313	YLR170C	TBP	<1	0.967733667	0.098266978	2
chrXV_943378_943724	YOR332W	TBP	<1	0.484587929	0.152892466	2
chrIV_1428964_1429198	YDR487C	TBP	<1	0.542015941	0.292769161	3
chrXV_108913_109237	YOL110W	TBP	<1	0.336419132	0.052609333	1
chrVIII_67443_67668	YHL020C	TBP	<1	0.838755033	0.281143712	3
chrXV_841682_842927	snR5	TBP	<1	0.574637334	0.128154994	2
chrXVI_191173_191442	YPL188W	TBP	<1	0.353350377	0.177866817	3
chrVII_508370_508551	YGR008C	TBP	<1	0.892718594	0.624060685	4
chrVII_427877_428209	YGL037C	TBP	<1	0.171632113	0.450692803	4
chrVII_811476_811806	YGR161W-B	TBP	<1	0.961467696	0.158251989	2
chrIV_693217_693495	YDR120C	TBP	<1	0.313683822	0.327913694	3
chrXI_567667_567977	YKR067W	TBP	<1	0.3070544	0.363763838	4
chrII_193809_194244	YBL015W	TBP	<1	0.048346777	1.058944591	4
chrXV_849348_849731	YOR285W	TBP	<1	0.245674147	0.401236666	4
chrIV_727541_727748	YDR135C	TBP	<1	0.351106922	0.881132896	4
chrXVI_326451_326618	YPL118W	TBP	<1	0.304097997	0.393996282	4
chrXIV_755031_755220	YNR066C	TBP	<1	0.017548325	0.046783496	1
chrXII_539569_539789	YLR192C	TBP	<1	0.086580602	0.963259666	4
chrIX_267799_268026	YIL047C	TBP	<1	0.86993327	0.352714949	4
chrXII_559357_559564	YLR208W	TBP	<1	0.421378422	0.424172341	4
chrXII_664935_665246	YLR259C	TBP	<1	0.067636819	4.144258546	4
chrXIV_346005_346288	YNL153C	TBP	<1	0.561437957	0.359743703	4
chrIII_122146_122684	YCR005C	TBP	<1	0.070721894	0.803909973	4
chrXVI_242637_242936	YPL163C	TBP	<1	0.211391939	0.053354773	1
chrXVI_125808_126029	YPL225W	TBP	<1	0.549620413	0.32154864	3
chrVIII_470532_471214	YHR183W	TBP	<1	0.159469855	1.864793823	4
chrVI_76615_76878	YFL030W	TBP	<1	0.18843433	0.579967139	4
chrIV_768922_769244	YDR155C	TBP	<1	0.269716178	0.977313732	4
chrX_100795_101159	YJL171C	TBP	<1	0.530744078	0.226462087	3
chrVIII_32748_32929	YHL035C	TBP	<1	0.021450229	0.229087885	3
chrVI_103072_103345	YFL018C	TBP	<1	0.798760307	1.30546065	4
chrXIII_722387_722566	YMR226C	TBP	<1	0.1103351	0.243398636	3
chrIV_950368_950598	YDR244W	TBP	<1	0.571233897	0.175934585	3
chrII_217083_217332	YBL006C	TBP	<1	0.618951547	0.279179098	3
chrIV_857977_858139	YDR204W	TBP	<1	0.123300579	0.085878898	2
chrVIII_175373_175565	YHR033W	TBP	<1	0.311049619	0.984104151	4
chrVIII_187623_187889	YHR039C-A	TBP	<1	0.945739163	0.281119441	3
chrXIII_124052_124446	YML073C	TBP	<1	0.500025092	0.47889442	4
chrII_259606_259981	YBR012W-B	TBP	<1	0.886753598	0.088922048	2
chrX_705507_705830	YJR148W	TBP	<1	0.785349442	0.983860992	4
chrXII_626899_627186	YLR246W	TBP	<1	0.453303414	0.083265297	1
chrXVI_704540_704920	YPR082C	TBP	<1	0.135742419	0.186975105	3
chrXVI_497904_498138	YPL028W	TBP	<1	0.885221037	0.570322432	4
chrXIII_192593_192837	YML042W	TBP	<1	0.479077307	0.193122133	3
chrXVI_339706_340036	YPL111W	TBP	<1	0.36790182	0.858456926	4
chrIV_1206727_1207122	YDR365W-B	TBP	<1	0.049892153	0.084058123	1
chrVII_281121_281335	YGL121C	TBP	<1	0.187356712	0.023767647	1
chrIII_69983_70174	YCL028W	TBP	<1	0.32827407	0.30171191	3
chrIV_264902_265165	YDL110C	TBP	<1	0.170996391	0.238737951	3
chrII_419101_419364	YBR085C-A	TBP	<1	0.488254895	0.758694761	4
chrVII_321628_321798	YGL097W	TBP	<1	0.339485084	0.360156439	4
chrII_60617_60994	YBL087C	TBP	<1	0.867228663	0.603814623	4
chrIV_715351_715540	YDR129C	TBP	<1	0.7317076	0.542454168	4
chrXIII_247496_247723	YML010W	TBP	<1	0.315260797	0.466131038	4
chrXIV_254211_254492	YNL208W	TBP	<1	0.089777971	0.186574769	3
chrIV_1325233_1325497	YDR429C	TBP	<1	0.602968497	0.647322641	4
chrXI_604211_604381	YKR087C	TBP	<1	0.145399973	0.123960496	2
chrII_111240_111507	YBL058W	TBP	<1	0.444569528	0.652450522	4
chrXI_407182_407420	YKL017C	TBP	<1	0.06038559	0.104995958	2
chrXIV_58001_58198	YNL306W	TBP	<1	0.319947601	0.141281339	2
chrII_257863_258191	YBR011C	TBP	<1	0.107811254	0.185337371	3
chrXV_1018677_1018919	YOR362C	TBP	<1	0.979334303	0.589812058	4
chrIX_241811_241969	YIL064W	TBP	<1	0.496903428	0.091467607	2
chrX_623433_623623	YJR105W	TBP	<1	0.211773658	0.477398328	4
chrXIV_758971_759329	YNR067C	TBP	<1	0.930500746	0.617989196	4
chrII_786805_787112	YBR293W	TBP	<1	0.990795793	0.034280149	1
chrIX_68459_68865	YIL148W	TBP	<1	0.279806696	0.978560243	4
chrXV_806962_807168	YOR254C	TBP	<1	0.358400145	0.576043347	4
chrXI_112470_112619	YKL179C	TBP	<1	0.722409214	0.224548307	3
chrIV_539688_539838	YDR041W	TBP	<1	0.160429915	0.260951901	3
chrV_270059_270388	YER056C-A	TBP	<1	0.399272951	0.370485186	4
chrVI_155832_155990	YFR005C	TBP	<1	0.675319577	0.186845671	3
chrXVI_822258_822908	YPR145W	TBP	<1	0.480372016	3.517504675	4
chrV_408817_409380	YER124C	TBP	<1	0.533828781	0.74442457	4
chrV_545339_545810	YER177W	TBP	<1	0.316950157	2.841741427	4
chrII_392239_392413	YBR077C	TBP	<1	0.292219521	0.103098628	2
chrXIV_228970_229162	YNL222W	TBP	<1	0.798596638	0.067808279	1
chrXIV_339299_339445	YNL159C	TBP	<1	0.35978525	0.085176248	2
chrIV_1401530_1401963	YDR471W	TBP	<1	0.040487577	1.130957286	4
chrVII_726687_727217	YGR118W	TBP	<1	0.04108634	1.501019866	4
chrXI_431668_432105	YKL006W	TBP	<1	0.806419668	1.343764906	4
chrXIV_479086_479272	YNL079C	TBP	<1	0.073667795	0.448084336	4
chrXII_712931_713411	YLR287C-A	TBP	<1	0.164627394	1.176862591	4
chrXIV_542847_543058	YNL045W	TBP	<1	0.739890776	0.206176749	3
chrIV_455089_455326	YDR004W	TBP	<1	0.497464488	0.102424075	2
chrVIII_209190_209776	YHR050W-A	TBP	<1	0.56019195	0.026470295	1
chrXIII_774213_775384	YMR251W-A	TBP	<1	0.390022895	2.750551906	4
chrIII_77512_78204	YCL025C	TBP	<1	0.090735965	0.826363585	4
chrXII_262957_263583	YLR061W	TBP	<1	0.710277853	1.875448589	4
chrXV_831985_832836	snR8	TBP	<1	0.966477384	0.207306023	3
chrVIII_557939_558272	YHR218W	TBP	<1	0.055402179	0.101301712	2
chrIV_442433_443123	YDL004W	TBP	<1	0.581197757	0.705376187	4
chrXII_672545_673215	YLR264W	TBP	<1	0.470092375	0.868505461	4
chrXVI_132610_132980	YPL221W	TBP	<1	0.280124627	0.675197573	4
chrXV_733447_733959	YOR207C	TBP	<1	0.599715855	0.521366274	4
chrXVI_685381_685925	YPR070W	TBP	<1	0.086083406	0.180612701	3
chrVII_953461_953985	YGR231C	TBP	<1	0.861210696	0.27563203	3
chrVIII_315963_316459	YHR101C	TBP	<1	0.524790602	0.042603291	1
chrIII_172450_172881	YCR028C	TBP	<1	0.656810875	0.13825962	2
chrV_39581_39975	YEL061C	TBP	<1	0.229519373	0.206759523	3
chrVII_667687_668207	YGR092W	TBP	<1	0.721226031	0.208552017	3
chrX_380943_381534	YJL035C	TBP	<1	0.551250528	0.039938215	1
chrXIII_275635_275978	YMR005W	TBP	<1	0.0755991	0.613782796	4
chrXVI_789684_790005	YPR127W	TBP	<1	0.513239528	0.057151786	1
chrV_307134_307698	YER074W-A	TBP	<1	0.418771624	0.170438516	3
chrVII_953461_953985	YGR232W	TBP	<1	0.879265945	0.088146602	2
chrXIII_880244_880689	YMR305C	TBP	<1	0.084277523	0.210206788	3
chrV_305619_306560	YER074W	TBP	<1	0.124895827	1.740907146	4
chrXI_188711_189033	YKL135C	TBP	<1	0.581554222	0.445375001	4
chrV_321847_323059	YER081W	TBP	<1	0.240149608	0.545204395	4
chrXI_314246_314912	YKL067W	TBP	<1	0.721887889	0.464565391	4
chrIV_1168688_1169203	YDR347W	TBP	<1	0.145928691	0.24833534	3
chrVIII_422677_423003	YHR162W	TBP	<1	0.15283877	0.582654904	4
chrVI_44347_44897	YFL045C	TBP	<1	0.25922267	0.785170738	4
chrI_171711_172154	YAR018C	TBP	<1	0.77788626	0.083904793	1
chrIV_1054747_1055216	YDR296W	TBP	<1	0.4264663	0.205384303	3
chrVIII_195173_195472	YHR045W	TBP	<1	0.114832537	0.146348871	2
chrXII_179616_180048	YLR018C	TBP	<1	0.482756897	0.161094908	2
chrV_448933_449561	YER138W-A	TBP	<1	0.542912817	0.138799321	2
chrXIII_208955_209216	YML035C	TBP	<1	0.072367087	0.388064227	4
chrIV_679757_680221	YDR111C	TBP	<1	0.466485246	0.127771772	2
chrXVI_352180_352819	YPL106C	TBP	<1	0.339905646	5.529417802	4
chrXI_466165_466424	YKR014C	TBP	<1	0.689918605	0.156626313	2
chrIV_198224_198574	YDL145C	TBP	<1	0.514923016	0.818316994	4
chrV_448933_449561	YER138C	TBP	<1	0.545514354	0.270838224	3
chrXIV_619433_620143	YNL007C	TBP	<1	0.08388484	2.711414927	4
chrV_259643_260080	YER053C	TBP	<1	0.930133692	0.049597844	1
chrIV_1222338_1222739	YDR373W	TBP	<1	0.482923875	0.133148907	2
chrVII_894246_894699	YGR198W	TBP	<1	0.650128671	0.460127999	4
chrII_241261_241743	YBR001C	TBP	<1	0.921329778	0.332290471	3
chrII_628822_629078	YBR203W	TBP	<1	0.300906152	0.383674875	4
chrX_535614_536063	YJR054W	TBP	<1	0.142730665	0.092822888	2
chrXVI_685381_685925	YPR069C	TBP	<1	0.807718994	0.289030304	3
chrXII_404101_404454	YLR130C	TBP	<1	0.665807632	0.206563267	3
chrXII_581735_582237	YLR222C	TBP	<1	0.06194098	0.538453013	4
chrVII_996479_996827	YGR252W	TBP	<1	0.430925568	0.071012561	1
chrIV_190584_191013	YDL148C	TBP	<1	0.30692022	0.35601333	4
chrXV_683533_684100	YOR187W	TBP	<1	0.255107345	1.003226367	4
chrXII_658363_658863	YLR257W	TBP	<1	0.672568153	0.249423263	3
chrXIV_66109_66500	YNL299W	TBP	<1	0.392901857	0.144000532	2
chrXV_427155_427715	YOR052C	TBP	<1	0.07905054	1.389246224	4
chrXII_500111_500850	YLR168C	TBP	<1	0.828423057	1.476318911	4
chrXIV_217014_217491	YNL231C	TBP	<1	0.114762678	0.369871526	4
chrXVI_582623_583266	YPR010C-A	TBP	<1	0.63998427	1.504152359	4
chrVII_584492_584876	YGR046W	TBP	<1	0.188749526	0.229792624	3
chrVII_363913_364337	YGL077C	TBP	<1	0.862026016	0.369949966	4
chrXVI_373497_373671	YPL092W	TBP	<1	0.001433898	0.062268887	1
chrXIV_283955_284148	YNL189W	TBP	<1	0.951723449	1.684305918	4
chrIX_231082_231476	YIL070C	TBP	<1	0.490918983	0.313465951	3
chrXV_103894_104342	YOL113W	TBP	<1	0.906050957	0.097048546	2
chrVII_979272_979778	YGR244C	TBP	<1	0.173001179	1.085952232	4
chrV_359028_359505	YER099C	TBP	<1	0.785881077	0.181560649	3
chrXV_1084957_1085578	YOR396W	TBP	<1	0.840877033	0.322571751	3
chrX_241747_242007	YJL098W	TBP	<1	0.132203777	0.407934872	4
chrXIII_701127_701356	YMR216C	TBP	<1	0.248545181	0.561941404	4
chrXV_507560_507855	YOR097C	TBP	<1	0.083695294	0.053608739	1
chrIV_1019070_1019260	YDR279W	TBP	<1	0.979815867	0.142406578	2
chrX_610823_611161	YJR096W	TBP	<1	0.484167741	0.054344583	1
chrXV_184936_185538	YOL077W-A	TBP	<1	0.183287818	0.703676961	4
chrV_15902_16407	YEL071W	TBP	<1	0.759161468	0.221653484	3
chrXI_442706_443136	YKR001C	TBP	<1	0.032809143	0.61573579	4
chrXVI_801926_802392	YPR137W	TBP	<1	0.136505208	0.333131069	3
chrII_483369_483762	YBR121C	TBP	<1	0.177136411	0.922806347	4
chrVII_228214_228841	YGL147C	TBP	<1	0.51956045	0.756819098	4
chrXI_640232_640449	YKR101W	TBP	<1	0.811120785	0.029514438	1
chrIV_1355431_1356071	YDR447C	TBP	<1	0.115362013	1.291957162	4
chrIV_1135644_1135822	YDR334W	TBP	<1	0.893421787	0.490875343	4
chrV_56215_56529	YEL052W	TBP	<1	0.575352881	0.202186596	3
chrXI_306831_307342	YKL069W	TBP	<1	0.902805796	0.072660341	1
chrVI_129987_130293	YFL005W	TBP	<1	0.305399328	0.271055592	3
chrXI_425855_426278	YKL010C	TBP	<1	0.334599667	0.349722943	4
chrII_283421_283670	YBR022W	TBP	<1	0.154434968	0.128557713	2
chrXIII_534687_535091	YMR131C	TBP	<1	0.266369569	0.742671321	4
chrXV_504300_504738	YOR095C	TBP	<1	0.350754617	0.500785949	4
chrXII_187142_187495	YLR023C	TBP	<1	0.933270315	1.046738704	4
chrXIII_95310_95807	YML087C	TBP	<1	0.833863338	0.141042295	2
chrXVI_95093_95503	YPL242C	TBP	<1	0.127002775	0.252834639	3
chrIX_212045_212573	YIL078W	TBP	<1	0.690351658	1.040687025	4
chrVII_741999_742271	YGR125W	TBP	<1	0.032044824	0.313996499	3
chrXI_24854_25196	YKL216W	TBP	<1	0.92048915	0.522440953	4
chrXV_830649_830876	YOR270C	TBP	<1	0.266520578	0.974720687	4
chrXI_245427_245695	YKL104C	TBP	<1	0.856510716	0.524931059	4
chrXV_648871_649357	YOR168W	TBP	<1	0.791946873	0.724416218	4
chrIV_924483_924710	YDR229W	TBP	<1	0.64677486	0.10277309	2
chrXIII_801443_801725	YMR267W	TBP	<1	0.424334691	0.370368795	4
chrXV_259152_259452	snR50	TBP	<1	0.095068268	0.040723437	1
chrXVI_638897_639513	YPR033C	TBP	<1	0.531133669	0.750442167	4
chrV_541373_541633	YER176W	TBP	<1	0.524307116	0.353885258	4
chrII_716474_716827	YBR248C	TBP	<1	0.213185555	0.342860403	4
chrII_287921_288299	YBR023C	TBP	<1	0.71693208	0.450586643	4
chrX_373893_374074	YJL039C	TBP	<1	0.562540135	0.545093708	4
chrXIV_586792_587214	YNL024C-A	TBP	<1	0.224872923	0.239019192	3
chrII_315155_315627	YBR039W	TBP	<1	0.345849762	1.146255329	4
chrVIII_125853_126821	YHR010W	TBP	<1	0.31983176	1.462622785	4
chrVII_200150_200498	YGL161C	TBP	<1	0.904898398	0.169639459	3
chrIII_289330_289549	YCR095C	TBP	<1	0.19919838	0.068870641	1
chrXIII_429648_429969	YMR080C	TBP	<1	0.137517759	0.530541007	4
chrXIV_614417_614860	YNL009W	TBP	<1	0.106994687	0.121385131	2
chrVII_131118_131568	YGL195W	TBP	<1	0.092859396	0.650074573	4
chrX_452033_452465	YJR008W	TBP	<1	0.277060436	0.144437962	2
chrXVI_313117_313297	YPL125W	TBP	<1	0.885793877	0.307489407	3
chrII_770474_770715	YBR283C	TBP	<1	0.77286465	0.661559606	4
chrXI_630887_631056	YKR097W	TBP	<1	0.795051236	0.909552748	4
chrII_132080_132358	YBL047C	TBP	<1	0.205673593	0.410672793	4
chrXV_421660_421997	YOR048C	TBP	<1	0.038815931	0.380640044	4
chrVI_55941_56387	YFL038C	TBP	<1	0.28457413	0.728899266	4
chrXVI_568893_569455	YPR006C	TBP	<1	0.348809832	0.37633129	4
chrIX_432058_432518	YIR039C	TBP	<1	0.517437003	0.076844991	1
chrVII_786903_787290	YGR147C	TBP	<1	0.636084528	0.306553145	3
chrXVI_609993_610422	YPR023C	TBP	<1	0.203940685	0.263622706	3
chrVIII_383192_383529	YHR142W	TBP	<1	0.993045282	0.157789489	2
chrXIII_494705_494939	YMR113W	TBP	<1	0.634028091	0.090250247	2
chrIV_312523_312770	YDL080C	TBP	<1	0.017291825	0.079443889	1
chrXII_49559_49964	YLL043W	TBP	<1	0.607840595	2.018253089	4
chrIII_192985_193401	YCR035C	TBP	<1	0.570541353	0.237764876	3
chrIV_538498_538786	YDR040C	TBP	<1	0.245853348	0.72659899	4
chrV_396264_396430	YER116C	TBP	<1	0.919525086	0.055381051	1
chrXIII_605647_605963	YMR172W	TBP	<1	0.645450439	0.061932251	1
chrX_507492_507649	YJR040W	TBP	<1	0.208285455	0.149805055	2
chrXI_425855_426278	YKL009W	TBP	<1	0.480617736	0.463215516	4
chrX_413251_413895	YJL012C	TBP	<1	0.993119848	1.190650633	4
chrV_156443_156813	YER002W	TBP	<1	0.450774037	0.567552522	4
chrV_51530_51895	YEL055C	TBP	<1	0.714848786	0.65030623	4
chrXI_431125_431496	snR87	TBP	<1	0.433975582	0.018618303	1
chrIV_1405934_1406118	YDR473C	TBP	<1	0.995992258	0.082398945	1
chrVII_420527_420927	YGL040C	TBP	<1	0.805811213	0.490699463	4
chrXII_237678_238071	YLR045C	TBP	<1	0.341039908	0.415393903	4
chrIV_548387_548575	YDR045C	TBP	<1	0.458723113	0.174513243	3
chrVI_55941_56387	YFL037W	TBP	<1	0.49815659	0.545256655	4
chrIV_73867_74310	YDL215C	TBP	<1	0.282764225	1.160826609	4
chrXII_131381_131734	YLL008W	TBP	<1	0.515551182	0.535730413	4
chrXIII_568280_568479	YMR155W	TBP	<1	0.477950773	0.06414392	1
chrVII_1022342_1022629	YGR266W	TBP	<1	0.476919189	0.352198729	4
chrXV_925467_925634	YOR326W	TBP	<1	0.524643288	0.696365864	4
chrIII_147673_147933	YCR017C	TBP	<1	0.685228247	0.343348964	4
chrVIII_74952_75533	YHL015W	TBP	<1	0.351792022	2.949125089	4
chrXVI_557851_558580	YPR002W	TBP	<1	0.839631285	0.871641688	4
chrXIV_380803_381193	YNL130C	TBP	<1	0.106309621	0.117491795	2
chrXVI_450348_450739	YPL058C	TBP	<1	0.323822024	3.830227748	4
chrVII_289558_289727	YGL116W	TBP	<1	0.73402972	0.103568232	2
chrVII_982102_982364	YGR245C	TBP	<1	0.426464922	0.500049371	4
chrIV_87898_88266	YDL207W	TBP	<1	0.721333573	0.183399202	3
chrVII_535661_536122	YGR027W-B	TBP	<1	0.338586961	0.13678456	2
chrX_227012_227311	YJL104W	TBP	<1	0.240592139	0.481258353	4
chrXII_233914_234576	YLR044C	TBP	<1	0.216259678	2.087289217	4
chrI_183509_183701	YAR027W	TBP	<1	0.242058119	0.135517427	2
chrXIII_627793_628150	YMR183C	TBP	<1	0.712568089	0.297593253	3
chrXIV_510214_510537	YNL062C	TBP	<1	0.108096598	0.266209239	3
chrXIV_625815_626170	YNL003C	TBP	<1	0.519075874	0.186413521	3
chrXIV_510214_510537	YNL061W	TBP	<1	0.714631942	0.572923715	4
chrIII_293441_293901	YCR097W	TBP	<1	0.115817142	0.075545531	1
chrXI_590106_590356	YKR080W	TBP	<1	0.575004068	0.064947971	1
chrXIII_137291_137481	YML068W	TBP	<1	0.831371922	0.061724001	1
chrXVI_798947_799194	YPR135W	TBP	<1	0.354160399	0.165335171	2
chrIV_245550_245938	YDL121C	TBP	<1	0.964804159	0.226786387	3
chrX_160302_160610	YJL133W	TBP	<1	0.954902933	0.098048727	2
chrIII_136906_137163	YCR011C	TBP	<1	0.873992832	0.328477974	3
chrXVI_599481_599934	YPR020W	TBP	<1	0.480816515	1.030533027	4
chrXVI_831668_832004	YPR151C	TBP	<1	0.201800923	0.137171017	2
chrV_196546_197027	YER021W	TBP	<1	0.100229354	0.837517748	4
chrVIII_242291_242550	YHR073W	TBP	<1	0.472588875	0.466987599	4
chrXI_554582_555069	YKR059W	TBP	<1	0.312179648	0.958815748	4
chrVII_738209_738517	YGR123C	TBP	<1	0.901074001	0.289724662	3
chrXII_929435_929822	YLR405W	TBP	<1	0.22003286	0.133894682	2
chrXV_361136_361367	YOR017W	TBP	<1	0.766123738	0.188700866	3
chrV_453102_453496	YER141W	TBP	<1	0.560707851	0.447994951	4
chrXII_543634_543982	YLR196W	TBP	<1	0.423455538	0.505007975	4
chrI_76127_76494	YAL036C	TBP	<1	0.838569788	0.294535508	3
chrVII_532567_532942	YGR024C	TBP	<1	0.287320588	0.146339552	2
chrXI_489676_489951	YKR026C	TBP	<1	0.470720701	0.209255056	3
chrXII_218795_219335	YLR035C-A	TBP	<1	0.082716837	0.059624127	1
chrXIV_627105_627489	YNL001W	TBP	<1	0.095661407	0.153546205	2
chrIV_1436588_1436955	YDR494W	TBP	<1	0.133333236	0.244681141	3
chrVII_687646_687837	YGR099W	TBP	<1	0.29905925	0.084677093	1
chrXVI_135411_135855	YPL220W	TBP	<1	0.491452493	0.791930908	4
chrIX_83039_83354	YIL143C	TBP	<1	0.878602623	0.391580556	4
chrVII_306255_306602	YGL107C	TBP	<1	0.748729829	0.28926804	3
chrXIV_627105_627489	YNL002C	TBP	<1	0.955186023	0.614805711	4
chrXI_608710_608870	YKR090W	TBP	<1	0.824162796	0.16325084	2
chrXVI_844275_844831	YPR158W-B	TBP	<1	0.124696854	0.075847177	1
chrX_189394_189795	YJL123C	TBP	<1	0.548420829	0.308468689	3
chrXVI_529303_529706	YPL013C	TBP	<1	0.608517413	0.184951714	3
chrIV_126472_126792	YDL185W	TBP	<1	0.876434699	0.983892223	4
chrXV_784541_784863	YOR239W	TBP	<1	0.046237814	0.269463807	3
chrXV_528704_528869	YOR110W	TBP	<1	0.707018329	0.121508786	2
chrV_97862_98035	YEL029C	TBP	<1	0.455978516	0.073178617	1
chrVIII_335709_335922	YHR112C	TBP	<1	0.765520479	0.098159764	2
chrV_268081_268449	YER056C	TBP	<1	0.717138722	1.290371734	4
chrVIII_141348_141760	YHR018C	TBP	<1	0.768076964	0.234280669	3
chrXV_1072994_1073156	YOR388C	TBP	<1	0.706377045	0.033853373	1
chrX_230958_231338	YJL102W	TBP	<1	0.191624136	0.49975808	4
chrXIII_325567_325881	YMR027W	TBP	<1	0.297899801	0.215650647	3
chrIII_197096_197577	YCR037C	TBP	<1	0.571876235	0.320287633	3
chrXV_186657_187086	YOL076W	TBP	<1	0.385852537	0.24773177	3
chrXV_675661_675912	YOR181W	TBP	<1	0.737772155	0.020699921	1
chrIV_36531_36725	YDL234C	TBP	<1	0.796319364	0.295965811	3
chrX_421595_422033	YJL008C	TBP	<1	0.298152283	0.658589958	4
chrXIII_649788_649982	YMR193W	TBP	<1	0.625107899	0.199607897	3
chrXV_453542_453692	YOR069W	TBP	<1	0.138182841	0.226463925	3
chrIV_326123_326472	YDL074C	TBP	<1	0.314089833	0.421246626	4
chrXV_949142_949373	YOR335C	TBP	<1	0.439058027	1.068004682	4
chrVII_180359_180742	YGL172W	TBP	<1	0.601828286	0.232571992	3
chrVIII_160553_160837	YHR026W	TBP	<1	0.403906936	0.198886979	3
chrII_113461_113766	YBL056W	TBP	<1	0.958318281	0.443694251	4
chrXII_296142_296340	YLR083C	TBP	<1	0.914528023	0.376991949	4
chrXV_792223_792553	YOR243C	TBP	<1	0.476859611	0.381741036	4
chrXIV_247192_247434	YNL212W	TBP	<1	0.339135266	0.336470106	4
chrXI_73929_74094	YKL197C	TBP	<1	0.673435814	0.112860868	2
chrV_414122_414528	YER126C	TBP	<1	0.948284425	0.525075138	4
chrXV_52803_53099	YOL144W	TBP	<1	0.573967066	0.139637449	2
chrXV_307588_307994	YOL010W	TBP	<1	0.535269056	0.330090343	3
chrVIII_81601_81922	YHL011C	TBP	<1	0.941694443	0.646858529	4
chrXIV_574282_574438	YNL032W	TBP	<1	0.050030747	0.100730176	2
chrIII_132930_133607	YCR010C	TBP	<1	0.778269295	0.218705035	3
chrXVI_751920_752207	YPR112C	TBP	<1	0.377477208	0.303556456	3
chrV_451320_451519	YER140W	TBP	<1	0.244920995	0.083616337	1
chrXII_131381_131734	YLL009C	TBP	<1	0.087635909	0.15273634	2
chrXII_787333_787706	YLR330W	TBP	<1	0.182561425	0.212773152	3
chrXIV_553131_553340	YNL040W	TBP	<1	0.133624785	0.11626474	2
chrIV_1294418_1294656	YDR411C	TBP	<1	0.553247048	0.082305723	1
chrXII_633287_633707	YLR247C	TBP	<1	0.148069276	0.27168682	3
chrV_115828_116218	YEL021W	TBP	<1	0.944522879	0.258603546	3
chrXI_201739_202088	YKL128C	TBP	<1	0.992285794	0.217919876	3
chrXVI_538963_539194	YPL009C	TBP	<1	0.706210571	0.602476196	4
chrXVI_767453_767764	YPR118W	TBP	<1	0.140778356	0.278677469	3
chrV_404292_404696	YER122C	TBP	<1	0.686495539	0.479903645	4
chrII_721162_721332	YBR251W	TBP	<1	0.681218192	0.223500941	3
chrV_251432_251738	YER049W	TBP	<1	0.917510882	0.45010025	4
chrXV_792223_792553	YOR244W	TBP	<1	0.408421214	0.176640338	3
chrX_672720_672977	YJR133W	TBP	<1	0.537320082	0.145332006	2
chrXVI_648416_648707	YPR041W	TBP	<1	0.413646463	0.930717377	4
chrXII_408218_408374	YLR132C	TBP	<1	0.097644659	0.022292851	1
chrII_142853_143164	YBL040C	TBP	<1	0.38026764	0.204833365	3
chrVII_1049945_1050252	YGR279C	TBP	<1	0.198000578	0.184863686	3
chrXIII_664481_664740	YMR200W	TBP	<1	0.011009041	0.301794754	3
chrXIV_383768_383924	YNL127W	TBP	<1	0.754153864	0.1810813	3
chrVI_221280_221835	YFR031C-A	TBP	<1	0.951921815	1.172928106	4
chrXIV_110436_110665	YNL280C	TBP	<1	0.625587092	0.144698255	2
chrVII_843558_843869	YGR173W	TBP	<1	0.655950521	0.194287115	3
chrIV_202623_202795	YDL142C	TBP	<1	0.065605635	0.076972536	1
chrVII_457883_458135	YGL020C	TBP	<1	0.127483867	0.107989797	2
chrXII_225075_225547	YLR038C	TBP	<1	0.632220891	1.407194558	4
chrXV_400071_400415	YOR035C	TBP	<1	0.390023998	0.503396493	4
chrXI_226355_226505	YKL112W	TBP	<1	0.07042566	0.449847748	4
chrXV_531245_531491	YOR112W	TBP	<1	0.863572931	0.204825815	3
chrXIII_914548_914805	YMR319C	TBP	<1	0.385190207	0.09007309	2
chrIX_160557_160938	YIL108W	TBP	<1	0.670760134	0.275307671	3
chrIV_1112169_1112693	YDR322C-A	TBP	<1	0.021196302	1.093016794	4
chrXIII_178094_178480	YML048W	TBP	<1	0.399126905	0.65910345	4
chrXIII_912163_912398	YMR318C	TBP	<1	0.824081728	2.038185632	4
chrXII_576611_576762	YLR220W	TBP	<1	0.140409883	0.314499304	3
chrXII_561727_562011	YLR209C	TBP	<1	0.899924811	0.058795232	1
chrXIII_462661_462830	YMR098C	TBP	<1	0.522124741	0.1573303	2
chrIV_139231_139538	YDL178W	TBP	<1	0.160335731	0.27625441	3
chrVII_358285_358712	YGL080W	TBP	<1	0.519567018	0.514900283	4
chrX_683336_683506	YJR137C	TBP	<1	0.224503509	0.320734752	3
chrXV_602343_602613	YOR143C	TBP	<1	0.50368758	0.108477054	2
chrXV_329158_329402	YOR002W	TBP	<1	0.158960649	0.225573125	3
chrII_107420_107662	YBL061C	TBP	<1	0.615344077	0.156786754	2
chrIV_163148_163430	YDL167C	TBP	<1	0.743930877	0.41719662	4
chrVII_144451_144893	YGL191W	TBP	<1	0.930141046	1.075612706	4
chrIV_1473030_1473237	YDR514C	TBP	<1	0.080378466	0.129683586	2
chrVII_374779_375144	YGL070C	TBP	<1	0.028121191	0.2594326	3
chrII_227407_227594	YBL004W	TBP	<1	0.241202569	0.964281693	4
chrX_161603_161954	YJL132W	TBP	<1	0.644837522	0.022342177	1
chrXV_727194_727560	YOR206W	TBP	<1	0.962842692	1.144245261	4
chrII_613809_614258	YBR196C	TBP	<1	0.01139357	1.266315217	4
chrII_565460_565717	YBR163W	TBP	<1	0.055937569	0.067439491	1
chrII_595856_596105	YBR183W	TBP	<1	0.234972147	0.040862425	1
chrX_632937_633211	YJR109C	TBP	<1	0.361763168	0.441100365	4
chrXV_147098_147398	YOL090W	TBP	<1	0.58449974	0.226561812	3
chrVII_567457_567742	YGR038C-B	TBP	<1	0.605793738	0.106305704	2
chrIV_1052198_1052522	YDR294C	TBP	<1	0.786971175	0.380632718	4
chrI_33203_33427	YAL061W	TBP	<1	0.073038385	0.086508611	2
chrII_435748_436028	YBR096W	TBP	<1	0.566999304	0.084272914	1
chrX_559094_559472	YJR066W	TBP	<1	0.137675155	0.501902377	4
chrXIV_182579_182905	YNL247W	TBP	<1	0.276332649	0.48851429	4
chrIII_151886_152101	YCR018C-A	TBP	<1	0.351843507	0.014640167	1
chrVII_729668_729937	YGR119C	TBP	<1	0.812805236	0.381372172	4
chrVII_856290_856575	YGR180C	TBP	<1	0.171541348	0.378765511	4
chrXIII_779014_779503	YMR256C	TBP	<1	0.521162093	1.488667002	4
chrIV_906989_907406	YDR221W	TBP	<1	0.288755647	0.135829036	2
chrIII_84812_85129	YCL019W	TBP	<1	0.936232617	0.506377353	4
chrXII_4356_4506	YLL067C	TBP	<1	0.298268895	0.82861934	4
chrXV_816858_817263	YOR261C	TBP	<1	0.813362698	0.481269072	4
chrII_539662_540051	YBR149W	TBP	<1	0.87043248	0.762917229	4
chrII_4824_5452	YBL111C	TBP	<1	0.401268495	0.089890583	2
chrX_466050_466624	YJR016C	TBP	<1	0.672058288	2.216108057	4
chrV_188022_188272	YER016W	TBP	<1	0.925339964	0.085230349	2
chrIV_1263111_1263279	YDR395W	TBP	<1	0.923546462	0.637107468	4
chrX_529605_529859	YJR051W	TBP	<1	0.192883944	0.124364352	2
chrXI_571380_571586	YKR069W	TBP	<1	0.097642665	0.069993708	1
chrI_129009_129284	YAL014C	TBP	<1	0.829109395	0.15422113	2
chrI_158669_158824	YAR007C	TBP	<1	0.805863958	0.367764534	4
chrII_378363_378758	YBR069C	TBP	<1	0.279269986	1.898019422	4
chrXIII_366778_366927	YMR048W	TBP	<1	0.370921416	0.053110268	1
chrII_492758_493140	YBR127C	TBP	<1	0.914480876	0.471067472	4
chrVII_265902_266132	YGL130W	TBP	<1	0.707506611	0.155974599	2
chrXIV_488120_488396	YNL073W	TBP	<1	0.09614729	0.265300669	3
chrXIII_145886_146119	YML064C	TBP	<1	0.400940121	0.068516556	1
chrIV_1127595_1127847	YDR329C	TBP	<1	0.944949926	0.169049771	3
chrXIV_167685_168147	YNL255C	TBP	<1	0.541676977	0.963216419	4
chrV_526825_527085	YER171W	TBP	<1	0.374908455	0.184469349	3
chrXV_716788_717130	YOR197W	TBP	<1	0.327511117	0.137810484	2
chrXIII_58701_58924	YML105C	TBP	<1	0.910574912	0.191603513	3
chrXII_660464_660715	YLR258W	TBP	<1	0.762444715	0.208458346	3
chrXV_511539_511858	YOR099W	TBP	<1	0.758074916	0.210439179	3
chrVII_902262_902528	YGR200C	TBP	<1	0.998490834	0.502107761	4
chrXVI_429630_429851	YPL064C	TBP	<1	0.792282316	0.071921901	1
chrIV_190584_191013	YDL147W	TBP	<1	0.982048793	0.658183237	4
chrVII_374779_375144	YGL068W	TBP	<1	0.125443475	0.322036563	3
chrIV_1410126_1410310	YDR475C	TBP	<1	0.618285144	0.213604446	3
chrII_381825_381985	YBR072W	TBP	<1	0.858186804	0.016766507	1
chrX_513803_514058	YJR042W	TBP	<1	0.366580521	0.313322619	3
chrII_549010_549254	YBR154C	TBP	<1	0.157130227	0.652089949	4
chrX_83823_84065	YJL183W	TBP	<1	0.95020304	0.252232323	3
chrXVI_228085_228295	YPL170W	TBP	<1	0.773493237	0.112823028	2
chrII_321644_321819	YBR042C	TBP	<1	0.092210986	0.094988929	2
chrVII_843558_843869	YGR172C	TBP	<1	0.01624343	0.124625485	2
chrXII_440142_440545	YLR150W	TBP	<1	0.241853092	0.979632164	4
chrVIII_516486_516728	YHR207C	TBP	<1	0.792070718	0.100194675	2
chrXV_716788_717130	YOR196C	TBP	<1	0.51387909	0.252308651	3
chrXIV_164384_164616	YNL256W	TBP	<1	0.385119046	0.154173238	2
chrXV_712513_712816	YOR194C	TBP	<1	0.00692104	0.220562257	3
chrXV_844676_844827	YOR279C	TBP	<1	0.71843923	0.054182121	1
chrXVI_85290_85637	YPL245W	TBP	<1	0.556969332	0.05597087	1
chrIV_164039_164287	YDL166C	TBP	<1	0.070082627	0.121693771	2
chrXV_633591_633783	YOR159C	TBP	<1	0.347816531	0.223863308	3
chrII_528122_528268	YBR142W	TBP	<1	0.311655199	0.630500356	4
chrXII_147606_147930	YLL001W	TBP	<1	0.737567968	0.621248629	4
chrVI_176436_176587	YFR015C	TBP	<1	0.619424278	0.091531049	2
chrXI_475885_476156	YKR018C	TBP	<1	0.623541268	0.263039661	3
chrXIII_382845_383192	YMR053C	TBP	<1	0.802412331	0.024132559	1
chrIV_1020514_1020737	YDR280W	TBP	<1	0.654067937	0.26518319	3
chrVIII_393256_393550	YHR147C	TBP	<1	0.410754823	0.161023017	2
chrXI_205436_205736	YKL126W	TBP	<1	0.027117778	0.29459505	3
chrXIV_240082_240338	YNL217W	TBP	<1	0.900965292	0.139576099	2
chrXII_266963_267112	YLR065C	TBP	<1	0.070827235	0.116963877	2
chrVII_452147_452420	YGL022W	TBP	<1	0.191123383	0.975855857	4
chrXIV_48015_48319	YNL312W	TBP	<1	0.446180628	0.175665682	3
chrV_254389_254622	YER050C	TBP	<1	0.576445743	0.195116464	3
chrXV_722611_722972	YOR204W	TBP	<1	0.296121662	1.773394082	4
chrVIII_234639_234912	YHR069C	TBP	<1	0.125148586	0.206598772	3
chrVII_494271_494526	YGL002W	TBP	<1	0.030377039	0.126664215	2
chrXI_185725_185952	YKL137W	TBP	<1	0.454168669	0.149283165	2
chrV_265727_266077	YER055C	TBP	<1	0.471276496	0.382882682	4
chrVII_277241_277757	YGL123W	TBP	<1	0.236389611	1.915499898	4
chrXIII_706917_707090	YMR218C	TBP	<1	0.125952785	0.118429093	2
chrIV_1398785_1399010	YDR469W	TBP	<1	0.269311399	0.069674374	1
chrXV_853061_853418	YOR289W	TBP	<1	0.882458147	0.058227688	1
chrVIII_34119_34267	YHL034C	TBP	<1	0.750519822	0.444064917	4
chrVII_107890_108192	YGL205W	TBP	<1	0.815567016	0.274158453	3
chrVIII_50900_51088	YHL027W	TBP	<1	0.858393029	0.341427405	4
chrXIII_37998_38160	YML116W	TBP	<1	0.1171573	0.371819302	4
chrXVI_364701_364969	YPL097W	TBP	<1	0.548256997	0.162663494	2
chrI_76127_76494	YAL035W	TBP	<1	0.05902965	1.160785028	4
chrIV_675901_676070	YDR110W	TBP	<1	0.495523291	0.17208382	3
chrV_238008_238253	YER044C	TBP	<1	0.539360294	0.16219756	2
chrIII_155071_155338	YCR020W-B	TBP	<1	0.499020099	0.4406769	4
chrIX_155832_156027	YIL110W	TBP	<1	0.022227321	0.180316714	3
chrIV_1428151_1428317	YDR486C	TBP	<1	0.554093135	0.14543597	2
chrXVI_103028_103206	YPL235W	TBP	<1	0.719897603	0.263879164	3
chrXI_185024_185226	YKL138C-A	TBP	<1	0.421473897	0.25764542	3
chrIV_952573_952799	YDR245W	TBP	<1	0.151690785	0.366674647	4
chrVI_164826_165080	YFR010W	TBP	<1	0.194792436	0.519019443	4
chrII_798505_798764	YBR296C	TBP	<1	0.79848097	1.230764409	4
chrIV_1500545_1500786	YDR532C	TBP	<1	0.298929408	0.062746145	1
chrXIV_678461_678740	YNR029C	TBP	<1	0.867568752	0.126182732	2
chrIV_666794_666970	YDR105C	TBP	<1	0.33982351	0.097187077	2
chrII_75014_75278	YBL079W	TBP	<1	0.309596095	0.84491231	4
chrII_602432_602610	YBR187W	TBP	<1	0.129453685	0.229215053	3
chrVIII_336091_336357	YHR113W	TBP	<1	0.373834485	0.217892832	3
chrIV_447602_447777	YDL002C	TBP	<1	0.046608189	0.191176191	3
chrX_419588_419759	YJL010C	TBP	<1	0.987516199	0.319851604	3
chrVII_761151_761408	YGR135W	TBP	<1	0.90845233	0.295837242	3
chrV_432143_432623	YER133W	TBP	<1	0.042734374	0.534910886	4
chrXIII_861677_861943	YMR297W	TBP	<1	0.142832364	0.346573748	4
chrXVI_554379_554607	YPL001W	TBP	<1	0.360580842	0.129058254	2
chrIV_42252_42457	YDL231C	TBP	<1	0.54442055	0.22220363	3
chrIV_1105824_1106051	YDR319C	TBP	<1	0.937396619	0.069530795	1
chrXIII_236384_236569	YML017W	TBP	<1	0.484746532	0.155318645	2
chrXIII_500514_501082	YMR116C	TBP	<1	0.944913187	1.675756695	4
chrX_548542_548754	YJR060W	TBP	<1	0.369346223	0.384119839	4
chrXVI_866454_866609	YPR161C	TBP	<1	0.624148743	0.247637508	3
chrVII_349421_349590	YGL085W	TBP	<1	0.727405825	0.078890005	1
chrVII_670180_670376	YGR093W	TBP	<1	0.5887152	0.160447133	2
chrXIV_108110_108604	YNL281W	TBP	<1	0.842897167	1.222373538	4
chrIII_155071_155338	YCR020C-A	TBP	<1	0.999379032	0.061836472	1
chrV_213196_213459	YER030W	TBP	<1	0.205623826	0.152102119	2
chrXIV_537931_538196	YNL048W	TBP	<1	0.688085664	0.144691923	2
chrIII_223249_223423	YCR057C	TBP	<1	0.272961319	0.626815037	4
chrXII_965505_965831	YLR421C	TBP	<1	0.823169879	0.1962948	3
chrVII_911608_911863	YGR207C	TBP	<1	0.028650968	0.283017813	3
chrXVI_713003_713268	YPR088C	TBP	<1	0.287170039	0.359563141	4
chrXV_198754_198910	YOL070C	TBP	<1	0.051444089	0.174722923	3
chrXV_648871_649357	YOR167C	TBP	<1	0.363946523	2.921770824	4
chrIII_68338_68541	YCL030C	TBP	<1	0.695480783	0.161332593	2
chrX_690527_690734	YJR139C	TBP	<1	0.244276195	0.262565227	3
chrV_132849_133176	YEL011W	TBP	<1	0.391966397	0.24090328	3
chrVI_153136_153435	YFR004W	TBP	<1	0.620154907	0.420313343	4
chrXV_218983_219224	YOL058W	TBP	<1	0.564496977	0.026006017	1
chrXVI_623288_623551	YPR028W	TBP	<1	0.949205233	0.211072029	3
chrXII_447546_447816	YLR153C	TBP	<1	0.913432184	1.250361029	4
chrXVI_364099_364249	YPL099C	TBP	<1	0.045581526	0.14147039	2
chrXVI_222953_223119	YPL173W	TBP	<1	0.136427131	0.225196931	3
chrII_291768_292173	YBR025C	TBP	<1	0.100354233	1.594125238	4
chrV_171832_172185	YER009W	TBP	<1	0.409654615	0.276491544	3
chrVII_346835_347190	YGL086W	TBP	<1	0.969947845	0.134314686	2
chrVIII_423448_423787	YHR163W	TBP	<1	0.363984651	0.270227034	3
chrXIV_86008_86216	YNL290W	TBP	<1	0.702681547	0.176275576	3
chrII_779462_779673	YBR288C	TBP	<1	0.0248146	0.176102385	3
chrXI_417969_418286	YKL013C	TBP	<1	0.696309166	0.276901723	3
chrXII_327420_327619	YLR093C	TBP	<1	0.045257503	0.190122569	3
chrXV_960146_960427	YOR340C	TBP	<1	0.032844221	0.547674476	4
chrIX_83039_83354	YIL142W	TBP	<1	0.526141776	0.924294482	4
chrXII_781266_781700	YLR325C	TBP	<1	0.532495256	1.728984702	4
chrXVI_378304_378694	YPL090C	TBP	<1	0.086870237	1.710450167	4
chrII_170436_170600	YBL026W	TBP	<1	0.91560143	0.253661512	3
chrXV_400071_400415	YOR036W	TBP	<1	0.564008262	0.134394334	2
chrIII_65513_65830	YCL031C	TBP	<1	0.059230526	0.458962927	4
chrXIV_554867_555020	YNL039W	TBP	<1	0.07285542	0.149316748	2
chrIII_111659_111897	YCL002C	TBP	<1	0.437705054	0.068493039	1
chrIV_482238_482502	YDR017C	TBP	<1	0.641540746	0.365969654	4
chrIII_192985_193401	YCR036W	TBP	<1	0.809969487	0.141807196	2
chrIII_103322_103599	YCL011C	TBP	<1	0.873395125	0.253807588	3
chrIV_1219052_1219371	YDR370C	TBP	<1	0.357734184	0.068701178	1
chrIV_232476_232623	YDL128W	TBP	<1	0.744729296	0.224428301	3
chrXIV_251703_252210	YNL209W	TBP	<1	0.108203508	3.304511133	4
chrVIII_167409_167661	YHR028C	TBP	<1	0.818777892	0.266264979	3
chrXI_217114_217370	YKL120W	TBP	<1	0.057107036	0.895097912	4
chrXIV_31756_31928	YNL323W	TBP	<1	0.907620618	0.167014179	2
chrXVI_24886_25084	YPL273W	TBP	<1	0.721638614	0.412214024	4
chrIV_1492995_1493258	snR84	TBP	<1	0.902706995	0.285547892	3
chrVII_411248_411525	YGL048C	TBP	<1	0.535714265	0.587101257	4
chrXII_515040_515281	YLR180W	TBP	<1	0.348539336	0.50490528	4
chrXII_270829_270985	YLR068W	TBP	<1	0.058358947	0.204264343	3
chrXIII_451391_451538	YMR091C	TBP	<1	0.739889112	0.188777619	3
chrXIII_742671_742998	YMR235C	TBP	<1	0.705737086	0.496159113	4
chrXIII_841630_841951	YMR285C	TBP	<1	0.00570667	0.115740983	2
chrXIV_723031_723392	YNR053C	TBP	<1	0.47075322	0.79656332	4
chrXIV_107514_107660	YNL282W	TBP	<1	0.283993592	0.084100525	1
chrXIII_756151_756378	YMR243C	TBP	<1	0.37787429	0.370695252	4
chrXI_487379_487561	YKR024C	TBP	<1	0.944086493	0.305871158	3
chrII_558513_558659	YBR159W	TBP	<1	0.437488271	0.238698406	3
chrIV_267499_267699	YDL108W	TBP	<1	0.701066808	0.071903457	1
chrXII_136339_136635	YLL006W	TBP	<1	0.241974823	0.175270058	3
chrVIII_505403_505852	YHR203C	TBP	<1	0.023683183	1.455374598	4
chrXI_178285_178549	YKL142W	TBP	<1	0.969763529	0.502270799	4
chrXIV_613400_613674	YNL010W	TBP	<1	0.501039719	0.159781771	2
chrV_484317_484558	YER156C	TBP	<1	0.934179139	0.473189467	4
chrVII_478627_478870	YGL009C	TBP	<1	0.467852223	4.162022182	4
chrXIV_413387_413696	YNL112W	TBP	<1	0.160649598	1.322559442	4
chrXIV_191147_191307	YNL242W	TBP	<1	0.433566746	0.216456489	3
chrXI_605438_605588	YKR088C	TBP	<1	0.331818084	0.127752513	2
chrIV_399058_399430	YDL029W	TBP	<1	0.243364051	0.394383035	4
chrVIII_241450_241686	YHR072W-A	TBP	<1	0.103169656	1.748527132	4
chrIV_603824_604001	YDR080W	TBP	<1	0.657742033	0.10961112	2
chrX_472496_472834	YJR027W	TBP	<1	0.852786028	0.135500445	2
chrXI_271659_271907	YKL090W	TBP	<1	0.867217553	0.036600133	1
chrXII_766338_766556	YLR318W	TBP	<1	0.089081859	0.029658253	1
chrIV_979214_979391	YDR261C	TBP	<1	0.42325607	0.135131894	2
chrIV_1298177_1298332	YDR415C	TBP	<1	0.973258451	0.082792267	1
chrXIII_158238_158465	YML059C	TBP	<1	0.994652604	0.169529617	3
chrXI_275109_275268	YKL088W	TBP	<1	0.560385762	0.157975381	2
chrIV_1420245_1420441	YDR481C	TBP	<1	0.239292527	0.327183994	3
chrVII_1061595_1061771	YGR284C	TBP	<1	0.725250528	0.316413117	3
chrXII_498048_498226	YLR166C	TBP	<1	0.449781886	0.153583227	2
chrIV_814167_814549	YDR176W	TBP	<1	0.469079919	0.188705271	3
chrIX_216432_216696	YIL076W	TBP	<1	0.401860024	0.287382171	3
chrVII_73145_73347	YGL226W	TBP	<1	0.902375512	0.168769972	3
chrII_293922_294301	YBR026C	TBP	<1	0.690996676	0.226756927	3
chrIX_348518_348677	YIL004C	TBP	<1	0.332274237	0.072058299	1
chrXV_909142_909358	YOR317W	TBP	<1	0.671019064	0.694211769	4
chrXIII_858843_859119	YMR295C	TBP	<1	0.432214202	0.485696662	4
chrXIII_228673_229017	YML022W	TBP	<1	0.663604414	0.369101781	4
chrX_312720_312873	YJL069C	TBP	<1	0.182369325	0.408020623	4
chrXV_514243_514494	YOR100C	TBP	<1	0.917372975	0.079691547	1
chrIV_1095785_1096161	YDR316W-B	TBP	<1	0.667245436	0.1480028	2
chrXII_893441_893633	YLR386W	TBP	<1	0.052297274	0.171740715	3
chrVIII_486644_486797	YHR191C	TBP	<1	0.382404521	0.054087674	1
chrXIII_845397_845564	YMR288W	TBP	<1	0.547887699	0.164319057	2
chrXII_766338_766556	YLR316C	TBP	<1	0.027595786	0.070967744	1
chrV_303714_304168	YER073W	TBP	<1	0.312611038	1.033761421	4
chrXIII_724462_724612	YMR228W	TBP	<1	0.9869101	0.092924718	2
chrII_326060_326233	YBR044C	TBP	<1	0.828926939	0.185728017	3
chrIX_256957_257344	YIL052C	TBP	<1	0.60771793	0.747576626	4
chrXII_669654_669844	YLR262C-A	TBP	<1	0.028196206	0.388767614	4
chrIV_733932_734168	YDR140W	TBP	<1	0.25635774	0.075370574	1
chrVII_38785_39085	YGL245W	TBP	<1	0.756766913	0.371343618	4
chrXI_270586_270887	YKL091C	TBP	<1	0.829948305	0.076624092	1
chrIV_423500_423692	YDL018C	TBP	<1	0.523712249	0.084922987	2
chrVI_238259_238423	YFR041C	TBP	<1	0.487905606	0.157911891	2
chrXIII_477564_477820	YMR105C	TBP	<1	0.100370023	0.306589097	3
chrIV_1366819_1367005	YDR454C	TBP	<1	0.265468982	0.180435049	3
chrXIV_297622_297802	YNL182C	TBP	<1	0.829297498	0.307153238	3
chrVI_74942_75244	YFL031W	TBP	<1	0.653661094	2.414455461	4
chrVII_506742_507024	YGR007W	TBP	<1	0.798515081	0.160328454	2
chrXII_399481_399661	YLR129W	TBP	<1	0.186151455	0.781638816	4
chrII_760085_760332	YBR278W	TBP	<1	0.735920368	0.070100134	1
chrX_587369_587544	YJR088C	TBP	<1	0.751785749	0.20392334	3
chrXV_91412_91592	YOL122C	TBP	<1	0.643563032	0.146570032	2
chrXVI_659020_659176	YPR048W	TBP	<1	0.299604507	0.194869059	3
chrVIII_371583_371775	YHR133C	TBP	<1	0.923504262	0.194221618	3
chrVIII_164643_164942	YHR027C	TBP	<1	0.717546308	0.854778045	4
chrXI_374347_374498	YKL033W-A	TBP	<1	0.717136621	0.194230975	3
chrXV_544852_545041	YOR117W	TBP	<1	0.228172059	0.57111086	4
chrX_555715_555949	YJR064W	TBP	<1	0.571113963	0.798400794	4
chrV_144153_144338	YEL006W	TBP	<1	0.879450149	0.158543231	2
chrVI_264038_264207	YFR055W	TBP	<1	0.594678027	0.04898693	1
chrII_657601_657759	YBR216C	TBP	<1	0.918145146	0.110735474	2
chrIII_143469_143637	YCR016W	TBP	<1	0.253988408	0.254443726	3
chrIV_778858_779068	YDR161W	TBP	<1	0.218470488	0.169568799	3
chrIV_1480253_1480437	YDR519W	TBP	<1	0.696212682	0.160103797	2
chrXV_379536_379866	YOR026W	TBP	<1	0.673504142	0.086870794	2
chrVII_23667_24044	YGL253W	TBP	<1	0.731745176	2.822382266	4
chrXI_154836_154988	YKL157W	TBP	<1	0.788993183	0.392589034	4
chrXVI_22772_22946	YPL274W	TBP	<1	0.283160935	0.204911306	3
chrXVI_348261_348473	YPL108W	TBP	<1	0.260619594	0.07822167	1
chrII_634960_635175	YBR207W	TBP	<1	0.656292696	0.36623373	4
chrVII_617268_617441	YGR062C	TBP	<1	0.746779903	0.098896395	2
chrXIII_551097_551470	YMR142C	TBP	<1	0.631145508	1.461066084	4
chrXIV_715391_716696	snR49	TBP	<1	0.527284865	0.184276349	3
chrIV_969620_969892	YDR256C	TBP	<1	0.087772475	0.252866858	3
chrII_40661_40847	YBL097W	TBP	<1	0.001272528	0.088224811	2
chrXVI_643684_643834	YPR036W	TBP	<1	0.706514348	0.539725203	4
chrIII_224244_224401	YCR060W	TBP	<1	0.797080357	0.092668137	2
chrXII_208599_208770	YLR033W	TBP	<1	0.359213689	0.178394073	3
chrXIII_225573_226052	YML024W	TBP	<1	0.67806456	1.285570804	4
chrV_208440_208658	YER026C	TBP	<1	0.365930071	0.260825125	3
chrXIV_323536_323744	YNL166C	TBP	<1	0.800886566	0.153902114	2
chrXV_631725_631927	YOR157C	TBP	<1	0.987030275	0.28246436	3
chrXI_340533_340707	YKL052C	TBP	<1	0.713546583	0.125250033	2
chrIV_836219_836473	YDR188W	TBP	<1	0.874167242	1.045890348	4
chrII_532107_532403	YBR143C	TBP	<1	0.719879046	0.95168138	4
chrXI_599657_599851	YKR085C	TBP	<1	0.326580348	0.123106799	2
chrXV_31605_31753	YOL155C	TBP	<1	0.385049627	0.034136211	1
chrV_525804_525996	YER170W	TBP	<1	0.098580315	0.115288378	2
chrVIII_491740_491974	YHR196W	TBP	<1	0.581178776	0.323714256	3
chrIX_312743_312920	YIL021W	TBP	<1	0.756192083	0.311636653	3
chrVI_149865_150020	YFR002W	TBP	<1	0.274525796	0.449047342	4
chrXV_490785_491015	YOR089C	TBP	<1	0.444617775	0.208893717	3
chrXVI_52639_52847	YPL259C	TBP	<1	0.895606278	0.199408668	3
chrIV_1359640_1360060	YDR450W	TBP	<1	0.921282576	0.954399492	4
chrIV_1321987_1322278	YDR427W	TBP	<1	0.765862988	0.611215472	4
chrIV_404948_405108	YDL027C	TBP	<1	0.766721522	0.074133253	1
chrVI_173871_174025	YFR014C	TBP	<1	0.838229699	0.23230719	3
chrII_605965_606432	YBR191W	TBP	<1	0.85919871	1.143476627	4
chrI_58363_58701	YAL044C	TBP	<1	0.927692772	0.201892034	3
chrXII_111523_111767	YLL018C	TBP	<1	0.583438503	0.781335165	4
chrXVI_375352_375510	YPL091W	TBP	<1	0.508936457	0.621927813	4
chrII_310256_310509	YBR036C	TBP	<1	0.514943169	0.494107904	4
chrIV_940777_940994	YDR238C	TBP	<1	0.267851514	0.779423873	4
chrVIII_4418_4803	YHL049C	TBP	<1	0.68774091	0.029765635	1
chrVIII_227122_227299	YHR064C	TBP	<1	0.557725543	0.737203272	4
chrVIII_371583_371775	YHR134W	TBP	<1	0.111669099	0.062948387	1
chrIV_618292_618457	YDR087C	TBP	<1	0.316305042	0.236383023	3
chrXIV_62853_63170	YNL302C	TBP	<1	0.740989302	1.021632417	4
chrII_484490_484652	YBR122C	TBP	<1	0.546611989	0.381652264	4
chrIV_485282_485584	YDR019C	TBP	<1	0.179713881	0.186777755	3
chrIV_117405_117785	YDL191W	TBP	<1	0.105317101	1.003275089	4
chrIV_1507840_1508032	YDR536W	TBP	<1	0.288582891	0.427660565	4
chrVII_217370_217541	YGL151W	TBP	<1	0.108823203	0.226621845	3
chrIV_239412_239934	YDL125C	TBP	<1	0.596525706	0.9902914	4
chrXIV_122156_122318	YNL274C	TBP	<1	0.197205629	0.061495086	1
chrVII_617751_618030	YGR063C	TBP	<1	0.501105937	0.185907666	3
chrVII_448480_448722	YGL026C	TBP	<1	0.824721835	0.646268095	4
chrXIV_302363_302863	YNL178W	TBP	<1	0.092054422	1.663090678	4
chrXIII_223698_224087	YML026C	TBP	<1	0.276655831	1.517818663	4
chrXV_1028441_1028937	YOR369C	TBP	<1	0.147885439	2.358015247	4
chrIII_106845_107071	YCL005W-A	TBP	<1	0.680615984	0.528064857	4
chrII_242492_242771	YBR002C	TBP	<1	0.487544647	0.110104084	2
chrXI_526587_526820	YKR048C	TBP	<1	0.241415621	0.627460881	4
chrV_192602_192863	YER019W	TBP	<1	0.360150333	0.169349293	3
chrX_104802_105097	YJL167W	TBP	<1	0.360695231	0.666288526	4
chrVII_393825_394019	YGL058W	TBP	<1	0.871892384	0.376174199	4
chrIX_415545_415813	YIR032C	TBP	<1	0.730156581	0.034439562	1
chrI_36313_36579	YAL059W	TBP	<1	0.210062805	0.271811499	3
chrIV_1108427_1108692	YDR320C-A	TBP	<1	0.08434011	0.40813979	4
chrII_410918_411065	YBR084W	TBP	<1	0.47190585	0.637347302	4
chrVII_76705_76958	YGL225W	TBP	<1	0.305780002	0.463006417	4
chrXVI_459822_459979	YPL051W	TBP	<1	0.521025638	0.082468705	1
chrXV_255139_255411	YOL038W	TBP	<1	0.526816593	0.406725817	4
chrXVI_181250_181433	YPL193W	TBP	<1	0.566383476	0.157106665	2
chrIV_827305_827525	YDR181C	TBP	<1	0.447825922	0.098535094	2
chrII_724237_724408	YBR254C	TBP	<1	0.652744704	0.082987221	1
chrX_75153_75570	YJL190C	TBP	<1	0.323012597	1.192426066	4
chrXV_505536_505931	YOR096W	TBP	<1	0.211874283	1.189028523	4
chrXV_836310_836669	YOR273C	TBP	<1	0.673688008	0.466912635	4
chrIV_657424_657625	YDR101C	TBP	<1	0.403766557	0.812045102	4
chrXII_730694_730840	YLR301W	TBP	<1	0.349599339	0.187067261	3
chrVII_316519_316947	snR82	TBP	<1	0.735613832	0.141097248	2
chrIV_808137_808400	YDR172W	TBP	<1	0.3926105	2.076757539	4
chrX_146942_147151	YJL143W	TBP	<1	0.397878896	0.461462932	4
chrVII_472699_472904	YGL012W	TBP	<1	0.98456973	0.236937829	3
chrX_68737_68931	YJL196C	TBP	<1	0.772554734	0.12257002	2
chrVII_999090_999292	YGR253C	TBP	<1	0.313037808	0.48885728	4
chrXV_747232_747434	YOR215C	TBP	<1	0.914265016	0.173990566	3
chrIV_847863_848130	YDR194C	TBP	<1	0.807498405	0.700391265	4
chrXVI_202507_202666	YPL183C	TBP	<1	0.352837003	0.470248114	4
chrXV_207152_207299	YOL064C	TBP	<1	0.241929496	0.190565577	3
chrXI_551459_551755	YKR057W	TBP	<1	0.360916707	1.135567712	4
chrXIV_687500_687670	YNR033W	TBP	<1	0.608358289	0.26987384	3
chrXVI_281435_281694	snR17b	TBP	<1	0.630556971	0.271311011	3
chrII_592601_593040	YBR181C	TBP	<1	0.865872593	1.674005978	4
chrVII_49393_49616	YGL238W	TBP	<1	0.922514917	0.694945374	4
chrXIII_732236_732499	YMR230W	TBP	<1	0.391963152	0.691505281	4
chrXII_40330_40588	YLL050C	TBP	<1	0.141488633	0.325714665	3
chrXII_1027857_1028019	YLR447C	TBP	<1	0.945118691	0.252156188	3
chrXIV_304572_304747	YNL177C	TBP	<1	0.242932135	0.209593012	3
chrXI_375313_375511	YKL033W	TBP	<1	0.5562913	0.099882019	2
chrX_434595_434792	YJL002C	TBP	<1	0.662705943	0.34319504	4
chrX_638932_639103	YJR113C	TBP	<1	0.498425297	0.335933559	4
chrXIV_668158_668371	YNR020C	TBP	<1	0.115573309	0.102554086	2
chrXIV_331080_331478	YNL162W	TBP	<1	0.627150474	2.053590811	4
chrII_728050_728237	YBR256C	TBP	<1	0.255480226	0.224908509	3
chrV_234815_234974	YER042W	TBP	<1	0.235754756	0.053621285	1
chrXIII_262607_262845	YML004C	TBP	<1	0.353329598	0.338451556	4
chrV_201970_202330	YER024W	TBP	<1	0.307204691	0.282462271	3
chrXIII_762932_763374	snR86	TBP	<1	0.770762424	0.437012871	4
chrXIV_694723_695001	YNR036C	TBP	<1	0.228400683	0.319817419	3
chrIV_307650_308007	YDL083C	TBP	<1	0.460328263	2.455296511	4
chrIX_89667_89842	YIL138C	TBP	<1	0.838026572	0.383502497	4
chrX_608096_608435	YJR094W-A	TBP	<1	0.460374379	2.010185547	4
chrIV_155594_155761	YDL171C	TBP	<1	0.834266782	0.5485071	4
chrXII_902593_902801	YLR389C	TBP	<1	0.330269789	0.309185492	3
chrIV_790207_790373	YDR168W	TBP	<1	0.771667133	0.224535079	3
chrVIII_117650_117902	YHR006W	TBP	<1	0.179693265	0.21080674	3
chrXII_177458_177682	YLR017W	TBP	<1	0.992752631	0.276646742	3
chrX_5996_6331	YJL225C	TBP	<1	0.121383014	0.841422869	4
chrIV_1525809_1526765	YDR545W	TBP	<1	0.037453264	0.363453774	4
chrIV_217394_217742	YDL136W	TBP	<1	0.576633699	0.892355181	4
chrXII_856098_856725	YLR367W	TBP	<1	0.446986652	0.674050012	4
chrVIII_104080_104414	YHL001W	TBP	<1	0.391443264	1.234900407	4
chrIV_971417_971579	YDR257C	TBP	<1	0.613949181	0.26501816	3
chrX_702820_703364	YJR145C	TBP	<1	0.728807719	1.726753543	4
chrIV_43822_44260	YDL229W	TBP	<1	0.144196655	3.248688892	4
chrVII_1082609_1082892	YGR295C	TBP	<1	0.053911	0.119776935	2
chrXII_1072031_1072941	YLR467W	TBP	<1	0.95509577	0.348194283	4
chrII_782472_782674	YBR290W	TBP	<1	0.569352347	0.161451015	2
chrXIII_413396_413577	YMR074C	TBP	<1	0.011369919	0.082021812	1
chrVII_846329_846503	YGR174C	TBP	<1	0.115653129	0.17290523	3
chrII_386195_386359	YBR074W	TBP	<1	0.952523705	0.259463858	3
chrII_375372_376017	YBR068C	TBP	<1	0.727278803	1.510922425	4
chrIV_1238769_1238938	YDR381C-A	TBP	<1	0.492364404	0.119522792	2
chrXVI_718449_719651	snR70	TBP	<1	0.67214035	0.031613966	1
chrV_462186_462992	YER146W	TBP	<1	0.73502562	0.209845687	3
chrXV_779149_779649	YOR234C	TBP	<1	0.814393227	1.403310587	4
chrIV_556099_556816	YDR050C	TBP	<1	0.308703397	2.196035033	4
chrXVI_821379_822114	snR45	TBP	<1	0.698768786	0.088475524	2
chrXIII_178094_178480	YML049C	TBP	<1	0.976707599	0.24927526	3
chrIII_176900_177509	snR65	TBP	<1	0.170426716	0.02426021	1
chrXV_58688_58873	YOL140W	TBP	<1	0.628090405	0.218035317	3
chrIII_104148_104506	YCL010C	TBP	<1	0.734195536	0.085633746	2
chrII_811339_811572	YBR302C	TBP	<1	0.939113242	0.041922101	1
chrV_342775_342990	YER092W	TBP	<1	0.166307634	0.105941026	2
chrXIII_7172_7380	YML132W	TBP	<1	0.280295154	0.086014297	2
chrXIV_8256_8470	YNL336W	TBP	<1	0.425265706	0.150100654	2
chrXII_573805_573962	YLR218C	TBP	<1	0.837293498	0.073690901	1
chrXI_397138_397287	YKL022C	TBP	<1	0.151504726	0.196555217	3
chrXV_407743_408451	snR9	TBP	<1	0.67361828	0.359867232	4
chrII_306940_307667	snR161	TBP	<1	0.571032705	0.01559102	1
chrXII_898890_899573	snR34	TBP	<1	0.40640328	0.205939764	3
chrXIII_625944_626860	snR83	TBP	<1	0.409689947	0.449401887	4
chrXIII_67495_68261	snR85	TBP	<1	0.998119548	0.057578412	1
chrXV_1017456_1017728	YOR361C	TBP	<1	0.750275056	1.384920524	4
chrXII_198006_199700	snR30	TBP	<1	0.997820341	1.037784078	4
chrVIII_382332_383030	YHR141C	TBP	<1	0.40818304	2.14729021	4
chrXV_787004_787181	YOR241W	TBP	<1	0.19486835	0.233189054	3
chrXVI_165935_166089	YPL203W	TBP	3.382360502	3.382360502	0.149369452	2
chrXII_503995_504711	YLR174W	TBP	3.367139459	3.367139459	0.8152158	4
chrII_135510_135900	YBL045C	TBP	2.00719236	2.00719236	1.776996175	4
chrII_23755_24061	YBL102W	TBP	1.182869418	1.182869418	0.160592762	2
chrI_164160_164589	YAR009C	TBP	1.388787132	1.388787132	0.101674082	2
chrX_236434_236615	YJL101C	TBP	3.565462717	3.565462717	1.192566043	4
chrIII_298495_299045	YCR098C	TBP	1.285400281	1.285400281	0.488997181	4
chrVII_793133_793300	YGR150C	TBP	2.731547902	2.731547902	0.192685682	3
chrXV_653916_654170	YOR171C	TBP	5.630934048	5.630934048	0.400161163	4
chrXVI_404131_404351	YPL082C	TBP	3.690400504	3.690400504	0.752495244	4
chrIV_416565_417166	YDL020C	TBP	1.863394876	1.863394876	1.160297834	4
chrVII_123252_123668	YGL200C	TBP	2.127104472	2.127104472	0.253948044	3
chrXII_641191_641426	YLR251W	TBP	3.58703817	3.58703817	0.034768333	1
chrV_27268_27742	YEL065W	TBP	1.930255039	1.930255039	0.897533307	4
chrXIV_80358_80643	YNL293W	TBP	2.485318244	2.485318244	0.083455822	1
chrIV_651008_651517	YDR098C-B	TBP	3.608863286	3.608863286	0.096451957	2
chrVII_123252_123668	YGL198W	TBP	2.127104472	2.127104472	0.201300431	3
chrX_316446_316760	YJL063C	TBP	2.615309348	2.615309348	0.225612635	3
chrXIV_593010_593196	YNL021W	TBP	1.301300686	1.301300686	0.154163917	2
chrXIII_213874_214227	YML032C	TBP	1.687062157	1.687062157	0.208722148	3
chrXIII_497491_497674	YMR115W	TBP	3.4830875	3.4830875	0.222364197	3
chrII_237489_237682	YBL001C	TBP	2.728007249	2.728007249	0.178959031	3
chrXVI_159691_159888	YPL207W	TBP	3.655547487	3.655547487	0.400806338	4
chrXIV_365786_366042	YNL138W-A	TBP	2.023090094	2.023090094	0.092414469	2
chrV_349293_349623	YER094C	TBP	1.554445404	1.554445404	0.389161434	4
chrXIV_276262_276532	YNL192W	TBP	1.615304003	1.615304003	0.214443766	3
chrVII_589623_589820	YGR048W	TBP	2.719273248	2.719273248	0.162820469	2
chrVI_229174_229393	YFR037C	TBP	1.43449216	1.43449216	0.375691331	4
chrVI_229174_229393	YFR038W	TBP	1.43449216	1.43449216	0.162340758	2
chrIII_52419_52679	YCL039W	TBP	1.670636311	1.670636311	0.032682435	1
chrV_204933_205378	YER025W	TBP	1.402679159	1.402679159	1.287917751	4
chrVIII_181701_182071	YHR037W	TBP	1.785689576	1.785689576	0.390915082	4
chrXIV_491323_491542	YNL071W	TBP	3.233698258	3.233698258	0.424471019	4
chrXV_657099_657248	YOR173W	TBP	10.41700507	10.41700507	0.042017813	1
chrXIV_76519_76825	YNL297C	TBP	3.77495967	3.77495967	0.691245442	4
chrXIV_372124_372506	YNL135C	TBP	3.418625729	3.418625729	0.27512755	3
chrVIII_369786_370142	YHR132W-A	TBP	1.554423294	1.554423294	0.226666576	3
chrXVI_794671_795079	YPR132W	TBP	1.912950028	1.912950028	0.881361218	4
chrX_528449_528676	YJR049C	TBP	3.387673968	3.387673968	0.10855985	2
chrVI_106173_106469	YFL016C	TBP	3.189083708	3.189083708	1.372939114	4
chrIV_314736_314923	YDL079C	TBP	1.748852998	1.748852998	0.219185062	3
chrVII_527332_527488	YGR020C	TBP	2.242291176	2.242291176	0.225714314	3
chrVII_822907_823284	YGR161C-D	TBP	1.226573992	1.226573992	0.080394681	1
chrXIII_146166_146637	YML063W	TBP	1.440606412	1.440606412	1.767003286	4
chrXII_377235_377399	YLR114C	TBP	1.471278648	1.471278648	0.248861003	3
chrXIII_135307_135539	YML069W	TBP	1.444223811	1.444223811	0.261142341	3
chrX_442486_442764	YJR003C	TBP	1.1780254	1.1780254	0.124476028	2
chrXIII_216263_216471	YML030W	TBP	2.064174193	2.064174193	0.118496698	2
chrIX_382438_382683	YIR016W	TBP	3.138414271	3.138414271	0.337575193	4
chrXII_1018757_1019157	YLR441C	TBP	1.587977716	1.587977716	1.528528309	4
chrXIV_693959_694229	YNR035C	TBP	2.178755331	2.178755331	0.355966854	4
chrXIII_219828_220353	YML028W	TBP	2.63930854	2.63930854	1.064112775	4
chrIV_147469_147799	YDL174C	TBP	1.714416351	1.714416351	1.638977161	4
chrX_23009_23184	YJL217W	TBP	3.765478705	3.765478705	0.070756609	1
chrXIV_400461_400662	YNL121C	TBP	1.401849887	1.401849887	0.600159984	4
chrXIII_539992_540155	YMR135C	TBP	3.069711824	3.069711824	0.177912318	3
chrXI_618561_618971	YKR094C	TBP	2.474604895	2.474604895	1.316824227	4
chrXI_82823_83039	YKL190W	TBP	1.263991618	1.263991618	0.137528563	2
chrXII_759385_759554	YLR312W-A	TBP	3.592942872	3.592942872	0.293630133	3
chrV_194359_194729	YER019C-A	TBP	1.26475465	1.26475465	0.401918803	4
chrXIV_283843_284182	YNL189W	TFIIA	<1	0.598371779	1.684305918	4
chrXI_417774_418352	YKL012W	TFIIA	<1	0.913878408	0.125886124	2
chrVII_245100_245411	YGL140C	TFIIA	<1	0.048024772	0.378418206	4
chrXII_253079_254154	YLR056W	TFIIA	<1	0.818095385	0.837292609	4
chrXVI_609952_610532	YPR024W	TFIIA	<1	0.847412111	0.786680009	4
chrXI_216855_217369	YKL120W	TFIIA	<1	0.082041469	0.895097912	4
chrV_484256_484886	YER156C	TFIIA	<1	0.04272917	0.473189467	4
chrVI_131340_131818	YFL004W	TFIIA	<1	0.260889105	0.577903547	4
chrVIII_488120_488749	YHR194W	TFIIA	<1	0.065681499	0.072065191	1
chrXI_188686_189036	YKL135C	TFIIA	<1	0.437548548	0.445375001	4
chrII_628737_629165	YBR203W	TFIIA	<1	0.540200794	0.383674875	4
chrV_484256_484886	YER157W	TFIIA	<1	0.254492729	0.13511464	2
chrXVI_373484_373674	YPL092W	TFIIA	<1	0.727781078	0.062268887	1
chrXV_830613_830960	YOR270C	TFIIA	<1	0.20615786	0.974720687	4
chrIII_77530_78732	YCL025C	TFIIA	<1	0.586465526	0.826363585	4
chrXVI_609952_610532	YPR023C	TFIIA	<1	0.913545978	0.263622706	3
chrVI_44331_44874	YFL045C	TFIIA	<1	0.206966601	0.785170738	4
chrIV_1328302_1329056	YDR430C	TFIIA	<1	0.831817157	0.228625015	3
chrXI_237115_237539	YKL106W	TFIIA	<1	0.308908746	0.281490107	3
chrIV_1416824_1417331	YDR479C	TFIIA	<1	0.518944717	0.055884475	1
chrXV_784382_784923	YOR239W	TFIIA	<1	0.224278108	0.269463807	3
chrX_316333_317018	YJL063C	TFIIA	<1	0.971871673	0.225612635	3
chrIX_211952_212643	YIL078W	TFIIA	<1	0.930722187	1.040687025	4
chrXIII_914529_914940	YMR319C	TFIIA	<1	0.359251855	0.09007309	2
chrVII_114700_115005	YGL203C	TFIIA	<1	0.572114155	0.322830463	3
chrIX_82920_83537	YIL143C	TFIIA	<1	0.700331719	0.391580556	4
chrIX_148733_149056	YIL115C	TFIIA	<1	0.574071634	0.415026375	4
chrII_770397_770794	YBR283C	TFIIA	<1	0.163281451	0.661559606	4
chrIV_998256_998738	YDR264C	TFIIA	<1	0.452525864	0.374256183	4
chrXV_421662_421985	YOR048C	TFIIA	<1	0.077046069	0.380640044	4
chrIV_1229420_1230143	YDR378C	TFIIA	<1	0.412680361	0.163387387	2
chrIII_154916_155383	YCR020W-B	TFIIA	<1	0.592192824	0.4406769	4
chrII_193695_194210	YBL015W	TFIIA	<1	0.150685687	1.058944591	4
chrVIII_480640_481003	YHR187W	TFIIA	<1	0.342424187	0.122234626	2
chrXV_544590_545132	YOR117W	TFIIA	<1	0.567681102	0.57111086	4
chrIII_151913_152144	YCR018C-A	TFIIA	<1	0.759939347	0.014640167	1
chrXVI_299445_299892	YPL134C	TFIIA	<1	0.435099426	0.532280353	4
chrXI_571367_571525	YKR069W	TFIIA	<1	0.020467952	0.069993708	1
chrX_700613_700935	YJR143C	TFIIA	<1	0.125038274	0.349542226	4
chrXVI_243996_244378	YPL162C	TFIIA	<1	0.99680625	0.051663394	1
chrVIII_160542_160826	YHR026W	TFIIA	<1	0.064622853	0.198886979	3
chrXI_291115_291472	YKL077W	TFIIA	<1	0.826884283	0.612672528	4
chrXVI_218232_218711	YPL175W	TFIIA	<1	0.40182967	0.20006157	3
chrVIII_345674_345896	YHR118C	TFIIA	<1	0.967086831	0.232719083	3
chrII_74921_75282	YBL079W	TFIIA	<1	0.630461032	0.84491231	4
chrVII_417169_417482	YGL043W	TFIIA	<1	0.102921613	0.287528894	3
chrIV_814138_814478	YDR175C	TFIIA	<1	0.66940788	0.233239001	3
chrVI_210037_210400	YFR028C	TFIIA	<1	0.532234583	0.280991884	3
chrXII_1022205_1022598	YLR442C	TFIIA	<1	0.555322768	0.130188342	2
chrVII_269049_269401	YGL129C	TFIIA	<1	0.543849953	0.236373815	3
chrXIII_325538_325914	YMR027W	TFIIA	<1	0.54976344	0.215650647	3
chrIV_835982_836560	YDR188W	TFIIA	<1	0.062693717	1.045890348	4
chrXV_43444_43647	YOL151W	TFIIA	<1	0.5744299	1.161665917	4
chrXII_1014108_1014540	YLR438C-A	TFIIA	<1	0.895916577	0.372966527	4
chrXIII_355066_355409	YMR044W	TFIIA	<1	0.06885242	0.110235531	2
chrXV_394564_394773	YOR033C	TFIIA	<1	0.054692249	0.094779564	2
chrXVI_944234_944683	YPR204W	TFIIA	<1	0.867672099	0.38848884	4
chrIV_814138_814478	YDR176W	TFIIA	<1	0.822907274	0.188705271	3
chrXIV_701601_701995	YNR041C	TFIIA	<1	0.576026215	0.16156263	2
chrXV_507479_507809	YOR097C	TFIIA	<1	0.683633311	0.053608739	1
chrIV_1149499_1149710	YDR338C	TFIIA	<1	0.607272509	0.13931491	2
chrX_554751_555223	YJR062C	TFIIA	<1	0.6727657	0.165008283	2
chrX_587327_587692	YJR088C	TFIIA	<1	0.243899285	0.20392334	3
chrXVI_876571_876960	YPR166C	TFIIA	<1	0.952924082	0.155499586	2
chrXV_712585_712872	YOR195W	TFIIA	<1	0.930452809	0.189942718	3
chrXV_233548_234874	snR81	TFIIA	<1	0.699560184	0.064846946	1
chrXV_840993_841403	YOR276W	TFIIA	<1	0.973353289	0.728238008	4
chrXVI_713004_713319	YPR088C	TFIIA	<1	0.053230101	0.359563141	4
chrIII_252497_252924	YCR079W	TFIIA	<1	0.598711758	0.111875258	2
chrIV_316300_316741	YDL078C	TFIIA	<1	0.746832557	0.320836172	3
chrIV_979200_979483	YDR261C	TFIIA	<1	0.841605971	0.135131894	2
chrV_404190_404778	YER122C	TFIIA	<1	0.827447644	0.479903645	4
chrXIII_645323_645725	YMR191W	TFIIA	<1	0.468858949	0.138223827	2
chrI_69462_69848	YAL039C	TFIIA	<1	0.982960483	0.447270336	4
chrXII_837151_837823	YLR354C	TFIIA	<1	0.401955618	0.741660058	4
chrXVI_408559_409189	YPL078C	TFIIA	<1	0.766161544	1.366222825	4
chrXIII_392456_392833	YMR060C	TFIIA	<1	0.092016975	0.094666771	2
chrVII_334593_334919	YGL093W	TFIIA	<1	0.800878619	0.12807973	2
chrIV_1177998_1178607	YDR350C	TFIIA	<1	0.629337637	0.161835927	2
chrII_571212_571443	YBR166C	TFIIA	<1	0.635966024	0.176308528	3
chrXI_271566_271933	YKL090W	TFIIA	<1	0.901820532	0.036600133	1
chrXV_52746_53082	YOL145C	TFIIA	<1	0.819579195	0.419200128	4
chrVII_478567_478988	YGL009C	TFIIA	<1	0.498934362	4.162022182	4
chrXIII_742653_743066	YMR235C	TFIIA	<1	0.271743651	0.496159113	4
chrXI_547933_548160	YKR054C	TFIIA	<1	0.891496706	0.399817588	4
chrIV_1127535_1127894	YDR329C	TFIIA	<1	0.833702246	0.169049771	3
chrVII_152796_152995	YGL186C	TFIIA	<1	0.294808608	0.136012242	2
chrII_245579_245992	YBR005W	TFIIA	<1	0.190586479	0.158275697	2
chrXII_363866_364127	YLR107W	TFIIA	<1	0.016338709	0.089949007	2
chrXIII_266965_267152	YML001W	TFIIA	<1	0.805444491	0.234410123	3
chrIV_789194_789476	YDR166C	TFIIA	<1	0.132828836	0.238572863	3
chrIX_276212_276608	YIL041W	TFIIA	<1	0.090229409	0.320350197	3
chrXV_1000743_1001139	YOR353C	TFIIA	<1	0.501389092	0.114574081	2
chrIV_789194_789476	YDR167W	TFIIA	<1	0.276608402	0.128599947	2
chrVIII_371545_371874	YHR133C	TFIIA	<1	0.847026282	0.194221618	3
chrVII_494192_494617	YGL002W	TFIIA	<1	0.331605426	0.126664215	2
chrXI_599627_599862	YKR086W	TFIIA	<1	0.867115064	0.135767758	2
chrII_582107_582485	YBR175W	TFIIA	<1	0.174981068	0.051962215	1
chrXII_278610_278893	YLR072W	TFIIA	<1	0.904128182	0.067640137	1
chrXIII_392456_392833	YMR061W	TFIIA	<1	0.841076006	0.175194485	3
chrXII_442742_442950	YLR151C	TFIIA	<1	0.615962868	0.064925953	1
chrXVI_218232_218711	YPL176C	TFIIA	<1	0.925364246	0.156467729	2
chrXVI_582395_583290	YPR010C-A	TFIIA	<1	0.124601448	1.504152359	4
chrVIII_470546_471155	YHR183W	TFIIA	<1	0.180238776	1.864793823	4
chrXIII_605612_606131	YMR172W	TFIIA	<1	0.988289056	0.061932251	1
chrIII_23335_23637	YCL059C	TFIIA	<1	0.70150294	0.27048895	3
chrX_700613_700935	YJR144W	TFIIA	<1	0.798163362	0.188978872	3
chrXIV_699400_699764	YNR040W	TFIIA	<1	0.374294538	0.182844186	3
chrV_251528_251715	YER049W	TFIIA	<1	0.886694893	0.45010025	4
chrX_246211_246556	YJL096W	TFIIA	<1	0.136536655	0.163269275	2
chrV_267898_268536	YER056C	TFIIA	<1	0.902348143	1.290371734	4
chrXII_246895_247265	YLR051C	TFIIA	<1	0.858976501	0.179634229	3
chrXII_958080_958315	YLR418C	TFIIA	<1	0.826340177	0.240778897	3
chrXI_451132_451506	YKR006C	TFIIA	<1	0.935098415	0.210227615	3
chrIII_147466_148002	YCR017C	TFIIA	<1	0.39451383	0.343348964	4
chrV_553880_554256	YER183C	TFIIA	<1	0.23387004	0.107726617	2
chrV_144089_144366	YEL006W	TFIIA	<1	0.944326818	0.158543231	2
chrVII_671813_672360	YGR094W	TFIIA	<1	0.658215224	1.079610581	4
chrXVI_599459_600082	YPR020W	TFIIA	<1	0.15953237	1.030533027	4
chrIV_232384_232722	YDL128W	TFIIA	<1	0.953864346	0.224428301	3
chrIII_166289_166582	YCR026C	TFIIA	<1	0.955994084	0.239852593	3
chrII_779403_779712	YBR288C	TFIIA	<1	0.422880963	0.176102385	3
chrXII_680966_681215	YLR270W	TFIIA	<1	0.202141049	0.105430912	2
chrVII_729558_729968	YGR119C	TFIIA	<1	0.922069809	0.381372172	4
chrVI_47718_47952	YFL042C	TFIIA	<1	0.576818515	0.140078227	2
chrX_305864_306042	YJL072C	TFIIA	<1	0.143639499	0.120971497	2
chrXI_161271_161595	YKL155C	TFIIA	<1	0.365084786	0.13983805	2
chrIV_940722_941089	YDR238C	TFIIA	<1	0.053309554	0.779423873	4
chrIV_1036996_1037213	YDR288W	TFIIA	<1	0.115565963	0.073058917	1
chrIV_856089_856365	YDR201W	TFIIA	<1	0.725683933	0.053233739	1
chrIV_887013_887271	YDR212W	TFIIA	<1	0.168146602	0.554153463	4
chrXIV_674687_674868	YNR026C	TFIIA	<1	0.958449034	0.211206102	3
chrXIII_58678_58870	YML105C	TFIIA	<1	0.702921107	0.191603513	3
chrIX_235433_235688	YIL068C	TFIIA	<1	0.723831171	0.37774146	4
chrXV_194749_195022	YOL073C	TFIIA	<1	0.245007992	0.082930991	1
chrXIII_230746_231046	YML021C	TFIIA	<1	0.083833494	0.026086963	1
chrXIII_213749_214275	YML032C	TFIIA	<1	0.293522646	0.208722148	3
chrXII_669598_669885	YLR262C-A	TFIIA	<1	0.843728692	0.388767614	4
chrV_307348_307800	YER074W-A	TFIIA	<1	0.265338414	0.170438516	3
chrIV_671112_671272	YDR108W	TFIIA	<1	0.710320294	0.119316798	2
chrX_265037_265213	YJL090C	TFIIA	<1	0.89347872	0.064773296	1
chrXVI_918952_919661	YPR191W	TFIIA	<1	0.228029845	2.228117246	4
chrII_786678_787186	YBR293W	TFIIA	<1	0.571964345	0.034280149	1
chrIV_558037_558228	YDR051C	TFIIA	<1	0.19104524	0.125086314	2
chrIX_82920_83537	YIL142W	TFIIA	<1	0.999763239	0.924294482	4
chrXVI_125714_126153	YPL225W	TFIIA	<1	0.820059511	0.32154864	3
chrXVI_648426_648851	YPR041W	TFIIA	<1	0.146650224	0.930717377	4
chrXI_599627_599862	YKR085C	TFIIA	<1	0.260421099	0.123106799	2
chrXIII_712128_712383	YMR220W	TFIIA	<1	0.720043975	0.280761627	3
chrXIV_19268_19453	YNL330C	TFIIA	<1	0.766179878	0.268928415	3
chrVI_238222_238403	YFR041C	TFIIA	<1	0.953969222	0.157911891	2
chrXI_48063_48209	YKL207W	TFIIA	<1	0.08583757	0.200648462	3
chrXVI_246813_247056	YPL160W	TFIIA	<1	0.989965585	1.273800786	4
chrVIII_286585_287063	YHR091C	TFIIA	<1	0.438493613	0.130231418	2
chrIII_154916_155383	YCR020C-A	TFIIA	<1	0.699903218	0.061836472	1
chrV_431905_432979	YER133W	TFIIA	<1	0.889076956	0.534910886	4
chrI_114486_114847	YAL020C	TFIIA	<1	0.834159473	0.077777654	1
chrXIII_50897_51110	YML110C	TFIIA	<1	0.646903307	0.125737075	2
chrIII_65362_65862	YCL031C	TFIIA	<1	0.159641252	0.458962927	4
chrXI_417774_418352	YKL013C	TFIIA	<1	0.124794523	0.276901723	3
chrVIII_371545_371874	YHR134W	TFIIA	<1	0.565626949	0.062948387	1
chrXVI_828038_828314	YPR148C	TFIIA	<1	0.673240223	0.241630523	3
chrIII_106743_107229	YCL005W-A	TFIIA	<1	0.00170313	0.528064857	4
chrXIII_631945_632700	YMR186W	TFIIA	<1	0.666745439	6.363236572	4
chrXIV_668077_668428	YNR020C	TFIIA	<1	0.787734309	0.102554086	2
chrXIII_245892_246282	YML012W	TFIIA	<1	0.526377681	0.400182506	4
chrXV_154601_154933	YOL088C	TFIIA	<1	0.1317276	0.131724272	2
chrXV_806870_807196	YOR254C	TFIIA	<1	0.419948953	0.576043347	4
chrV_461150_462230	YER145C	TFIIA	<1	0.120736402	1.162293735	4
chrXII_423425_424061	YLR141W	TFIIA	<1	0.009629518	0.049776393	1
chrXIII_195697_197704	YML039W	TFIIA	<1	0.912092639	0.263174917	3
chrIV_1168642_1169222	YDR347W	TFIIA	<1	0.799646814	0.24833534	3
chrIII_279774_280344	YCR092C	TFIIA	<1	0.140124457	0.097425691	2
chrXVI_638906_639596	YPR033C	TFIIA	<1	0.536178742	0.750442167	4
chrX_651112_652235	YJR123W	TFIIA	<1	0.603579482	1.775091865	4
chrXV_949102_949568	YOR335C	TFIIA	<1	0.527638485	1.068004682	4
chrXV_841959_842855	snR31	TFIIA	<1	0.245611934	0.413213913	4
chrXI_34041_34596	YKL212W	TFIIA	<1	0.298526278	0.436624799	4
chrII_126444_126765	YBL049W	TFIIA	<1	0.448203241	0.010939137	1
chrIV_77936_78473	YDL212W	TFIIA	<1	0.947400911	0.336289339	4
chrIV_1269543_1270157	YDR399W	TFIIA	<1	0.492861256	0.791619518	4
chrXIII_330221_330669	YMR029C	TFIIA	<1	0.497258101	0.191115265	3
chrVIII_187456_187965	YHR040W	TFIIA	<1	0.958697934	0.104959235	2
chrXI_34041_34596	YKL213C	TFIIA	<1	0.199178227	0.324885978	3
chrXIV_715431_716389	snR49	TFIIA	<1	0.532846685	0.184276349	3
chrXVI_731408_732502	YPR102C	TFIIA	<1	0.184036137	0.777170172	4
chrV_156278_156916	YER002W	TFIIA	<1	0.103639307	0.567552522	4
chrIV_323442_323908	snR63	TFIIA	<1	0.280249009	0.373054688	4
chrXIII_636933_637482	YMR188C	TFIIA	<1	0.004321658	0.189052729	3
chrXII_404088_404441	YLR130C	TFIIA	<1	0.225459586	0.206563267	3
chrII_113364_113892	YBL057C	TFIIA	<1	0.748273232	0.109063176	2
chrII_145730_146255	YBL038W	TFIIA	<1	0.234595086	0.268947569	3
chrX_130595_131062	YJL155C	TFIIA	<1	0.654955521	0.131444745	2
chrXII_623822_624213	YLR243W	TFIIA	<1	0.589618441	0.159776251	2
chrXVI_751893_752311	YPR112C	TFIIA	<1	0.432779184	0.303556456	3
chrIV_906895_907401	YDR221W	TFIIA	<1	0.624209678	0.135829036	2
chrIV_1135354_1135869	YDR333C	TFIIA	<1	0.501930054	0.182676811	3
chrIV_1385726_1386163	YDR461C-A	TFIIA	<1	0.732036521	0.135304443	2
chrIX_45728_46319	YIL158W	TFIIA	<1	0.843804668	0.121404307	2
chrVIII_81611_81971	YHL011C	TFIIA	<1	0.504701351	0.646858529	4
chrIV_98064_98536	YDL202W	TFIIA	<1	0.711684446	0.236381787	3
chrVII_715483_715828	YGR111W	TFIIA	<1	0.975643595	0.098448808	2
chrIV_326095_326545	YDL074C	TFIIA	<1	0.690039131	0.421246626	4
chrXIII_56179_56701	YML107C	TFIIA	<1	0.995456439	0.084685534	1
chrXVI_719100_719726	snR41	TFIIA	<1	0.951732153	0.072177715	1
chrV_111036_111465	YEL022W	TFIIA	<1	0.761504177	0.394188165	4
chrIV_741689_741844	YDR142C	TFIIA	<1	0.175230362	0.093215975	2
chrIV_1198719_1199007	YDR362C	TFIIA	<1	0.934264273	0.089527813	2
chrIV_1206467_1206625	YDR365C	TFIIA	<1	0.325407311	0.329845164	3
chrXVI_159572_159923	YPL207W	TFIIA	<1	0.91652075	0.400806338	4
chrXIV_47955_48299	YNL312W	TFIIA	<1	0.326999092	0.175665682	3
chrX_22766_23181	YJL217W	TFIIA	<1	0.3041551	0.070756609	1
chrXII_866965_867425	YLR372W	TFIIA	<1	0.005327612	0.581754132	4
chrXV_692142_692492	YOR191W	TFIIA	<1	0.137627548	0.423653507	4
chrIX_202034_202364	YIL085C	TFIIA	<1	0.803295388	0.195011396	3
chrIII_107451_108283	snR43	TFIIA	<1	0.04112937	0.041897587	1
chrXVI_751893_752311	YPR113W	TFIIA	<1	0.71336087	0.099906885	2
chrX_421551_422081	YJL008C	TFIIA	<1	0.895494725	0.658589958	4
chrXVI_326307_326644	YPL118W	TFIIA	<1	0.134805151	0.393996282	4
chrXIII_95300_95740	YML087C	TFIIA	<1	0.926155366	0.141042295	2
chrXVI_704485_704920	YPR083W	TFIIA	<1	0.643065061	0.154543449	2
chrVII_342995_343342	YGL090W	TFIIA	<1	0.215119474	0.168475045	3
chrVII_1007326_1007578	YGR257C	TFIIA	<1	0.566603024	0.241308705	3
chrIX_68076_69044	YIL148W	TFIIA	<1	0.904527487	0.978560243	4
chrXV_884279_884453	YOR304W	TFIIA	<1	0.601635671	0.26949069	3
chrVII_567497_567728	YGR038C-B	TFIIA	<1	0.200744919	0.106305704	2
chrIV_950234_950601	YDR244W	TFIIA	<1	0.137724642	0.175934585	3
chrVIII_439076_439323	YHR167W	TFIIA	<1	0.19565318	0.046901526	1
chrIV_1145960_1146395	YDR337W	TFIIA	<1	0.985333865	0.368372452	4
chrXIV_167703_168155	YNL255C	TFIIA	<1	0.988214237	0.963216419	4
chrXIV_380778_381162	YNL130C	TFIIA	<1	0.387884795	0.117491795	2
chrXIII_497444_497731	YMR114C	TFIIA	<1	0.813932578	0.051339728	1
chrI_99712_99957	YAL026C	TFIIA	<1	0.26948591	0.270522802	3
chrXVI_191062_191474	YPL188W	TFIIA	<1	0.746123761	0.177866817	3
chrVII_346703_347260	YGL086W	TFIIA	<1	0.561074873	0.134314686	2
chrII_633371_633661	YBR204C	TFIIA	<1	0.622051815	0.072742021	1
chrIII_22079_22402	YCL061C	TFIIA	<1	0.005896285	0.149653857	2
chrXII_623822_624213	YLR242C	TFIIA	<1	0.082529898	0.013754567	1
chrIV_1369520_1369791	YDR457W	TFIIA	<1	0.830257819	0.611334457	4
chrXVI_720344_720661	YPR094W	TFIIA	<1	0.397548572	0.116160449	2
chrXII_237675_237997	YLR045C	TFIIA	<1	0.093836295	0.415393903	4
chrII_113364_113892	YBL056W	TFIIA	<1	0.889846845	0.443694251	4
chrVII_532517_532938	YGR024C	TFIIA	<1	0.825877874	0.146339552	2
chrXIV_147920_148240	YNL262W	TFIIA	<1	0.778178109	0.376315332	4
chrXII_568304_568567	YLR214W	TFIIA	<1	0.144925019	0.08015508	1
chrIV_1507801_1507947	YDR536W	TFIIA	<1	0.227076882	0.427660565	4
chrVII_131117_131671	YGL195W	TFIIA	<1	0.602303331	0.650074573	4
chrXV_453513_453762	YOR069W	TFIIA	<1	0.892307948	0.226463925	3
chrXI_430577_430944	YKL006C-A	TFIIA	<1	0.432649662	0.101958271	2
chrII_375229_376404	YBR068C	TFIIA	<1	0.94556796	1.510922425	4
chrVII_342995_343342	YGL091C	TFIIA	<1	0.627494608	0.191091866	3
chrVII_299672_300030	YGL111W	TFIIA	<1	0.083018028	0.321637971	3
chrIX_188838_189042	YIL092W	TFIIA	<1	0.361600795	0.055058833	1
chrVII_38698_39099	YGL245W	TFIIA	<1	0.499348921	0.371343618	4
chrVII_299672_300030	YGL112C	TFIIA	<1	0.257754253	0.180758845	3
chrVIII_129203_129512	YHR012W	TFIIA	<1	0.724439267	0.123443408	2
chrXI_306954_307372	YKL069W	TFIIA	<1	0.315457477	0.072660341	1
chrIX_222526_222695	YIL074C	TFIIA	<1	0.296285541	0.186088378	3
chrVII_38698_39099	YGL246C	TFIIA	<1	0.019386808	0.109642866	2
chrXIII_137326_137540	YML068W	TFIIA	<1	0.725890205	0.061724001	1
chrVI_229108_229419	YFR038W	TFIIA	<1	0.327067737	0.162340758	2
chrXIII_497444_497731	YMR115W	TFIIA	<1	0.66123831	0.222364197	3
chrXIII_527510_527865	YMR129W	TFIIA	<1	0.35506227	0.349127746	4
chrVIII_34043_34341	YHL034C	TFIIA	<1	0.584985212	0.444064917	4
chrXIV_720615_720908	YNR052C	TFIIA	<1	0.258955005	0.260527291	3
chrXII_315859_316124	YLR088W	TFIIA	<1	0.870197948	0.14370202	2
chrX_528474_528705	YJR049C	TFIIA	<1	0.119268352	0.10855985	2
chrVII_867432_867888	YGR186W	TFIIA	<1	0.820240394	0.295343259	3
chrVIII_141380_141649	YHR018C	TFIIA	<1	0.234416361	0.234280669	3
chrIV_733858_734212	YDR139C	TFIIA	<1	0.753889028	0.173754108	3
chrXI_592543_592884	YKR082W	TFIIA	<1	0.67367571	0.429413912	4
chrIX_278161_278470	YIL039W	TFIIA	<1	0.113186894	0.207636425	3
chrXV_184963_185692	YOL077W-A	TFIIA	<1	0.85203972	0.703676961	4
chrIV_1092500_1092740	YDR314C	TFIIA	<1	0.398951518	0.09601445	2
chrXII_771652_771932	YLR319C	TFIIA	<1	0.485492363	0.097188231	2
chrXV_960769_960987	YOR341W	TFIIA	<1	0.12692099	1.587172911	4
chrIV_1020539_1020739	YDR280W	TFIIA	<1	0.838560999	0.26518319	3
chrX_528474_528705	YJR050W	TFIIA	<1	0.788867928	0.095726096	2
chrXI_278693_279338	YKL085W	TFIIA	<1	0.66352159	1.492457221	4
chrXII_778977_779238	YLR324W	TFIIA	<1	0.233087536	0.125168624	2
chrXII_844097_844253	YLR359W	TFIIA	<1	0.953754567	0.307487535	3
chrII_633371_633661	YBR205W	TFIIA	<1	0.952883459	0.137148002	2
chrXIV_182605_182934	YNL247W	TFIIA	<1	0.91184861	0.48851429	4
chrI_60981_61445	YAL042W	TFIIA	<1	0.067554576	0.343532163	4
chrIV_733858_734212	YDR140W	TFIIA	<1	0.9408455	0.075370574	1
chrXIII_482760_483064	YMR107W	TFIIA	<1	0.911997902	0.026426991	1
chrVII_506639_507099	YGR007W	TFIIA	<1	0.29850791	0.160328454	2
chrIX_77230_77531	YIL145C	TFIIA	<1	0.612819164	0.170300262	3
chrXII_859322_859586	YLR369W	TFIIA	<1	0.284214177	0.209042325	3
chrIV_115890_116557	YDL192W	TFIIA	<1	0.718918385	0.6596763	4
chrXV_48598_48935	YOL146W	TFIIA	<1	0.184337244	0.037118896	1
chrIV_1093523_1093841	YDR315C	TFIIA	<1	0.671622129	0.026668337	1
chrIV_163153_163346	YDL167C	TFIIA	<1	0.42452532	0.41719662	4
chrII_558445_558732	YBR159W	TFIIA	<1	0.561665426	0.238698406	3
chrIV_718455_718654	YDR131C	TFIIA	<1	0.933068161	0.058819743	1
chrXII_433669_433968	YLR146C	TFIIA	<1	0.461532888	0.084915309	2
chrXIV_553161_553412	YNL040W	TFIIA	<1	0.628983477	0.11626474	2
chrXII_737009_738270	YLR304C	TFIIA	<1	0.684094261	3.271739548	4
chrXIII_148647_148893	YML062C	TFIIA	<1	0.804666882	0.093856507	2
chrIX_230912_231404	YIL070C	TFIIA	<1	0.394593055	0.313465951	3
chrXIII_217172_217379	YML029W	TFIIA	<1	0.021926816	0.161690679	2
chrI_108466_108806	YAL023C	TFIIA	<1	0.648202572	0.960005493	4
chrVII_358336_358766	YGL080W	TFIIA	<1	0.593201405	0.514900283	4
chrXV_722482_723172	YOR204W	TFIIA	<1	0.722735852	1.773394082	4
chrVII_461485_461681	YGL016W	TFIIA	<1	0.078985254	0.133342161	2
chrXIII_321493_322091	YMR024W	TFIIA	<1	0.729152366	0.290555768	3
chrXIV_44270_44453	YNL315C	TFIIA	<1	0.712299736	0.176983878	3
chrX_407296_407656	YJL014W	TFIIA	<1	0.675056025	0.606370656	4
chrX_513808_514138	YJR042W	TFIIA	<1	0.976478723	0.313322619	3
chrIV_1093523_1093841	YDR316W	TFIIA	<1	0.829277236	0.131608852	2
chrXV_774345_774639	YOR232W	TFIIA	<1	0.947281447	0.314351412	3
chrXVI_720344_720661	YPR093C	TFIIA	<1	0.274747268	0.113624205	2
chrV_126401_126698	YEL015W	TFIIA	<1	0.574128219	0.339784618	4
chrXIII_247437_247758	YML010W	TFIIA	<1	0.03274196	0.466131038	4
chrVI_229108_229419	YFR037C	TFIIA	<1	0.227591324	0.375691331	4
chrV_201993_202238	YER024W	TFIIA	<1	0.460953433	0.282462271	3
chrXI_567140_567404	YKR066C	TFIIA	<1	0.845980455	0.220005626	3
chrVI_76598_76914	YFL030W	TFIIA	<1	0.856104153	0.579967139	4
chrX_695703_695959	YJR141W	TFIIA	<1	0.451587254	0.052048556	1
chrIV_1008835_1009038	YDR272W	TFIIA	<1	0.6759665	0.171262875	3
chrIII_142156_143079	snR33	TFIIA	<1	0.74954755	0.213630942	3
chrIV_1153603_1153792	YDR341C	TFIIA	<1	0.95922383	0.533024724	4
chrXII_270852_271020	YLR068W	TFIIA	<1	0.99577711	0.204264343	3
chrXII_620292_620511	YLR241W	TFIIA	<1	0.980353942	0.172475896	3
chrIII_103266_103588	YCL011C	TFIIA	<1	0.565966538	0.253807588	3
chrXII_197954_199480	snR30	TFIIA	<1	0.97162137	1.037784078	4
chrXIII_451301_451560	YMR091C	TFIIA	<1	0.600143446	0.188777619	3
chrXIV_64359_64895	YNL301C	TFIIA	<1	0.196057838	0.811063914	4
chrX_319868_320032	YJL061W	TFIIA	<1	0.407644767	0.311738229	3
chrV_46977_47235	YEL056W	TFIIA	<1	0.012965337	0.122502501	2
chrVII_76673_76991	YGL225W	TFIIA	<1	0.989314939	0.463006417	4
chrXVI_866397_866568	YPR161C	TFIIA	<1	0.804316714	0.247637508	3
chrXII_898697_899542	snR34	TFIIA	<1	0.158836834	0.205939764	3
chrXIII_722310_722594	YMR226C	TFIIA	<1	0.962219471	0.243398636	3
chrIV_534331_534944	YDR039C	TFIIA	<1	0.635772955	0.282670862	3
chrVIII_227049_227343	YHR064C	TFIIA	<1	0.953421197	0.737203272	4
chrIV_251422_251598	YDL116W	TFIIA	<1	0.387018853	0.290215239	3
chrXIII_184315_184499	YML045W	TFIIA	<1	0.351348454	0.18155369	3
chrII_730111_730318	YBR258C	TFIIA	<1	0.211667409	0.038463559	1
chrXII_433669_433968	YLR146W-A	TFIIA	<1	0.31414901	0.084875739	2
chrXVI_704485_704920	YPR082C	TFIIA	<1	0.294164364	0.186975105	3
chrVII_73128_73459	YGL226W	TFIIA	<1	0.753077368	0.168769972	3
chrIV_808091_808473	YDR172W	TFIIA	<1	0.505570413	2.076757539	4
chrXIII_789738_790020	YMR260C	TFIIA	<1	0.571519382	0.759502959	4
chrXIII_517382_517618	YMR125W	TFIIA	<1	0.673393499	0.617169064	4
chrVIII_187456_187965	YHR039C-A	TFIIA	<1	0.036883023	0.281119441	3
chrXIV_531231_532156	YNL052W	TFIIA	<1	0.816603645	2.930668944	4
chrII_784490_784714	YBR291C	TFIIA	<1	0.673341312	0.074629701	1
chrVII_454552_454963	YGL021W	TFIIA	<1	0.133063978	0.104678216	2
chrIV_644825_645280	YDR098C	TFIIA	<1	0.74905294	0.144060516	2
chrV_200910_201210	YER023W	TFIIA	<1	0.061133412	0.183510629	3
chrIV_1116640_1116912	YDR324C	TFIIA	<1	0.033411057	0.587847873	4
chrIV_1325158_1325461	YDR429C	TFIIA	<1	0.390871926	0.647322641	4
chrXI_551419_551878	YKR057W	TFIIA	<1	0.264562265	1.135567712	4
chrV_167178_168001	snR14	TFIIA	<1	0.200633341	0.350614828	4
chrIV_455064_455338	YDR004W	TFIIA	<1	0.175409865	0.102424075	2
chrXIII_7136_7356	YML132W	TFIIA	<1	0.062038189	0.086014297	2
chrXV_841959_842855	snR5	TFIIA	<1	0.411132089	0.128154994	2
chrVI_149916_150123	YFR002W	TFIIA	<1	0.310617059	0.449047342	4
chrII_681344_682279	LSR1	TFIIA	<1	0.029511887	4.376272256	4
chrIII_177880_179523	snR189	TFIIA	<1	0.779569621	0.17245609	3
chrXIII_236050_236624	YML017W	TFIIA	2.082195876	2.082195876	0.155318645	2
chrXV_103756_104394	YOL113W	TFIIA	12.19549491	12.19549491	0.097048546	2
chrXIII_901232_901878	YMR313C	TFIIA	1.637798959	1.637798959	0.14479065	2
chrVII_190604_191156	YGL166W	TFIIA	2.068508717	2.068508717	0.127214261	2
chrXI_205204_205712	YKL126W	TFIIA	2.209479491	2.209479491	0.29459505	3
chrV_132395_133350	YEL011W	TFIIA	9.536179439	9.536179439	0.24090328	3
chrXVI_901425_902168	YPR184W	TFIIA	10.00333127	10.00333127	0.151729205	2
chrIII_24065_24980	YCL057W	TFIIA	2.725718847	2.725718847	0.654517185	4
chrIV_304691_305292	YDL084W	TFIIA	2.415545576	2.415545576	0.711726068	4
chrIV_452470_453130	YDR002W	TFIIA	3.770521079	3.770521079	0.401378687	4
chrXIV_622374_622966	YNL004W	TFIIA	3.34596868	3.34596868	0.298172586	3
chrXIV_237726_238085	YNL219C	TFIIA	4.438140361	4.438140361	0.201892864	3
chrXIV_622374_622966	YNL005C	TFIIA	3.34596868	3.34596868	0.279921755	3
chrIX_301298_301699	YIL029C	TFIIA	5.477516435	5.477516435	0.025148083	1
chrVI_58417_58663	YFL036W	TFIIA	9.420652669	9.420652669	0.620502765	4
chrXII_588781_589444	YLR226W	TFIIA	2.761532827	2.761532827	0.123840842	2
chrVII_427621_428753	YGL037C	TFIIA	13.66661588	13.66661588	0.450692803	4
chrIV_1465796_1466255	YDR507C	TFIIA	2.758874822	2.758874822	0.436530152	4
chrII_490238_491024	YBR126C	TFIIA	9.918050728	9.918050728	0.299683886	3
chrXVI_789676_790012	YPR127W	TFIIA	1.93243619	1.93243619	0.057151786	1
chrIV_461252_461957	YDR007W	TFIIA	3.729176329	3.729176329	0.038115652	1
chrIV_190535_191109	YDL148C	TFIIA	3.026002425	3.026002425	0.35601333	4
chrII_799869_800705	YBR297W	TFIIA	5.259529807	5.259529807	0.152147189	2
chrXIV_613136_613671	YNL011C	TFIIA	2.012527781	2.012527781	0.039652366	1
chrIV_416523_417359	YDL020C	TFIIA	2.311709121	2.311709121	1.160297834	4
chrII_488469_488755	YBR125C	TFIIA	1.720264543	1.720264543	0.19183656	3
chrII_107388_107886	YBL061C	TFIIA	5.196213533	5.196213533	0.156786754	2
chrV_75492_75932	YEL041W	TFIIA	2.618546729	2.618546729	0.033218994	1
chrII_618518_618989	YBR198C	TFIIA	2.09514216	2.09514216	0.372763281	4
chrIX_47340_48205	YIL157C	TFIIA	3.598365159	3.598365159	0.081568856	1
chrVIII_170215_170934	YHR030C	TFIIA	3.493691173	3.493691173	0.170445031	3
chrIV_1222234_1222821	YDR373W	TFIIA	2.90752518	2.90752518	0.133148907	2
chrXIV_613136_613671	YNL010W	TFIIA	2.012527781	2.012527781	0.159781771	2
chrVII_856269_856793	YGR180C	TFIIA	11.62804018	11.62804018	0.378765511	4
chrVIII_396695_397083	YHR149C	TFIIA	11.49717177	11.49717177	0.167642324	3
chrVIII_315903_316490	YHR101C	TFIIA	2.544638881	2.544638881	0.042603291	1
chrX_434586_435283	YJL001W	TFIIA	3.432504718	3.432504718	0.347157177	4
chrII_544428_545012	YBR150C	TFIIA	5.019432966	5.019432966	0.12200056	2
chrIV_147341_148291	YDL174C	TFIIA	13.0573434	13.0573434	1.638977161	4
chrXVI_581177_581668	YPR010C	TFIIA	3.472111083	3.472111083	1.563183955	4
chrIV_847746_848597	YDR194C	TFIIA	2.766658855	2.766658855	0.700391265	4
chrXIV_310022_310540	YNL173C	TFIIA	3.46717361	3.46717361	0.295515877	3
chrVII_472341_472923	YGL012W	TFIIA	4.722929426	4.722929426	0.236937829	3
chrXI_589920_590424	YKR080W	TFIIA	2.878225943	2.878225943	0.064947971	1
chrVII_581469_581846	YGR043C	TFIIA	9.155234339	9.155234339	0.018059041	1
chrV_522495_523285	YER168C	TFIIA	1.523164547	1.523164547	0.17834813	3
chrVIII_266893_267223	YHR080C	TFIIA	9.512400716	9.512400716	0.107803443	2
chrXIV_578771_579213	YNL029C	TFIIA	5.64912766	5.64912766	0.049947878	1
chrXVI_301367_301625	YPL132W	TFIIA	2.942025729	2.942025729	0.12213496	2
chrXIII_773744_775324	YMR251W-A	TFIIA	6.081279245	6.081279245	2.750551906	4
chrXI_75477_76022	YKL196C	TFIIA	1.875368307	1.875368307	0.174522788	3
chrXV_631638_632257	YOR158W	TFIIA	2.448427124	2.448427124	0.202206773	3
chrXII_447497_448083	YLR153C	TFIIA	2.183967288	2.183967288	1.250361029	4
chrXIII_477424_478218	YMR105C	TFIIA	22.43338275	22.43338275	0.306589097	3
chrXIV_440537_441033	YNL098C	TFIIA	4.911975253	4.911975253	0.217545622	3
chrXIII_70033_70783	YML100W	TFIIA	9.135221618	9.135221618	0.182779525	3
chrXIV_57592_58286	YNL306W	TFIIA	3.756073868	3.756073868	0.141281339	2
chrIV_681626_682293	YDR115W	TFIIA	1.755980428	1.755980428	0.218749679	3
chrV_482802_483322	YER155C	TFIIA	2.828739177	2.828739177	0.580982706	4
chrVII_1052386_1052832	YGR281W	TFIIA	10.67111429	10.67111429	0.279569646	3
chrII_575980_576439	YBR169C	TFIIA	10.65737817	10.65737817	0.3005793	3
chrXV_675478_675971	YOR181W	TFIIA	2.291057259	2.291057259	0.020699921	1
chrIII_172385_172889	YCR028C	TFIIA	1.624327748	1.624327748	0.13825962	2
chrIII_131372_132134	YCR009C	TFIIA	2.085080827	2.085080827	0.282785177	3
chrIX_288826_289412	YIL035C	TFIIA	1.699409227	1.699409227	0.36843246	4
chrIV_1497850_1498190	YDR531W	TFIIA	4.188541351	4.188541351	0.26799304	3
chrXV_524868_525266	YOR109W	TFIIA	8.134403281	8.134403281	0.277575921	3
chrXV_816870_817292	YOR262W	TFIIA	3.0717443	3.0717443	0.092064666	2
chrIV_42263_42716	YDL230W	TFIIA	2.431205404	2.431205404	0.049038465	1
chrXI_466083_466477	YKR014C	TFIIA	2.023009703	2.023009703	0.156626313	2
chrXIII_874206_874885	YMR303C	TFIIA	8.037082799	8.037082799	2.881377223	4
chrXII_660203_660810	YLR258W	TFIIA	14.62746692	14.62746692	0.208458346	3
chrXVI_165929_166164	YPL203W	TFIIA	10.41813171	10.41813171	0.149369452	2
chrVII_719980_720421	YGR116W	TFIIA	4.275648073	4.275648073	0.540821675	4
chrV_347591_348047	YER093C	TFIIA	1.481298415	1.481298415	0.151402152	2
chrXII_163956_164412	YLR007W	TFIIA	4.988829173	4.988829173	0.060016446	1
chrXIII_411225_411718	YMR071C	TFIIA	4.246983249	4.246983249	0.124160258	2
chrXIII_592658_593011	YMR165C	TFIIA	3.680263468	3.680263468	0.124946521	2
chrI_168891_169444	YAR015W	TFIIA	6.398545754	6.398545754	0.178502998	3
chrXII_932631_932889	YLR407W	TFIIA	1.996620855	1.996620855	0.143987433	2
chrXIV_91638_91936	YNL287W	TFIIA	5.122219687	5.122219687	0.814466778	4
chrXV_759229_759921	YOR223W	TFIIA	3.303014627	3.303014627	0.048603833	1
chrXIV_116907_117378	YNL277W	TFIIA	10.74447922	10.74447922	0.241173933	3
chrV_535988_536464	YER172C	TFIIA	2.642055866	2.642055866	0.282745717	3
chrV_171577_172241	YER009W	TFIIA	1.743480665	1.743480665	0.276491544	3
chrV_464871_465324	YER148W	TFIIA	2.454174636	2.454174636	0.489528365	4
chrVII_741953_742286	YGR125W	TFIIA	4.939865658	4.939865658	0.313996499	3
chrIV_352514_352833	YDL056W	TFIIA	7.235482503	7.235482503	0.27177404	3
chrVII_979241_979801	YGR244C	TFIIA	3.918142696	3.918142696	1.085952232	4
chrXIII_318416_318822	YMR021C	TFIIA	2.108316283	2.108316283	0.092121213	2
chrVII_1084403_1084921	YGR296W	TFIIA	6.098885394	6.098885394	0.509606601	4
chrXI_219752_220494	YKL117W	TFIIA	1.951018332	1.951018332	0.431672334	4
chrXII_49475_50000	YLL043W	TFIIA	2.172149916	2.172149916	2.018253089	4
chrII_23668_24129	YBL102W	TFIIA	3.625748751	3.625748751	0.160592762	2
chrIV_73789_74443	YDL215C	TFIIA	8.109335584	8.109335584	1.160826609	4
chrVII_953340_954016	YGR231C	TFIIA	3.155348776	3.155348776	0.27563203	3
chrIII_119995_121036	YCR004C	TFIIA	4.191913961	4.191913961	0.512642065	4
chrXV_631638_632257	YOR157C	TFIIA	2.448427124	2.448427124	0.28246436	3
chrXVI_831620_832123	YPR151C	TFIIA	3.807114826	3.807114826	0.137171017	2
chrXV_511175_512081	YOR099W	TFIIA	1.865082028	1.865082028	0.210439179	3
chrVII_546017_546472	YGR031W	TFIIA	4.713109787	4.713109787	0.25802588	3
chrXI_557103_557859	YKR061W	TFIIA	2.838350841	2.838350841	0.054638423	1
chrII_378341_378914	YBR069C	TFIIA	2.527231779	2.527231779	1.898019422	4
chrX_558988_559453	YJR066W	TFIIA	12.16712977	12.16712977	0.501902377	4
chrIX_187535_188117	YIL094C	TFIIA	3.537072574	3.537072574	0.457408181	4
chrXVI_5927_6475	YPL283C	TFIIA	3.953954377	3.953954377	1.07614513	4
chrXVI_94925_95681	YPL242C	TFIIA	2.70468316	2.70468316	0.252834639	3
chrXIII_872540_873096	YMR302C	TFIIA	2.779233189	2.779233189	0.340630199	4
chrIII_246454_247097	YCR073C	TFIIA	9.376524188	9.376524188	0.062881008	1
chrV_56110_56646	YEL052W	TFIIA	5.105311841	5.105311841	0.202186596	3
chrXVI_355254_355760	YPL104W	TFIIA	2.951688499	2.951688499	0.156947097	2
chrXI_200076_200641	YKL129C	TFIIA	3.597011026	3.597011026	0.171367893	3
chrII_613679_614503	YBR196C	TFIIA	4.385827024	4.385827024	1.266315217	4
chrXIII_867116_867447	YMR300C	TFIIA	2.6149481	2.6149481	0.167237381	3
chrII_568426_568895	YBR165W	TFIIA	4.5229698	4.5229698	0.052764522	1
chrXII_40215_40736	YLL049W	TFIIA	3.233284245	3.233284245	0.026824289	1
chrII_792469_792850	YBR295W	TFIIA	4.611771722	4.611771722	0.150737754	2
chrXIII_806477_806743	YMR270C	TFIIA	2.665026088	2.665026088	0.136005955	2
chrVII_699693_700252	YGR106C	TFIIA	3.411800422	3.411800422	0.338415833	4
chrX_256669_257328	YJL093C	TFIIA	2.232926673	2.232926673	0.097147268	2
chrXIII_770394_770833	YMR250W	TFIIA	7.641244698	7.641244698	0.057253557	1
chrXIII_429655_429971	YMR080C	TFIIA	4.734332375	4.734332375	0.530541007	4
chrXVI_225768_226085	YPL172C	TFIIA	3.488796984	3.488796984	0.171137232	3
chrXIII_494397_494963	YMR112C	TFIIA	3.2491404	3.2491404	0.094328381	2
chrXV_572835_573211	YOR131C	TFIIA	5.341436351	5.341436351	0.141801783	2
chrIV_296327_296700	YDL090C	TFIIA	7.078266834	7.078266834	0.060844464	1
chrXV_994853_995226	YOR350C	TFIIA	1.824621131	1.824621131	0.106182442	2
chrVII_908827_909229	YGR205W	TFIIA	15.43159305	15.43159305	0.096544766	2
chrXIII_33835_34281	YML117W	TFIIA	5.521992752	5.521992752	0.364294134	4
chrIV_458181_458392	YDR005C	TFIIA	4.79445735	4.79445735	0.168096737	3
chrVII_615912_616385	YGR061C	TFIIA	1.822130292	1.822130292	0.765349459	4
chrXV_586290_586723	YOR138C	TFIIA	3.609360223	3.609360223	0.266204561	3
chrII_561305_561596	YBR161W	TFIIA	6.813033683	6.813033683	0.021079039	1
chrXII_63680_63973	YLL040C	TFIIA	6.853888062	6.853888062	0.597465422	4
chrIV_917298_917479	YDR227W	TFIIA	11.33522717	11.33522717	0.244724548	3
chrII_124728_125159	YBL050W	TFIIA	3.009439487	3.009439487	0.18106759	3
chrIV_1189331_1190163	YDR357C	TFIIA	2.458809173	2.458809173	0.108350145	2
chrXV_682085_682486	YOR185C	TFIIA	2.681982632	2.681982632	0.036860079	1
chrXVI_242593_243165	YPL163C	TFIIA	3.619836865	3.619836865	0.053354773	1
chrIV_1405919_1406146	YDR473C	TFIIA	2.709773329	2.709773329	0.082398945	1
chrVII_589440_589855	YGR047C	TFIIA	2.97522604	2.97522604	0.143461175	2
chrIV_610077_610448	YDR082W	TFIIA	1.872148389	1.872148389	0.058078636	1
chrVII_589440_589855	YGR048W	TFIIA	2.97522604	2.97522604	0.162820469	2
chrVII_200105_200533	YGL161C	TFIIA	3.173577287	3.173577287	0.169639459	3
chrVIII_186801_187171	YHR039C	TFIIA	3.910332099	3.910332099	0.303550971	3
chrXIII_16647_17059	YML128C	TFIIA	9.877294099	9.877294099	0.092520558	2
chrXVI_458420_458850	YPL053C	TFIIA	2.214120522	2.214120522	0.169886614	3
chrXV_844711_844902	YOR279C	TFIIA	2.433808007	2.433808007	0.054182121	1
chrIV_1054825_1055244	YDR296W	TFIIA	3.369659384	3.369659384	0.205384303	3
chrXIV_247080_247490	YNL212W	TFIIA	4.745205459	4.745205459	0.336470106	4
chrXIII_475259_475996	YMR104C	TFIIA	2.455022807	2.455022807	0.466494862	4
chrIV_1219026_1219449	YDR371W	TFIIA	2.609761665	2.609761665	0.062349076	1
chrVII_180248_180801	YGL172W	TFIIA	2.33178985	2.33178985	0.232571992	3
chrXV_426982_427814	YOR052C	TFIIA	4.909792187	4.909792187	1.389246224	4
chrXI_640153_640577	YKR101W	TFIIA	4.198112044	4.198112044	0.029514438	1
chrV_210254_210557	YER027C	TFIIA	5.019954439	5.019954439	0.144534707	2
chrX_667077_667542	YJR130C	TFIIA	6.923379432	6.923379432	0.140979288	2
chrXV_653878_654235	YOR171C	TFIIA	3.786851452	3.786851452	0.400161163	4
chrII_461734_462197	YBR111W-A	TFIIA	6.373776634	6.373776634	0.148604916	2
chrV_27163_27804	YEL065W	TFIIA	2.224559973	2.224559973	0.897533307	4
chrXII_576491_576812	YLR220W	TFIIA	1.567018208	1.567018208	0.314499304	3
chrXVI_108126_108831	YPL231W	TFIIA	4.452704643	4.452704643	2.160121727	4
chrXIV_471077_471471	YNL084C	TFIIA	6.292112088	6.292112088	0.268911229	3
chrXV_792223_792603	YOR243C	TFIIA	3.58726812	3.58726812	0.381741036	4
chrVI_129935_130387	YFL005W	TFIIA	1.747793043	1.747793043	0.271055592	3
chrI_154650_155141	YAR002C-A	TFIIA	4.268120915	4.268120915	0.258958128	3
chrVIII_193563_193869	YHR043C	TFIIA	2.436473964	2.436473964	0.124825626	2
chrV_452965_453609	YER141W	TFIIA	2.905626869	2.905626869	0.447994951	4
chrXI_619528_619738	YKR095W	TFIIA	8.308437023	8.308437023	0.879332981	4
chrVII_420513_420938	YGL040C	TFIIA	3.133201872	3.133201872	0.490699463	4
chrXVI_347354_347765	YPL109C	TFIIA	2.008767534	2.008767534	0.131044814	2
chrVIII_4601_4821	YHL049C	TFIIA	1.676202693	1.676202693	0.029765635	1
chrVII_411185_411578	YGL047W	TFIIA	5.002019049	5.002019049	0.067119754	1
chrV_408488_409976	YER124C	TFIIA	3.723737727	3.723737727	0.74442457	4
chrXIV_574260_574412	YNL032W	TFIIA	8.679438407	8.679438407	0.100730176	2
chrXII_845782_846086	YLR360W	TFIIA	7.214000616	7.214000616	0.068794969	1
chrII_435627_436104	YBR095C	TFIIA	5.713365946	5.713365946	0.142321954	2
chrXI_506390_506735	YKR031C	TFIIA	6.247574865	6.247574865	0.399409049	4
chrIV_1226476_1226831	YDR376W	TFIIA	5.161771025	5.161771025	0.145089051	2
chrXII_641185_641406	YLR251W	TFIIA	6.955441629	6.955441629	0.034768333	1
chrXV_399880_400480	YOR036W	TFIIA	5.403249986	5.403249986	0.134394334	2
chrV_456001_456404	YER142C	TFIIA	2.511117378	2.511117378	0.056556567	1
chrII_323971_324251	YBR043C	TFIIA	3.316643491	3.316643491	0.148282822	2
chrX_380672_381662	YJL035C	TFIIA	3.804433486	3.804433486	0.039938215	1
chrVII_35264_35709	YGL248W	TFIIA	4.006074376	4.006074376	0.065742623	1
chrX_610891_611168	YJR096W	TFIIA	4.431498432	4.431498432	0.054344583	1
chrV_187871_188353	YER016W	TFIIA	4.546499823	4.546499823	0.085230349	2
chrV_79896_80700	YEL038W	TFIIA	7.472804586	7.472804586	0.046118059	1
chrXVI_458420_458850	YPL052W	TFIIA	2.214120522	2.214120522	0.065212264	1
chrII_679797_680600	YBR230W-A	TFIIA	5.290553347	5.290553347	0.105607835	2
chrVIII_490464_490703	YHR195W	TFIIA	5.62966828	5.62966828	0.09951246	2
chrIX_54917_55449	YIL154C	TFIIA	2.476416361	2.476416361	0.06801837	1
chrVII_363881_364275	YGL077C	TFIIA	2.274585795	2.274585795	0.369949966	4
chrII_454523_454860	YBR107C	TFIIA	3.405576693	3.405576693	0.046210359	1
chrIV_202545_202918	YDL142C	TFIIA	3.799609168	3.799609168	0.076972536	1
chrXI_201727_202138	YKL128C	TFIIA	1.9399001	1.9399001	0.217919876	3
chrXIV_264541_264688	YNL200C	TFIIA	14.70461735	14.70461735	0.055777997	1
chrIV_871863_872036	YDR210W-B	TFIIA	9.323384509	9.323384509	0.052980695	1
chrXVI_557957_558488	YPR002W	TFIIA	2.460299139	2.460299139	0.871641688	4
chrVII_306206_306662	YGL107C	TFIIA	2.888197516	2.888197516	0.28926804	3
chrXI_439413_439678	YKL001C	TFIIA	8.306439742	8.306439742	0.102680501	2
chrII_283459_283694	YBR022W	TFIIA	5.407313798	5.407313798	0.128557713	2
chrIV_1349941_1350316	YDR444W	TFIIA	3.797775189	3.797775189	0.171387646	3
chrXII_301914_302249	YLR086W	TFIIA	6.932573667	6.932573667	0.185762482	3
chrXVI_830725_830950	YPR150W	TFIIA	14.66819318	14.66819318	0.005895763	1
chrVII_265822_266146	YGL130W	TFIIA	2.008826985	2.008826985	0.155974599	2
chrV_541271_541788	YER176W	TFIIA	2.599965198	2.599965198	0.353885258	4
chrVII_291715_292030	YGL115W	TFIIA	4.281239162	4.281239162	0.300648	3
chrXIII_382841_383273	YMR053C	TFIIA	6.310574925	6.310574925	0.024132559	1
chrXV_560581_561091	YOR126C	TFIIA	3.26502931	3.26502931	0.055734986	1
chrXIV_339291_339720	YNL159C	TFIIA	8.378161426	8.378161426	0.085176248	2
chrVIII_50784_51120	YHL027W	TFIIA	2.866516627	2.866516627	0.341427405	4
chrIX_415310_416239	YIR032C	TFIIA	10.29657084	10.29657084	0.034439562	1
chrXIII_762981_763560	snR86	TFIIA	2.97644891	2.97644891	0.437012871	4
chrXI_437367_437872	YKL002W	TFIIA	3.447807483	3.447807483	0.14669722	2
chrIV_565599_565939	YDR057W	TFIIA	2.156029721	2.156029721	0.067941143	1
chrIX_220494_221219	YIL075C	TFIIA	4.073517496	4.073517496	1.26407684	4
chrXIII_892267_892488	YMR308C	TFIIA	2.929635829	2.929635829	0.983409459	4
chrXV_502436_502781	YOR093C	TFIIA	8.974168017	8.974168017	0.16995423	3
chrXI_428890_429399	YKL007W	TFIIA	4.822361569	4.822361569	0.153531793	2
chrII_595817_596099	YBR183W	TFIIA	6.471866289	6.471866289	0.040862425	1
chrXVI_814142_814327	YPR140W	TFIIA	2.193570991	2.193570991	0.122533541	2
chrVII_527287_527681	YGR020C	TFIIA	5.245992589	5.245992589	0.225714314	3
chrXV_1009634_1010100	YOR357C	TFIIA	3.644374655	3.644374655	0.095721256	2
chrXVI_709821_710145	YPR085C	TFIIA	8.465853393	8.465853393	0.066373154	1
chrXVI_534651_535073	YPL010W	TFIIA	2.293722764	2.293722764	0.216441733	3
chrX_432050_432659	YJL004C	TFIIA	5.864012336	5.864012336	0.095179872	2
chrXIII_99344_99765	YML085C	TFIIA	2.145265071	2.145265071	0.289283714	3
chrII_435627_436104	YBR096W	TFIIA	5.713365946	5.713365946	0.084272914	1
chrII_618518_618989	YBR199W	TFIIA	2.09514216	2.09514216	0.223213016	3
chrIV_199676_200096	YDL144C	TFIIA	4.030427173	4.030427173	0.092209388	2
chrIV_1383468_1383726	YDR459C	TFIIA	11.46812253	11.46812253	0.06007636	1
chrIV_1201582_1202364	YDR363W-A	TFIIA	5.163690145	5.163690145	0.344852114	4
chrXI_349096_349520	YKL047W	TFIIA	9.040336956	9.040336956	0.094646106	2
chrXIV_326392_326555	YNL164C	TFIIA	1.815623162	1.815623162	0.084408049	1
chrIV_1035712_1035969	YDR287W	TFIIA	7.127146156	7.127146156	0.056297011	1
chrV_229453_229828	YER040W	TFIIA	1.783170558	1.783170558	0.128061872	2
chrIV_423528_423798	YDL018C	TFIIA	3.028620002	3.028620002	0.084922987	2
chrVII_457847_458158	YGL019W	TFIIA	3.566122796	3.566122796	0.224303254	3
chrXV_653878_654235	YOR172W	TFIIA	3.786851452	3.786851452	0.136705067	2
chrXV_716770_717207	YOR196C	TFIIA	5.515669273	5.515669273	0.252308651	3
chrII_142785_143253	YBL040C	TFIIA	4.73794185	4.73794185	0.204833365	3
chrVII_508237_508793	YGR008C	TFIIA	3.760488634	3.760488634	0.624060685	4
chrV_525617_526027	YER170W	TFIIA	4.697250612	4.697250612	0.115288378	2
chrXVI_497675_498213	YPL028W	TFIIA	2.377266137	2.377266137	0.570322432	4
chrIII_160354_160692	YCR023C	TFIIA	4.594396463	4.594396463	0.278359876	3
chrXV_816870_817292	YOR261C	TFIIA	3.0717443	3.0717443	0.481269072	4
chrVII_1022312_1022698	YGR266W	TFIIA	5.599025997	5.599025997	0.352198729	4
chrV_39447_39926	YEL061C	TFIIA	1.950170508	1.950170508	0.206759523	3
chrXI_30684_30989	YKL215C	TFIIA	6.373258304	6.373258304	0.150217291	2
chrXII_21872_22105	YLL060C	TFIIA	7.009787781	7.009787781	0.370868206	4
chrII_691652_691985	YBR237W	TFIIA	5.112659432	5.112659432	0.099991744	2
chrIX_199312_199791	YIL088C	TFIIA	7.787875942	7.787875942	0.180660446	3
chrIX_422793_423164	YIR037W	TFIIA	5.165887613	5.165887613	0.145444778	2
chrVII_687615_687885	YGR099W	TFIIA	1.505780064	1.505780064	0.084677093	1
chrXII_954093_954490	YLR414C	TFIIA	3.05863205	3.05863205	0.24463764	3
chrXV_249528_249825	YOL042W	TFIIA	12.74384038	12.74384038	0.155043325	2
chrVII_123205_123699	YGL200C	TFIIA	3.244697352	3.244697352	0.253948044	3
chrVII_527287_527681	YGR021W	TFIIA	5.245992589	5.245992589	0.12558964	2
chrXIII_793371_793785	YMR262W	TFIIA	1.884327877	1.884327877	0.035398205	1
chrIV_52124_52471	YDL225W	TFIIA	2.307872195	2.307872195	0.206987628	3
chrXIV_108011_108628	YNL281W	TFIIA	2.171082405	2.171082405	1.222373538	4
chrV_474740_475162	YER153C	TFIIA	2.173962679	2.173962679	0.0255024	1
chrVIII_39760_40115	YHL030W	TFIIA	5.839702211	5.839702211	0.240979122	3
chrXII_642350_642611	YLR253W	TFIIA	4.135522632	4.135522632	0.183885634	3
chrXVI_554271_554646	YPL001W	TFIIA	2.720201062	2.720201062	0.129058254	2
chrIII_111643_111997	YCL002C	TFIIA	2.526129773	2.526129773	0.068493039	1
chrXVI_646998_647368	YPR037C	TFIIA	3.748731926	3.748731926	0.076809293	1
chrII_657533_657839	YBR217W	TFIIA	10.19468061	10.19468061	0.042216114	1
chrVI_40087_40464	YFL047W	TFIIA	4.031761749	4.031761749	0.162155096	2
chrIV_926747_927361	YDR231C	TFIIA	2.641864044	2.641864044	0.266182313	3
chrXIV_665023_665365	YNR019W	TFIIA	12.06413673	12.06413673	0.513312766	4
chrIII_197016_197641	YCR037C	TFIIA	1.92216334	1.92216334	0.320287633	3
chrV_213088_213553	YER029C	TFIIA	3.1632509	3.1632509	0.196378934	3
chrVII_848346_848787	YGR175C	TFIIA	6.935588614	6.935588614	0.788238186	4
chrX_572866_573291	YJR073C	TFIIA	5.978073693	5.978073693	0.147934537	2
chrXII_147531_147961	YLL001W	TFIIA	4.077948703	4.077948703	0.621248629	4
chrXIII_366691_366983	YMR048W	TFIIA	6.779738826	6.779738826	0.053110268	1
chrXV_249528_249825	YOL043C	TFIIA	12.74384038	12.74384038	0.059307342	1
chrIV_583409_583730	YDR068W	TFIIA	4.289096673	4.289096673	0.077586244	1
chrVIII_238792_239117	YHR072W	TFIIA	1.811116682	1.811116682	0.345720208	4
chrX_230950_231365	YJL102W	TFIIA	2.683188964	2.683188964	0.49975808	4
chrXV_361102_361435	YOR017W	TFIIA	9.730043043	9.730043043	0.188700866	3
chrXVI_729410_729885	YPR100W	TFIIA	4.69989138	4.69989138	0.148765839	2
chrV_159067_159807	YER004W	TFIIA	2.248968188	2.248968188	0.206168657	3
chrXII_665628_665774	YLR260W	TFIIA	8.989663114	8.989663114	0.272770319	3
chrII_391327_393542	YBR077C	TFIIA	1.8198396	1.8198396	0.103098628	2
chrXII_273842_274271	YLR069C	TFIIA	7.899403441	7.899403441	0.437086213	4
chrXIII_687280_687571	YMR209C	TFIIA	2.899933305	2.899933305	0.091814674	2
chrIV_1445365_1445850	YDR497C	TFIIA	9.979265683	9.979265683	0.895279364	4
chrXIII_594582_594907	YMR167W	TFIIA	4.936415623	4.936415623	0.195997463	3
chrXVI_742073_742552	YPR108W	TFIIA	2.158038776	2.158038776	0.451777829	4
chrVIII_159167_159496	YHR024C	TFIIA	2.289899338	2.289899338	0.309440064	3
chrVIII_151305_151746	YHR023W	TFIIA	3.943576084	3.943576084	0.241404754	3
chrXVI_34945_35246	YPL268W	TFIIA	5.854340025	5.854340025	0.158304205	2
chrII_181203_181625	YBL022C	TFIIA	4.565207687	4.565207687	0.586666847	4
chrVII_27413_27833	YGL252C	TFIIA	2.071330846	2.071330846	0.291213133	3
chrX_683270_683578	YJR137C	TFIIA	4.502528112	4.502528112	0.320734752	3
chrXIV_191109_191259	YNL242W	TFIIA	15.49224045	15.49224045	0.216456489	3
chrIX_149996_150257	YIL114C	TFIIA	20.21662917	20.21662917	0.05339054	1
chrXIII_13015_13610	YML130C	TFIIA	2.448285424	2.448285424	1.307982704	4
chrXVI_318922_319245	YPL123C	TFIIA	3.548288812	3.548288812	0.043413717	1
chrXIII_801503_801762	YMR267W	TFIIA	8.056287364	8.056287364	0.370368795	4
chrVII_123205_123699	YGL198W	TFIIA	3.244697352	3.244697352	0.201300431	3
chrXV_91375_91738	YOL122C	TFIIA	14.34741799	14.34741799	0.146570032	2
chrXVI_569044_569223	YPR006C	TFIIA	8.537494609	8.537494609	0.37633129	4
chrVII_452046_452485	YGL022W	TFIIA	3.53163012	3.53163012	0.975855857	4
chrXI_483141_483420	YKR023W	TFIIA	4.942595394	4.942595394	0.061183661	1
chrX_452135_452449	YJR008W	TFIIA	4.404862416	4.404862416	0.144437962	2
chrXV_943308_943728	YOR332W	TFIIA	4.3763867	4.3763867	0.152892466	2
chrXI_475852_476221	YKR018C	TFIIA	5.01301874	5.01301874	0.263039661	3
chrXIII_835073_835396	YMR282C	TFIIA	11.97036592	11.97036592	0.180098706	3
chrXVI_564942_565412	YPR004C	TFIIA	1.736387533	1.736387533	0.270502292	3
chrVI_27807_28383	YFL052W	TFIIA	6.308190007	6.308190007	0.023650371	1
chrXI_286295_286637	YKL079W	TFIIA	3.326580229	3.326580229	0.169369661	3
chrVI_176316_176736	YFR015C	TFIIA	11.52982656	11.52982656	0.091531049	2
chrXIV_593018_593164	YNL021W	TFIIA	4.90589412	4.90589412	0.154163917	2
chrXV_147071_147421	YOL090W	TFIIA	1.591789629	1.591789629	0.226561812	3
chrIII_224069_224660	YCR059C	TFIIA	1.31644945	1.31644945	0.097130663	2
chrXIII_158258_158527	YML059C	TFIIA	11.43023595	11.43023595	0.169529617	3
chrXV_339743_340482	YOR007C	TFIIA	2.092113752	2.092113752	1.222358441	4
chrX_413289_413777	YJL012C	TFIIA	2.623870214	2.623870214	1.190650633	4
chrIII_118255_118715	YCR003W	TFIIA	2.353088564	2.353088564	0.185233993	3
chrXIV_370066_370400	YNL136W	TFIIA	2.030354508	2.030354508	0.121920914	2
chrXIII_784191_784638	YMR258C	TFIIA	5.49390625	5.49390625	0.123654531	2
chrX_445563_446014	YJR005W	TFIIA	2.788762108	2.788762108	0.482288868	4
chrXIV_678453_678789	YNR029C	TFIIA	8.44312285	8.44312285	0.126182732	2
chrXV_441104_441488	YOR060C	TFIIA	2.39868141	2.39868141	0.048716787	1
chrXV_943308_943728	YOR330C	TFIIA	4.3763867	4.3763867	0.374906046	4
chrIV_666735_667070	YDR105C	TFIIA	6.745830921	6.745830921	0.097187077	2
chrVII_457847_458158	YGL020C	TFIIA	3.566122796	3.566122796	0.107989797	2
chrXIII_366691_366983	YMR047C	TFIIA	6.779738826	6.779738826	0.783601202	4
chrXVI_492976_493362	YPL031C	TFIIA	2.85624319	2.85624319	0.204269621	3
chrXVI_614983_615509	YPR026W	TFIIA	11.04391273	11.04391273	0.115262368	2
chrIV_283115_283500	YDL100C	TFIIA	2.045940217	2.045940217	0.270288162	3
chrIV_1294322_1294729	YDR411C	TFIIA	3.571318298	3.571318298	0.082305723	1
chrXII_17615_18032	YLL061W	TFIIA	16.03217965	16.03217965	0.285571645	3
chrIV_174599_174839	YDL157C	TFIIA	8.634227887	8.634227887	0.094372	2
chrIV_267480_267652	YDL108W	TFIIA	12.89545911	12.89545911	0.071903457	1
chrXVI_892033_892367	YPR178W	TFIIA	5.470608749	5.470608749	0.066628404	1
chrIV_503260_503547	YDR030C	TFIIA	5.120140163	5.120140163	0.036243218	1
chrVII_45145_45510	YGL242C	TFIIA	4.846175433	4.846175433	0.076614802	1
chrX_638900_639311	YJR113C	TFIIA	4.917283562	4.917283562	0.335933559	4
chrXV_405348_405689	YOR038C	TFIIA	3.152866179	3.152866179	0.151956847	2
chrXVI_554271_554646	YPL002C	TFIIA	2.720201062	2.720201062	0.058283825	1
chrI_128942_129356	YAL014C	TFIIA	1.773802021	1.773802021	0.15422113	2
chrIII_289197_289578	YCR095C	TFIIA	2.011890216	2.011890216	0.068870641	1
chrVII_303370_303711	YGL110C	TFIIA	1.89382906	1.89382906	0.109596694	2
chrXI_284779_285020	YKL080W	TFIIA	3.869537546	3.869537546	0.218216178	3
chrIV_565599_565939	YDR056C	TFIIA	2.156029721	2.156029721	0.167714969	3
chrXI_442612_443090	YKR001C	TFIIA	5.721746388	5.721746388	0.61573579	4
chrII_578022_578407	YBR170C	TFIIA	1.958623179	1.958623179	0.259458184	3
chrX_36555_37024	YJL210W	TFIIA	5.449597755	5.449597755	0.052541613	1
chrXI_552503_552778	YKR058W	TFIIA	8.853061542	8.853061542	0.062911484	1
chrXIII_608394_608725	YMR173W	TFIIA	3.286660453	3.286660453	0.016602102	1
chrII_339283_339677	YBR052C	TFIIA	3.931419182	3.931419182	0.14371014	2
chrIII_35333_35709	YCL052C	TFIIA	3.828581132	3.828581132	0.153057791	2
chrXIV_491124_491664	YNL071W	TFIIA	1.936401363	1.936401363	0.424471019	4
chrIV_827323_827642	YDR181C	TFIIA	19.58921479	19.58921479	0.098535094	2
chrIV_1219026_1219449	YDR370C	TFIIA	2.609761665	2.609761665	0.068701178	1
chrXI_185653_186004	YKL137W	TFIIA	3.423103315	3.423103315	0.149283165	2
chrVII_942168_942516	YGR223C	TFIIA	2.183952916	2.183952916	0.084404492	1
chrII_287884_288219	YBR023C	TFIIA	2.961274252	2.961274252	0.450586643	4
chrX_573710_573997	YJR075W	TFIIA	2.289721658	2.289721658	0.205701212	3
chrVIII_138397_138765	YHR016C	TFIIA	3.627465054	3.627465054	0.066288406	1
chrXII_39444_39750	YLL051C	TFIIA	7.271168651	7.271168651	0.195650549	3
chrV_234585_235035	YER042W	TFIIA	2.385611756	2.385611756	0.053621285	1
chrX_503585_504033	YJR039W	TFIIA	10.52271994	10.52271994	0.055962731	1
chrII_691652_691985	YBR236C	TFIIA	5.112659432	5.112659432	0.202791143	3
chrIX_169573_169960	YIL105C	TFIIA	4.039471901	4.039471901	0.234129154	3
chrV_401993_402504	YER121W	TFIIA	2.53654836	2.53654836	0.033660542	1
chrVII_265822_266146	YGL131C	TFIIA	2.008826985	2.008826985	0.268788541	3
chrXIV_164318_164572	YNL257C	TFIIA	1.796801168	1.796801168	0.176431259	3
chrIV_685626_685886	YDR118W	TFIIA	1.778941282	1.778941282	0.049619849	1
chrIV_52124_52471	YDL226C	TFIIA	2.307872195	2.307872195	0.162083709	2
chrXV_211930_212308	YOL062C	TFIIA	1.881964965	1.881964965	0.274407651	3
chrVIII_245877_246259	YHR074W	TFIIA	3.510157131	3.510157131	0.307133929	3
chrXV_211930_212308	YOL061W	TFIIA	1.881964965	1.881964965	0.663238003	4
chrIV_164016_164315	YDL166C	TFIIA	2.389922259	2.389922259	0.121693771	2
chrIV_164016_164315	YDL165W	TFIIA	2.389922259	2.389922259	0.131298874	2
chrIV_1436570_1437041	YDR494W	TFIIA	2.429269638	2.429269638	0.244681141	3
chrX_239095_239484	YJL099W	TFIIA	4.353921573	4.353921573	0.084775904	1
chrXI_514630_515247	YKR039W	TFIIA	2.698093746	2.698093746	0.25779623	3
chrII_602395_602625	YBR187W	TFIIA	6.014343385	6.014343385	0.229215053	3
chrXIII_599115_599446	YMR168C	TFIIA	3.360804837	3.360804837	0.171429074	3
chrIX_151284_151659	YIL112W	TFIIA	12.01970038	12.01970038	0.181207974	3
chrXVI_211840_212229	YPL178W	TFIIA	2.190195878	2.190195878	0.336121173	4
chrXI_163603_165411	YKL152C	TFIIA	4.667258643	4.667258643	2.965593153	4
chrXVI_892033_892367	YPR176C	TFIIA	5.470608749	5.470608749	0.124960969	2
chrX_529572_529904	YJR051W	TFIIA	1.675562526	1.675562526	0.124364352	2
chrXI_314418_314960	YKL067W	TFIIA	2.765234715	2.765234715	0.464565391	4
chrXI_49741_50116	YKL205W	TFIIA	6.413347462	6.413347462	0.313197753	3
chrI_171580_172068	YAR018C	TFIIA	3.352513309	3.352513309	0.083904793	1
chrIII_68167_68741	YCL030C	TFIIA	2.683702972	2.683702972	0.161332593	2
chrXVI_667372_667736	YPR055W	TFIIA	6.713998768	6.713998768	0.347887088	4
chrXIII_343516_343765	YMR036C	TFIIA	4.941077244	4.941077244	0.091850247	2
chrII_634874_635175	YBR207W	TFIIA	3.156484687	3.156484687	0.36623373	4
chrXII_408188_408460	YLR133W	TFIIA	22.02271324	22.02271324	0.205936925	3
chrIV_1420218_1420521	YDR481C	TFIIA	4.012045885	4.012045885	0.327183994	3
chrIX_378145_378586	YIR011C	TFIIA	4.789827816	4.789827816	0.202232671	3
chrXI_49741_50116	YKL206C	TFIIA	6.413347462	6.413347462	0.178774495	3
chrXVI_729410_729885	YPR098C	TFIIA	4.69989138	4.69989138	0.061265433	1
chrIX_378145_378586	YIR012W	TFIIA	4.789827816	4.789827816	0.431136421	4
chrIX_241690_242098	YIL065C	TFIIA	3.883143942	3.883143942	0.120159093	2
chrVI_203386_203718	YFR024C-A	TFIIA	5.409148887	5.409148887	0.245492033	3
chrIV_126479_126855	YDL185W	TFIIA	10.22131776	10.22131776	0.983892223	4
chrVIII_167381_167724	YHR028C	TFIIA	7.570493657	7.570493657	0.266264979	3
chrIV_1226476_1226831	YDR375C	TFIIA	5.161771025	5.161771025	0.161386926	2
chrIV_816593_816927	YDR177W	TFIIA	5.887569361	5.887569361	0.234061968	3
chrXV_792223_792603	YOR244W	TFIIA	3.58726812	3.58726812	0.176640338	3
chrXVI_709821_710145	YPR086W	TFIIA	8.465853393	8.465853393	0.203879416	3
chrIII_207875_208258	YCR044C	TFIIA	5.612581837	5.612581837	0.091327583	2
chrVII_45145_45510	YGL241W	TFIIA	4.846175433	4.846175433	0.146535666	2
chrXII_136302_136635	YLL006W	TFIIA	2.141332192	2.141332192	0.175270058	3
chrVII_913142_913544	YGR209C	TFIIA	6.782107206	6.782107206	0.488324987	4
chrVII_238122_238350	YGL141W	TFIIA	4.570573536	4.570573536	0.137721347	2
chrIII_40434_41245	YCL049C	TFIIA	2.813191037	2.813191037	0.065069929	1
chrXII_513686_514187	YLR178C	TFIIA	3.090908402	3.090908402	0.043579659	1
chrV_213088_213553	YER030W	TFIIA	3.1632509	3.1632509	0.152102119	2
chrXII_434400_434649	YLR148W	TFIIA	5.112748189	5.112748189	0.180690081	3
chrII_203302_203542	YBL011W	TFIIA	9.315457453	9.315457453	0.367838305	4
chrXV_101209_101509	YOL115W	TFIIA	2.305886211	2.305886211	0.09283474	2
chrII_242481_242884	YBR002C	TFIIA	2.833687686	2.833687686	0.110104084	2
chrIV_1428949_1429240	YDR487C	TFIIA	1.294518833	1.294518833	0.292769161	3
chrV_390005_390328	YER113C	TFIIA	1.689660062	1.689660062	0.218510748	3
chrIV_521531_521870	YDR035W	TFIIA	2.99178445	2.99178445	0.269656642	3
chrIV_485364_485594	YDR019C	TFIIA	5.109748105	5.109748105	0.186777755	3
chrXVI_227383_227587	YPL171C	TFIIA	16.75210455	16.75210455	1.329709561	4
chrI_183432_183878	YAR027W	TFIIA	5.777882521	5.777882521	0.135517427	2
chrII_539573_540171	YBR149W	TFIIA	3.39122027	3.39122027	0.762917229	4
chrIV_651110_651369	YDR098C-B	TFIIA	4.235695385	4.235695385	0.096451957	2
chrIX_422793_423164	YIR036C	TFIIA	5.165887613	5.165887613	0.076335768	1
chrIII_69869_70202	YCL028W	TFIIA	2.80416048	2.80416048	0.30171191	3
chrVII_770320_770589	YGR141W	TFIIA	3.088204265	3.088204265	0.088134169	2
chrIV_30379_30755	YDL238C	TFIIA	3.249554332	3.249554332	0.035911293	1
chrIV_337236_337544	YDL065C	TFIIA	4.168019874	4.168019874	0.116151468	2
chrVII_210205_210399	YGL156W	TFIIA	17.297841	17.297841	0.06858841	1
chrX_676750_677031	YJR135C	TFIIA	2.087937097	2.087937097	0.032716297	1
chrXVI_195360_195717	YPL186C	TFIIA	7.891226958	7.891226958	0.042146033	1
chrXI_178164_178639	YKL142W	TFIIA	4.056498509	4.056498509	0.502270799	4
chrXIII_795533_795850	YMR264W	TFIIA	5.680979188	5.680979188	0.153530219	2
chrXVI_933795_934046	YPR198W	TFIIA	6.766053893	6.766053893	0.089996975	2
chrII_48596_48884	YBL091C	TFIIA	7.953466226	7.953466226	0.211558486	3
chrX_458309_458637	YJR010C-A	TFIIA	1.90471292	1.90471292	0.10140687	2
chrVIII_138397_138765	YHR017W	TFIIA	3.627465054	3.627465054	0.101438296	2
chrXV_860989_861135	YOR291W	TFIIA	4.11188842	4.11188842	0.264180779	3
chrXII_517665_517990	YLR182W	TFIIA	5.892043066	5.892043066	0.3430792	4
chrXVI_49052_49329	YPL260W	TFIIA	2.442317627	2.442317627	0.536515391	4
chrII_559833_560099	YBR160W	TFIIA	5.472174703	5.472174703	0.200607146	3
chrIV_1072491_1072844	YDR304C	TFIIA	4.112659335	4.112659335	0.176997586	3
chrV_248159_248376	YER048C	TFIIA	1.458199065	1.458199065	0.168066137	3
chrIV_276605_276777	YDL103C	TFIIA	2.685606235	2.685606235	0.236102603	3
chrX_581522_581930	YJR080C	TFIIA	6.775110152	6.775110152	0.222614838	3
chrXII_68244_68488	YLL036C	TFIIA	3.310841442	3.310841442	0.243183305	3
chrXII_787312_787794	YLR330W	TFIIA	3.020938147	3.020938147	0.212773152	3
chrXIV_85958_86256	YNL290W	TFIIA	7.481580053	7.481580053	0.176275576	3
chrVII_902259_902500	YGR200C	TFIIA	4.387867396	4.387867396	0.502107761	4
chrXVI_656461_656862	YPR045C	TFIIA	2.704063216	2.704063216	0.105739138	2
chrV_451280_451629	YER140W	TFIIA	2.198027662	2.198027662	0.083616337	1
chrIV_219237_219557	YDL135C	TFIIA	1.585277393	1.585277393	0.153989603	2
chrXIV_76522_76862	YNL297C	TFIIA	9.062879848	9.062879848	0.691245442	4
chrIV_199676_200096	YDL143W	TFIIA	4.030427173	4.030427173	0.899864361	4
chrVII_97049_97407	YGL208W	TFIIA	4.091717551	4.091717551	0.150485153	2
chrXIV_437336_437670	YNL100W	TFIIA	4.044800244	4.044800244	0.325771127	3
chrXIV_537925_538201	YNL048W	TFIIA	6.04096887	6.04096887	0.144691923	2
chrXV_657018_657290	YOR173W	TFIIA	15.41782137	15.41782137	0.042017813	1
chrXIII_464787_465084	YMR099C	TFIIA	1.97206173	1.97206173	0.145174733	2
chrI_154650_155141	YAR003W	TFIIA	4.268120915	4.268120915	0.06969301	1
chrXV_254952_255503	YOL038W	TFIIA	2.854480197	2.854480197	0.406725817	4
chrVII_911598_911874	YGR207C	TFIIA	14.29838333	14.29838333	0.283017813	3
chrX_226950_227486	YJL104W	TFIIA	4.750210614	4.750210614	0.481258353	4
chrXI_130415_130635	YKL170W	TFIIA	11.0703569	11.0703569	0.270747017	3
chrXVI_52578_52979	YPL259C	TFIIA	5.626689408	5.626689408	0.199408668	3
chrXVI_291029_291288	YPL139C	TFIIA	3.734650842	3.734650842	0.226422849	3
chrX_97443_97814	YJL172W	TFIIA	4.346283387	4.346283387	0.084088552	1
chrXVI_506376_506801	YPL022W	TFIIA	4.724101654	4.724101654	0.273511626	3
chrX_567442_567659	YJR067C	TFIIA	6.291575316	6.291575316	0.048058869	1
chrII_679182_679472	YBR229C	TFIIA	10.48546467	10.48546467	0.179706824	3
chrVII_756334_756782	YGR132C	TFIIA	5.744375337	5.744375337	0.371148169	4
chrXIV_687417_687723	YNR032C-A	TFIIA	3.012898809	3.012898809	0.084091174	1
chrVIII_67445_67678	YHL020C	TFIIA	3.214883286	3.214883286	0.281143712	3
chrVI_184289_184502	YFR019W	TFIIA	2.294987397	2.294987397	0.279588258	3
chrVII_761048_761523	YGR135W	TFIIA	2.416573067	2.416573067	0.295837242	3
chrXV_810755_811048	YOR257W	TFIIA	3.594077409	3.594077409	0.134419041	2
chrII_326057_326271	YBR044C	TFIIA	8.424182634	8.424182634	0.185728017	3
chrVII_1038461_1038751	YGR271C-A	TFIIA	2.329571726	2.329571726	0.168649711	3
chrXIII_706878_707106	YMR218C	TFIIA	3.140475139	3.140475139	0.118429093	2
chrIX_348449_348770	YIL004C	TFIIA	1.655054587	1.655054587	0.072058299	1
chrVI_146904_147172	YFL002C	TFIIA	2.114221246	2.114221246	0.252027214	3
chrVII_822991_823247	YGR161C-D	TFIIA	1.343812056	1.343812056	0.080394681	1
chrXIII_841598_841992	YMR285C	TFIIA	4.41895955	4.41895955	0.115740983	2
chrVI_153048_153528	YFR004W	TFIIA	6.472734427	6.472734427	0.420313343	4
chrXV_296123_296324	YOL016C	TFIIA	7.923469444	7.923469444	0.197373727	3
chrI_57204_57772	YAL046C	TFIIA	9.078798137	9.078798137	0.236200692	3
chrIV_1159519_1163327	YDR343C	TFIIA	3.025137671	3.025137671	4.355239036	4
chrIX_180186_180498	YIL098C	TFIIA	5.749385782	5.749385782	0.132697788	2
chrXII_965452_965874	YLR421C	TFIIA	2.052679881	2.052679881	0.1962948	3
chrV_162432_162806	YER006W	TFIIA	1.920448934	1.920448934	0.612764818	4
chrII_216877_217586	YBL006C	TFIIA	5.67396318	5.67396318	0.279179098	3
chrX_100716_101277	YJL171C	TFIIA	3.610482482	3.610482482	0.226462087	3
chrV_295125_295488	YER069W	TFIIA	7.7905068	7.7905068	0.111981823	2
chrXIII_845358_845577	YMR288W	TFIIA	5.218151202	5.218151202	0.164319057	2
chrV_502870_503122	YER162C	TFIIA	2.396825774	2.396825774	0.052034666	1
chrVII_834428_834740	YGR168C	TFIIA	1.858136125	1.858136125	0.038291305	1
chrXV_721620_722000	YOR201C	TFIIA	3.287602019	3.287602019	0.276634827	3
chrXVI_429557_429879	YPL064C	TFIIA	1.756696612	1.756696612	0.071921901	1
chrII_724241_724465	YBR255W	TFIIA	5.571693035	5.571693035	0.082268488	1
chrXI_567587_568043	YKR067W	TFIIA	2.354135483	2.354135483	0.363763838	4
chrXIV_471077_471471	YNL083W	TFIIA	6.292112088	6.292112088	0.151423793	2
chrXVI_459726_459994	YPL051W	TFIIA	5.681065406	5.681065406	0.082468705	1
chrV_66734_67063	YEL047C	TFIIA	4.882144845	4.882144845	0.089853498	2
chrX_313909_314124	YJL068C	TFIIA	4.840104374	4.840104374	0.082381711	1
chrIV_437623_438266	YDL007W	TFIIA	1.727724872	1.727724872	0.369226181	4
chrVII_98744_98989	YGL207W	TFIIA	3.653298454	3.653298454	0.653063156	4
chrIV_1500527_1500781	YDR532C	TFIIA	3.530193312	3.530193312	0.062746145	1
chrVIII_219850_220120	YHR058C	TFIIA	2.396733444	2.396733444	0.126758157	2
chrXIV_345943_346375	YNL153C	TFIIA	2.886340312	2.886340312	0.359743703	4
chrI_124496_125058	YAL016W	TFIIA	1.841804606	1.841804606	0.748043704	4
chrIV_190535_191109	YDL147W	TFIIA	3.026002425	3.026002425	0.658183237	4
chrV_42974_43326	YEL058W	TFIIA	6.166268045	6.166268045	0.348860704	4
chrIX_424440_424787	YIR038C	TFIIA	14.76010179	14.76010179	0.049228511	1
chrXII_561637_562028	YLR209C	TFIIA	5.858607445	5.858607445	0.058795232	1
chrIV_539464_539939	YDR041W	TFIIA	3.843888311	3.843888311	0.260951901	3
chrIV_715316_715642	YDR129C	TFIIA	2.409443401	2.409443401	0.542454168	4
chrVIII_181647_182105	YHR037W	TFIIA	1.834418021	1.834418021	0.390915082	4
chrXIII_275815_276073	YMR005W	TFIIA	2.590016308	2.590016308	0.613782796	4
chrVII_82225_82558	YGL221C	TFIIA	3.633503796	3.633503796	0.195584972	3
chrV_526712_527251	YER171W	TFIIA	1.357364306	1.357364306	0.184469349	3
chrXVI_887784_888088	YPR173C	TFIIA	1.721604451	1.721604451	0.207852369	3
chrIV_827323_827642	YDR182W	TFIIA	19.58921479	19.58921479	0.273078511	3
chrVII_91202_91463	YGL212W	TFIIA	5.218689482	5.218689482	0.047213311	1
chrXIV_129061_129303	YNL272C	TFIIA	5.033033581	5.033033581	0.087546255	2
chrXVI_544424_544640	YPL006W	TFIIA	12.43883775	12.43883775	0.167030461	2
chrIV_850918_851275	YDR196C	TFIIA	3.983166379	3.983166379	0.065811031	1
chrXVI_175965_176284	YPL195W	TFIIA	4.449391946	4.449391946	0.292701861	3
chrI_56814_57094	YAL047C	TFIIA	13.82875008	13.82875008	0.067318482	1
chrXV_111841_112125	YOL108C	TFIIA	5.239331619	5.239331619	0.107081326	2
chrXIII_724396_724660	YMR228W	TFIIA	6.313876598	6.313876598	0.092924718	2
chrXIV_640154_640442	YNR008W	TFIIA	7.781760046	7.781760046	0.07908533	1
chrXVI_259323_259542	YPL155C	TFIIA	4.142309395	4.142309395	0.099246401	2
chrXV_716770_717207	YOR197W	TFIIA	5.515669273	5.515669273	0.137810484	2
chrXVI_895774_895953	YPR180W	TFIIA	3.822693171	3.822693171	0.086112251	2
chrXV_292077_292263	YOL018C	TFIIA	10.21713791	10.21713791	0.06009111	1
chrVIII_175226_175676	YHR033W	TFIIA	3.649566224	3.649566224	0.984104151	4
chrVI_40087_40464	YFL048C	TFIIA	4.031761749	4.031761749	0.232026098	3
chrVII_107376_107823	YGL206C	TFIIA	3.514059943	3.514059943	0.651252757	4
chrVII_411185_411578	YGL048C	TFIIA	5.002019049	5.002019049	0.587101257	4
chrIV_1105816_1106028	YDR319C	TFIIA	2.000439459	2.000439459	0.069530795	1
chrIII_111643_111997	YCL001W	TFIIA	2.526129773	2.526129773	0.205164508	3
chrXIII_434533_434851	YMR083W	TFIIA	3.137555991	3.137555991	0.521784619	4
chrXIII_664412_664900	YMR200W	TFIIA	1.924766829	1.924766829	0.301794754	3
chrVII_510983_511210	YGR009C	TFIIA	5.380967451	5.380967451	0.128738394	2
chrX_617293_617564	YJR100C	TFIIA	9.0965835	9.0965835	0.084851251	2
chrXII_81184_81547	YLL029W	TFIIA	5.628993937	5.628993937	0.741033072	4
chrXII_159835_160072	YLR005W	TFIIA	16.24911065	16.24911065	0.16575627	2
chrXVI_375231_375582	YPL091W	TFIIA	2.800618206	2.800618206	0.621927813	4
chrVII_522067_522265	YGR016W	TFIIA	7.621319674	7.621319674	0.020737783	1
chrIV_258522_258775	YDL113C	TFIIA	13.51826019	13.51826019	0.105385794	2
chrIV_1427162_1427439	YDR485C	TFIIA	7.193382624	7.193382624	0.188020579	3
chrXIV_122150_122377	YNL274C	TFIIA	3.789393952	3.789393952	0.061495086	1
chrIV_503260_503547	YDR031W	TFIIA	5.120140163	5.120140163	0.108237346	2
chrX_690479_690755	YJR139C	TFIIA	8.09687571	8.09687571	0.262565227	3
chrXIII_856791_856981	YMR293C	TFIIA	2.240863912	2.240863912	0.078002955	1
chrV_192293_193113	YER019W	TFIIA	2.436338298	2.436338298	0.169349293	3
chrXIV_80324_80768	YNL293W	TFIIA	2.542437756	2.542437756	0.083455822	1
chrXII_301914_302249	YLR085C	TFIIA	6.932573667	6.932573667	0.102981129	2
chrXI_270512_270972	YKL091C	TFIIA	8.818141078	8.818141078	0.076624092	1
chrI_135612_135910	YAL009W	TFIIA	6.79174284	6.79174284	0.063996795	1
chrIV_1331064_1331224	YDR434W	TFIIA	2.166971442	2.166971442	0.188907384	3
chrVI_146904_147172	YFL001W	TFIIA	2.114221246	2.114221246	0.205807401	3
chrVIII_352564_352762	YHR121W	TFIIA	3.296345625	3.296345625	0.18580594	3
chrXI_526544_526919	YKR048C	TFIIA	2.255153246	2.255153246	0.627460881	4
chrX_567442_567659	YJR068W	TFIIA	6.291575316	6.291575316	0.132519341	2
chrII_110457_110803	YBL059C-A	TFIIA	2.521199952	2.521199952	0.258378064	3
chrIV_569714_570008	YDR059C	TFIIA	6.162542314	6.162542314	0.04701811	1
chrVI_115667_116001	YFL010C	TFIIA	4.644148677	4.644148677	0.139155119	2
chrII_724241_724465	YBR254C	TFIIA	5.571693035	5.571693035	0.082987221	1
chrXV_627989_628151	YOR155C	TFIIA	13.97996578	13.97996578	0.12733311	2
chrVII_393772_394018	YGL058W	TFIIA	4.226413536	4.226413536	0.376174199	4
chrXIII_756074_756437	YMR243C	TFIIA	4.74778529	4.74778529	0.370695252	4
chrXIII_687280_687571	YMR210W	TFIIA	2.899933305	2.899933305	0.118137217	2
chrX_96443_96793	YJL173C	TFIIA	1.757067374	1.757067374	0.066915445	1
chrIV_30379_30755	YDL237W	TFIIA	3.249554332	3.249554332	0.122399008	2
chrVII_579255_579517	YGR042W	TFIIA	9.662502297	9.662502297	0.061001681	1
chrXII_559315_559607	YLR208W	TFIIA	2.153746848	2.153746848	0.424172341	4
chrVIII_377688_377887	YHR138C	TFIIA	1.891100463	1.891100463	0.104647827	2
chrXIV_758845_759530	YNR067C	TFIIA	2.526639392	2.526639392	0.617989196	4
chrXVI_837375_837628	YPR155C	TFIIA	4.04852608	4.04852608	0.203315795	3
chrIX_398491_398796	YIR022W	TFIIA	2.093861774	2.093861774	0.19799981	3
chrXV_379544_379839	YOR026W	TFIIA	1.79260975	1.79260975	0.086870794	2
chrXI_296156_296406	YKL074C	TFIIA	3.951913791	3.951913791	0.131880876	2
chrXV_552703_553247	YOR122C	TFIIA	2.441698157	2.441698157	0.462958615	4
chrIV_399026_399476	YDL029W	TFIIA	3.589280066	3.589280066	0.394383035	4
chrXVI_664705_665037	YPR051W	TFIIA	4.353342164	4.353342164	0.095658561	2
chrIV_1381992_1382275	YDR458C	TFIIA	2.834690317	2.834690317	0.394078316	4
chrIV_1321870_1322363	YDR427W	TFIIA	3.766479209	3.766479209	0.611215472	4
chrXII_337269_337435	YLR097C	TFIIA	7.034270239	7.034270239	0.078614556	1
chrXV_1042704_1043553	YOR375C	TFIIA	2.23132971	2.23132971	2.674985583	4
chrIX_142726_142955	YIL116W	TFIIA	2.596330027	2.596330027	0.09733065	2
chrVII_217320_217553	YGL151W	TFIIA	6.583053411	6.583053411	0.226621845	3
chrXVI_348940_349123	YPL107W	TFIIA	12.58938593	12.58938593	0.179904281	3
chrII_657533_657839	YBR216C	TFIIA	10.19468061	10.19468061	0.110735474	2
chrVII_1043013_1043349	YGR274C	TFIIA	5.295913993	5.295913993	0.220470878	3
chrXII_183379_183603	YLR020C	TFIIA	6.000814185	6.000814185	0.135281341	2
chrVII_91202_91463	YGL213C	TFIIA	5.218689482	5.218689482	0.146280548	2
chrVIII_218800_219057	YHR057C	TFIIA	4.980578167	4.980578167	0.153520172	2
chrIII_63181_63528	YCL032W	TFIIA	1.962955441	1.962955441	0.213755576	3
chrVI_22782_22961	YFL054C	TFIIA	14.97843346	14.97843346	0.022799177	1
chrVI_36533_36902	YFL049W	TFIIA	2.752975073	2.752975073	0.119490001	2
chrI_136756_136902	YAL008W	TFIIA	2.918424985	2.918424985	0.041475987	1
chrII_48596_48884	YBL090W	TFIIA	7.953466226	7.953466226	0.120064366	2
chrVII_41301_41525	YGL244W	TFIIA	3.018168672	3.018168672	0.266866248	3
chrVII_693164_693392	YGR101W	TFIIA	6.372045417	6.372045417	0.211188923	3
chrXII_416727_417116	YLR137W	TFIIA	3.487382407	3.487382407	0.04992704	1
chrV_204948_205386	YER025W	TFIIA	1.99802089	1.99802089	1.287917751	4
chrXI_445191_445404	YKR003W	TFIIA	2.616324851	2.616324851	0.233003226	3
chrXVI_174817_175102	YPL196W	TFIIA	8.364660473	8.364660473	0.078514045	1
chrX_655899_656191	YJR125C	TFIIA	9.747903058	9.747903058	0.240057984	3
chrXV_704217_704393	YOR192C-C	TFIIA	4.589934876	4.589934876	0.006487998	1
chrII_738330_738569	YBR264C	TFIIA	4.372815771	4.372815771	0.079391607	1
chrIV_447539_447778	YDL002C	TFIIA	1.698120931	1.698120931	0.191176191	3
chrXV_1018553_1019100	YOR362C	TFIIA	4.317599265	4.317599265	0.589812058	4
chrVIII_369741_370204	YHR132W-A	TFIIA	9.283125814	9.283125814	0.226666576	3
chrXVI_222942_223181	YPL173W	TFIIA	4.386619534	4.386619534	0.225196931	3
chrXII_208544_208816	YLR033W	TFIIA	4.270829411	4.270829411	0.178394073	3
chrII_495332_495505	YBR129C	TFIIA	2.238569971	2.238569971	0.097045279	2
chrIV_1125997_1126198	YDR328C	TFIIA	3.532091639	3.532091639	0.340392208	4
chrVI_55669_56462	YFL038C	TFIIA	2.515636114	2.515636114	0.728899266	4
chrXIII_491909_492234	YMR110C	TFIIA	8.701636902	8.701636902	0.20137721	3
chrXVI_478961_479200	YPL040C	TFIIA	11.41776078	11.41776078	0.327130679	3
chrX_676750_677031	YJR135W-A	TFIIA	2.087937097	2.087937097	0.078382053	1
chrX_189244_189794	YJL123C	TFIIA	2.018249646	2.018249646	0.308468689	3
chrXIII_856791_856981	YMR294W	TFIIA	2.240863912	2.240863912	0.048444823	1
chrIV_768569_769588	YDR155C	TFIIA	6.087589438	6.087589438	0.977313732	4
chrXI_73843_74044	YKL197C	TFIIA	5.386732916	5.386732916	0.112860868	2
chrXIV_366386_366937	YNL138W	TFIIA	3.654452686	3.654452686	0.255204867	3
chrIII_248748_249038	YCR075C	TFIIA	1.741742191	1.741742191	0.039390752	1
chrXV_558539_558900	YOR124C	TFIIA	5.43671907	5.43671907	0.280332116	3
chrV_386977_387330	YER112W	TFIIA	2.373522507	2.373522507	0.147788951	2
chrVI_164813_165164	YFR010W	TFIIA	2.890714012	2.890714012	0.519019443	4
chrXIV_485444_485613	YNL075W	TFIIA	1.90001219	1.90001219	0.277277818	3
chrVII_371154_371724	YGL072C	TFIIA	1.794252922	1.794252922	0.058856805	1
chrIV_413793_413957	YDL021W	TFIIA	12.4361093	12.4361093	0.025276335	1
chrXIII_858770_859163	YMR295C	TFIIA	5.589196641	5.589196641	0.485696662	4
chrIV_952562_952883	YDR245W	TFIIA	3.665485033	3.665485033	0.366674647	4
chrIV_504500_505042	YDR032C	TFIIA	7.308145884	7.308145884	0.238891958	3
chrXV_399880_400480	YOR035C	TFIIA	5.403249986	5.403249986	0.503396493	4
chrIV_482102_482583	YDR017C	TFIIA	2.818028142	2.818028142	0.365969654	4
chrVIII_83685_83907	YHL010C	TFIIA	7.773869506	7.773869506	0.072772102	1
chrXII_377197_377429	YLR114C	TFIIA	8.073992346	8.073992346	0.248861003	3
chrXIV_365729_366185	YNL138W-A	TFIIA	2.232506597	2.232506597	0.092414469	2
chrIV_1496262_1496980	YDR529C	TFIIA	2.960382148	2.960382148	2.311705972	4
chrX_496398_496650	YJR033C	TFIIA	8.830239397	8.830239397	0.476899719	4
chrXVI_626913_627167	YPR029C	TFIIA	4.528488688	4.528488688	0.295528884	3
chrV_535988_536464	YER173W	TFIIA	2.642055866	2.642055866	0.081934671	1
chrII_293925_294258	YBR026C	TFIIA	7.140094047	7.140094047	0.226756927	3
chrIII_63181_63528	YCL033C	TFIIA	1.962955441	1.962955441	0.041131108	1
chrX_329947_330440	YJL057C	TFIIA	16.65122175	16.65122175	0.092159243	2
chrVIII_332039_332378	YHR110W	TFIIA	13.27320759	13.27320759	0.227848118	3
chrX_83902_84088	YJL183W	TFIIA	7.397128609	7.397128609	0.252232323	3
chrXIV_227158_227436	YNL223W	TFIIA	7.936821507	7.936821507	0.04435996	1
chrXVI_98291_99102	YPL240C	TFIIA	1.905760816	1.905760816	8.163143323	4
chrVIII_164570_164994	YHR027C	TFIIA	2.271956489	2.271956489	0.854778045	4
chrXI_604153_604452	YKR087C	TFIIA	2.078150772	2.078150772	0.123960496	2
chrXIV_618235_618388	YNL008C	TFIIA	1.891659031	1.891659031	0.083647101	1
chrVII_69471_69728	YGL227W	TFIIA	3.904335276	3.904335276	0.129586235	2
chrX_161641_162044	YJL132W	TFIIA	12.93101873	12.93101873	0.022342177	1
chrXI_75477_76022	YKL195W	TFIIA	1.875368307	1.875368307	0.560300035	4
chrII_356549_356723	YBR058C-A	TFIIA	4.028177397	4.028177397	0.173767217	3
chrIV_589283_589661	YDR071C	TFIIA	2.852238252	2.852238252	0.665597464	4
chrXV_490740_491055	YOR089C	TFIIA	3.391048976	3.391048976	0.208893717	3
chrXI_329943_330248	YKL058W	TFIIA	5.219267784	5.219267784	0.264413377	3
chrII_768050_768290	YBR282W	TFIIA	14.83068792	14.83068792	0.227106072	3
chrI_37295_37494	YAL058W	TFIIA	4.175899125	4.175899125	0.080230184	1
chrXIII_178070_178643	YML048W	TFIIA	8.082273717	8.082273717	0.65910345	4
chrIV_281827_282005	YDL101C	TFIIA	2.44906838	2.44906838	0.246801849	3
chrV_474740_475162	YER154W	TFIIA	2.173962679	2.173962679	0.11125109	2
chrXIII_684297_684499	YMR208W	TFIIA	3.497252651	3.497252651	0.258704978	3
chrII_749334_749543	YBR273C	TFIIA	4.714927709	4.714927709	0.160515272	2
chrIV_857916_858222	YDR204W	TFIIA	3.16654775	3.16654775	0.085878898	2
chrIX_362922_363384	YIR004W	TFIIA	9.497587702	9.497587702	0.166687487	2
chrV_58187_58433	YEL051W	TFIIA	1.923422416	1.923422416	0.204468134	3
chrXII_751743_751928	YLR309C	TFIIA	4.283061274	4.283061274	0.134202703	2
chrIX_303992_304347	YIL027C	TFIIA	2.760993916	2.760993916	0.15771126	2
chrV_552327_552591	YER182W	TFIIA	5.524857642	5.524857642	0.1364195	2
chrX_696932_697218	YJR142W	TFIIA	4.577996367	4.577996367	0.103222059	2
chrXIV_687417_687723	YNR033W	TFIIA	3.012898809	3.012898809	0.26987384	3
chrXIV_349675_349964	YNL149C	TFIIA	3.88487756	3.88487756	0.297064442	3
chrVIII_54663_54910	YHL025W	TFIIA	3.59489114	3.59489114	0.181281461	3
chrXII_849651_849833	YLR361C-A	TFIIA	2.903475543	2.903475543	0.039656975	1
chrV_160342_160630	YER005W	TFIIA	2.27338296	2.27338296	0.220272083	3
chrXIII_262540_262955	YML004C	TFIIA	3.538075485	3.538075485	0.338451556	4
chrV_341957_343626	YER092W	TFIIA	5.48395	5.48395	0.105941026	2
chrII_318097_318309	YBR041W	TFIIA	8.272255964	8.272255964	0.140593929	2
[truncated: 6,653 more rows]
