# Supplementary material for: Genome-scale chromatin binding dynamics of RNA Polymerase II general transcription machinery components
Source: EMBO J. 2024 Apr 2;43(9):1799–821. doi: 10.1038/s44318-024-00089-2 (PMC11066129; doi:10.1038/s44318-024-00089-2)
Supplement: Supplementary file 6 — Source data Fig. 3 [file 44318_2024_89_MOESM6_ESM.zip › Figure 3/3D/TRefficiency.csv]

peakName	gene	factorName	resTime	resTimesNum	synthesis_perCell_perMin	TR_efficiency
chrXV_592503_593113	YOR142W	TBP	<1	0.914806043	1.451710311	1.328033366
chrVIII_143500_144006	YHR020W	TBP	<1	0.830447626	1.074621551	0.892416916
chrXV_316582_316814	YOL004W	TBP	<1	0.519095949	0.408745931	0.212178357
chrII_544515_544938	YBR150C	TBP	<1	0.65699229	0.12200056	0.080153427
chrIII_24209_24859	YCL057W	TBP	<1	0.705064784	0.654517185	0.461477018
chrXII_827777_828418	YLR348C	TBP	<1	0.719112252	0.263084687	0.189187422
chrVIII_209190_209776	YHR051W	TBP	<1	0.255428824	1.523938588	0.389257842
chrXV_866554_867209	YOR293W	TBP	<1	0.978226428	1.249349251	1.222146456
chrXVI_551526_552082	YPL003W	TBP	<1	0.474997082	0.046272288	0.021979202
chrX_543768_543928	YJR057W	TBP	<1	0.904031387	0.069383333	0.062724711
chrIV_998322_998745	YDR264C	TBP	<1	0.988891729	0.374256183	0.370098844
chrXVI_918983_919520	YPR190C	TBP	<1	0.946668233	0.63825901	0.604219529
chrIV_703978_704584	YDR127W	TBP	<1	0.737595618	1.140346262	0.841114406
chrXI_34114_34502	YKL213C	TBP	<1	0.811055141	0.324885978	0.263500443
chrXVI_108146_108755	YPL231W	TBP	<1	0.388108283	2.160121727	0.838361134
chrI_34651_35258	YAL060W	TBP	<1	0.685169729	0.421493225	0.288794399
chrII_221009_221250	YBL005W-B	TBP	<1	0.83291608	0.136668696	0.113833555
chrV_503746_504213	YER163C	TBP	<1	0.007334147	0.045957436	0.000337059
chrII_490395_490775	YBR126C	TBP	<1	0.611778643	0.299683886	0.183340201
chrXII_65078_65720	YLL039C	TBP	<1	0.435771585	1.065565715	0.464343261
chrIV_936339_936511	YDR237W	TBP	<1	0.973539914	0.250741313	0.244106676
chrIV_286647_287092	YDL095W	TBP	<1	0.431751249	0.903631271	0.39014393
chrIV_334269_334896	YDL067C	TBP	<1	0.957576597	1.837683134	1.759722361
chrVIII_193609_193853	YHR043C	TBP	<1	0.887754906	0.124825626	0.110814562
chrXV_682152_682428	YOR185C	TBP	<1	0.618838207	0.036860079	0.022810425
chrII_618525_618923	YBR199W	TBP	<1	0.333427211	0.223213016	0.074425293
chrXIII_343574_343826	YMR036C	TBP	<1	0.784692776	0.091850247	0.072074225
chrXVI_408657_409188	YPL078C	TBP	<1	0.038936491	1.366222825	0.053195923
chrXVI_742100_742450	YPR108W	TBP	<1	0.748795386	0.451777829	0.338289154
chrVIII_101969_102151	YHL003C	TBP	<1	0.67727683	0.224202328	0.151847042
chrIV_926840_927332	YDR231C	TBP	<1	0.261087964	0.266182313	0.069496998
chrXVI_328775_329037	YPL117C	TBP	<1	0.514412935	0.525915824	0.270537902
chrXIII_654707_655091	YMR196W	TBP	<1	0.675607275	0.112203036	0.075805187
chrIX_148777_148992	YIL115C	TBP	<1	0.982817198	0.415026375	0.407895059
chrIV_1261333_1261677	YDR394W	TBP	<1	0.759544268	0.757234668	0.575153251
chrXIII_236016_236230	YML018C	TBP	<1	0.189473935	0.306290366	0.058034041
chrXIII_16717_16976	YML128C	TBP	<1	0.271286615	0.092520558	0.025099589
chrV_364214_364621	YER103W	TBP	<1	0.828158485	0.33851195	0.280341544
chrVII_720063_720414	YGR116W	TBP	<1	0.69320482	0.540821675	0.374900192
chrVIII_422350_422558	YHR161C	TBP	<1	0.042988796	0.101977589	0.004383894
chrIV_1228135_1228752	YDR377W	TBP	<1	0.140479094	0.915674877	0.128633177
chrXV_943378_943724	YOR330C	TBP	<1	0.216385415	0.374906046	0.0811242
chrIV_550597_550879	YDR046C	TBP	<1	0.001570554	0.383843618	0.000602847
chrVII_291762_291979	YGL115W	TBP	<1	0.581604003	0.300648	0.17485808
chrIX_193167_193544	YIL091C	TBP	<1	0.157905208	0.330290515	0.052154593
chrIX_45814_46267	YIL158W	TBP	<1	0.359028306	0.121404307	0.043587583
chrVII_1007337_1007586	YGR257C	TBP	<1	0.233703399	0.241308705	0.056394664
chrXVI_267533_267849	YPL151C	TBP	<1	0.089980516	0.103228994	0.009288598
chrIV_1362635_1362807	YDR452W	TBP	<1	0.085612065	0.237535726	0.020335924
chrVI_27838_28312	YFL052W	TBP	<1	0.305218369	0.023650371	0.007218528
chrIV_871827_872084	YDR210W-B	TBP	<1	0.000238897	0.052980695	1.26569068634033e-05
chrXVI_506388_506694	YPL022W	TBP	<1	0.208569957	0.273511626	0.057046308
chrXI_75484_75891	YKL196C	TBP	<1	0.925644749	0.174522788	0.161546102
chrVIII_129216_129438	YHR012W	TBP	<1	0.333071983	0.123443408	0.041115541
chrXV_158834_159211	YOL086W-A	TBP	<1	0.626245345	0.082408493	0.051607935
chrXIII_34010_34178	YML117W	TBP	<1	0.217157698	0.364294134	0.079109276
chrXV_87264_88128	YOL123W	TBP	<1	0.388945029	0.453773661	0.17649301
chrVI_115739_116040	YFL010C	TBP	<1	0.942455692	0.139155119	0.131147534
chrXII_568278_568561	YLR214W	TBP	<1	0.962608014	0.08015508	0.077157922
chrIV_1476482_1476761	YDR516C	TBP	<1	0.739855279	0.17507033	0.129526708
chrXVI_534691_535053	YPL010W	TBP	<1	0.733245906	0.216441733	0.158705015
chrXV_813663_814014	YOR260W	TBP	<1	0.53576129	0.208938386	0.111941099
chrXIV_117102_117313	YNL277W	TBP	<1	0.836801559	0.241173933	0.201814723
chrIII_40668_41060	YCL049C	TBP	<1	0.751522563	0.065069929	0.04890152
chrXIII_271865_272240	YMR002W	TBP	<1	0.452731573	0.913249453	0.413456861
chrXVI_211868_212167	YPL178W	TBP	<1	0.535789994	0.336121173	0.180090361
chrXI_278759_279207	YKL085W	TBP	<1	0.537376695	1.492457221	0.802011729
chrXII_286544_286851	YLR078C	TBP	<1	0.355665954	0.138219564	0.049159993
chrX_106048_106543	YJL166W	TBP	<1	0.410635126	1.620141768	0.665287119
chrXV_170845_171020	YOL081W	TBP	<1	0.573475899	0.950422411	0.545044347
chrX_104456_104671	YJL168C	TBP	<1	0.719657292	0.20523439	0.147698425
chrXIV_440535_440874	YNL098C	TBP	<1	0.394973045	0.217545622	0.085924657
chrXV_770501_770828	YOR230W	TBP	<1	0.919203929	0.265430621	0.24398487
chrII_181318_181497	YBL022C	TBP	<1	0.903634525	0.586666847	0.530132418
chrXI_75484_75891	YKL195W	TBP	<1	0.93738585	0.560300035	0.525217324
chrV_153239_153536	YER001W	TBP	<1	0.850482751	0.297875204	0.253337723
chrXV_813663_814014	YOR259C	TBP	<1	0.821403924	0.509993912	0.418911
chrIV_316379_316657	YDL078C	TBP	<1	0.764507759	0.320836172	0.245281743
chrI_61011_61359	YAL042W	TBP	<1	0.623613457	0.343532163	0.21423128
chrVII_97072_97345	YGL208W	TBP	<1	0.73352796	0.150485153	0.110385067
chrXVI_918983_919520	YPR191W	TBP	<1	0.817230444	2.228117246	1.820885247
chrII_444594_445046	YBR101C	TBP	<1	0.293623841	1.270821484	0.373143486
chrXVI_171114_171447	YPL201C	TBP	<1	0.719378591	0.176904252	0.127261132
chrXV_285917_286174	YOL020W	TBP	<1	0.324085952	0.537625877	0.174236994
chrVII_299727_299979	YGL112C	TBP	<1	0.778809499	0.180758845	0.140776705
chrXV_211949_212291	YOL062C	TBP	<1	0.394441002	0.274407651	0.108237629
chrVIII_159165_159468	YHR024C	TBP	<1	0.678592868	0.309440064	0.20998382
chrXVI_132087_132391	YPL222C-A	TBP	<1	0.775825043	0.017212083	0.013353565
chrVII_299727_299979	YGL111W	TBP	<1	0.187869044	0.321637971	0.060425818
chrV_126371_126638	YEL015W	TBP	<1	0.029085819	0.339784618	0.009882914
chrXV_211949_212291	YOL061W	TBP	<1	0.135713797	0.663238003	0.090010548
chrXVI_704540_704920	YPR083W	TBP	<1	0.680164178	0.154543449	0.105114918
chrXV_841682_842927	snR31	TBP	<1	0.934822954	0.413213913	0.386281851
chrIX_378198_378538	YIR011C	TBP	<1	0.550494084	0.202232671	0.111327889
chrIV_1496393_1496944	YDR529C	TBP	<1	0.196994488	2.311705972	0.455393335
chrXII_1014162_1014434	YLR438C-A	TBP	<1	0.317053352	0.372966527	0.118250287
chrXII_81239_81441	YLL029W	TBP	<1	0.11617467	0.741033072	0.086089273
chrXII_302018_302197	YLR085C	TBP	<1	0.411872071	0.102981129	0.042415051
chrX_622979_623285	YJR104C	TBP	<1	0.480310129	3.388876377	1.62771165
chrVIII_341438_341654	YHR116W	TBP	<1	0.427494466	0.06336807	0.027089499
chrIX_378198_378538	YIR012W	TBP	<1	0.592304243	0.431136421	0.255363931
chrXVI_195407_195678	YPL186C	TBP	<1	0.794396978	0.042146033	0.033480681
chrIV_238595_238964	YDL126C	TBP	<1	0.862629777	0.747953688	0.645207123
chrXIII_392547_392711	YMR060C	TBP	<1	0.917904034	0.094666771	0.086895011
chrXIII_41804_42011	YML115C	TBP	<1	0.793191209	0.224029771	0.177698445
chrXI_451209_451446	YKR006C	TBP	<1	0.194676144	0.210227615	0.040926301
chrXIV_366470_366791	YNL138W	TBP	<1	0.128872162	0.255204867	0.032888803
chrIV_504687_504921	YDR032C	TBP	<1	0.129089284	0.238891958	0.030838392
chrVI_107009_107284	YFL014W	TBP	<1	0.053129483	0.349114192	0.018548257
chrVII_913226_913442	YGR209C	TBP	<1	0.74318772	0.488324987	0.362917134
chrIV_1008788_1009016	YDR272W	TBP	<1	0.731315477	0.171262875	0.125247191
chrXV_810799_811002	YOR257W	TBP	<1	0.885117687	0.134419041	0.118976671
chrIV_589399_589616	YDR071C	TBP	<1	0.517111056	0.665597464	0.344187807
chrIII_118394_118633	YCR003W	TBP	<1	0.851930985	0.185233993	0.157806578
chrXIII_551601_552043	YMR143W	TBP	<1	0.1578801	0.76151038	0.120227335
chrX_150748_150963	YJL140W	TBP	<1	0.442324639	0.147365001	0.065183171
chrXII_500993_501313	YLR170C	TBP	<1	0.967733667	0.098266978	0.095096263
chrXV_943378_943724	YOR332W	TBP	<1	0.484587929	0.152892466	0.074089844
chrIV_1428964_1429198	YDR487C	TBP	<1	0.542015941	0.292769161	0.158685552
chrXV_108913_109237	YOL110W	TBP	<1	0.336419132	0.052609333	0.017698786
chrVIII_67443_67668	YHL020C	TBP	<1	0.838755033	0.281143712	0.235810704
chrXV_841682_842927	snR5	TBP	<1	0.574637334	0.128154994	0.073642644
chrXVI_191173_191442	YPL188W	TBP	<1	0.353350377	0.177866817	0.062849307
chrVII_508370_508551	YGR008C	TBP	<1	0.892718594	0.624060685	0.557110577
chrVII_427877_428209	YGL037C	TBP	<1	0.171632113	0.450692803	0.077353358
chrVII_811476_811806	YGR161W-B	TBP	<1	0.961467696	0.158251989	0.152154175
chrIV_693217_693495	YDR120C	TBP	<1	0.313683822	0.327913694	0.102861221
chrXI_567667_567977	YKR067W	TBP	<1	0.3070544	0.363763838	0.111695287
chrII_193809_194244	YBL015W	TBP	<1	0.048346777	1.058944591	0.051196558
chrXV_849348_849731	YOR285W	TBP	<1	0.245674147	0.401236666	0.098573476
chrIV_727541_727748	YDR135C	TBP	<1	0.351106922	0.881132896	0.309371859
chrXVI_326451_326618	YPL118W	TBP	<1	0.304097997	0.393996282	0.11981348
chrXIV_755031_755220	YNR066C	TBP	<1	0.017548325	0.046783496	0.000820972
chrXII_539569_539789	YLR192C	TBP	<1	0.086580602	0.963259666	0.083399602
chrIX_267799_268026	YIL047C	TBP	<1	0.86993327	0.352714949	0.306838469
chrXII_559357_559564	YLR208W	TBP	<1	0.421378422	0.424172341	0.178737072
chrXII_664935_665246	YLR259C	TBP	<1	0.067636819	4.144258546	0.280304466
chrXIV_346005_346288	YNL153C	TBP	<1	0.561437957	0.359743703	0.201973769
chrIII_122146_122684	YCR005C	TBP	<1	0.070721894	0.803909973	0.056854036
chrXVI_242637_242936	YPL163C	TBP	<1	0.211391939	0.053354773	0.011278769
chrXVI_125808_126029	YPL225W	TBP	<1	0.549620413	0.32154864	0.176729696
chrVIII_470532_471214	YHR183W	TBP	<1	0.159469855	1.864793823	0.2973784
chrVI_76615_76878	YFL030W	TBP	<1	0.18843433	0.579967139	0.109285719
chrIV_768922_769244	YDR155C	TBP	<1	0.269716178	0.977313732	0.263597325
chrX_100795_101159	YJL171C	TBP	<1	0.530744078	0.226462087	0.120193412
chrVIII_32748_32929	YHL035C	TBP	<1	0.021450229	0.229087885	0.004913987
chrVI_103072_103345	YFL018C	TBP	<1	0.798760307	1.30546065	1.04275015
chrXIII_722387_722566	YMR226C	TBP	<1	0.1103351	0.243398636	0.026855413
chrIV_950368_950598	YDR244W	TBP	<1	0.571233897	0.175934585	0.100499799
chrII_217083_217332	YBL006C	TBP	<1	0.618951547	0.279179098	0.172798335
chrIV_857977_858139	YDR204W	TBP	<1	0.123300579	0.085878898	0.010588918
chrVIII_175373_175565	YHR033W	TBP	<1	0.311049619	0.984104151	0.306105221
chrVIII_187623_187889	YHR039C-A	TBP	<1	0.945739163	0.281119441	0.265865665
chrXIII_124052_124446	YML073C	TBP	<1	0.500025092	0.47889442	0.239459227
chrII_259606_259981	YBR012W-B	TBP	<1	0.886753598	0.088922048	0.078851946
chrX_705507_705830	YJR148W	TBP	<1	0.785349442	0.983860992	0.772674681
chrXII_626899_627186	YLR246W	TBP	<1	0.453303414	0.083265297	0.037744443
chrXVI_704540_704920	YPR082C	TBP	<1	0.135742419	0.186975105	0.025380453
chrXVI_497904_498138	YPL028W	TBP	<1	0.885221037	0.570322432	0.504861415
chrXIII_192593_192837	YML042W	TBP	<1	0.479077307	0.193122133	0.092520431
chrXVI_339706_340036	YPL111W	TBP	<1	0.36790182	0.858456926	0.315827866
chrIV_1206727_1207122	YDR365W-B	TBP	<1	0.049892153	0.084058123	0.004193841
chrVII_281121_281335	YGL121C	TBP	<1	0.187356712	0.023767647	0.004453028
chrIII_69983_70174	YCL028W	TBP	<1	0.32827407	0.30171191	0.099044197
chrIV_264902_265165	YDL110C	TBP	<1	0.170996391	0.238737951	0.040823328
chrII_419101_419364	YBR085C-A	TBP	<1	0.488254895	0.758694761	0.37043643
chrVII_321628_321798	YGL097W	TBP	<1	0.339485084	0.360156439	0.122267739
chrII_60617_60994	YBL087C	TBP	<1	0.867228663	0.603814623	0.523645348
chrIV_715351_715540	YDR129C	TBP	<1	0.7317076	0.542454168	0.396917837
chrXIII_247496_247723	YML010W	TBP	<1	0.315260797	0.466131038	0.146952842
chrXIV_254211_254492	YNL208W	TBP	<1	0.089777971	0.186574769	0.016750304
chrIV_1325233_1325497	YDR429C	TBP	<1	0.602968497	0.647322641	0.39031516
chrXI_604211_604381	YKR087C	TBP	<1	0.145399973	0.123960496	0.018023853
chrII_111240_111507	YBL058W	TBP	<1	0.444569528	0.652450522	0.290059621
chrXI_407182_407420	YKL017C	TBP	<1	0.06038559	0.104995958	0.006340243
chrXIV_58001_58198	YNL306W	TBP	<1	0.319947601	0.141281339	0.045202625
chrII_257863_258191	YBR011C	TBP	<1	0.107811254	0.185337371	0.019981454
chrXV_1018677_1018919	YOR362C	TBP	<1	0.979334303	0.589812058	0.577623181
chrIX_241811_241969	YIL064W	TBP	<1	0.496903428	0.091467607	0.045450567
chrX_623433_623623	YJR105W	TBP	<1	0.211773658	0.477398328	0.10110039
chrXIV_758971_759329	YNR067C	TBP	<1	0.930500746	0.617989196	0.575039408
chrII_786805_787112	YBR293W	TBP	<1	0.990795793	0.034280149	0.033964627
chrIX_68459_68865	YIL148W	TBP	<1	0.279806696	0.978560243	0.273807709
chrXV_806962_807168	YOR254C	TBP	<1	0.358400145	0.576043347	0.206454019
chrXI_112470_112619	YKL179C	TBP	<1	0.722409214	0.224548307	0.162215766
chrIV_539688_539838	YDR041W	TBP	<1	0.160429915	0.260951901	0.041864491
chrV_270059_270388	YER056C-A	TBP	<1	0.399272951	0.370485186	0.147924714
chrVI_155832_155990	YFR005C	TBP	<1	0.675319577	0.186845671	0.12618054
chrXVI_822258_822908	YPR145W	TBP	<1	0.480372016	3.517504675	1.689710813
chrV_408817_409380	YER124C	TBP	<1	0.533828781	0.74442457	0.397395261
chrV_545339_545810	YER177W	TBP	<1	0.316950157	2.841741427	0.900690392
chrII_392239_392413	YBR077C	TBP	<1	0.292219521	0.103098628	0.030127432
chrXIV_228970_229162	YNL222W	TBP	<1	0.798596638	0.067808279	0.054151464
chrXIV_339299_339445	YNL159C	TBP	<1	0.35978525	0.085176248	0.030645158
chrIV_1401530_1401963	YDR471W	TBP	<1	0.040487577	1.130957286	0.04578972
chrVII_726687_727217	YGR118W	TBP	<1	0.04108634	1.501019866	0.061671412
chrXI_431668_432105	YKL006W	TBP	<1	0.806419668	1.343764906	1.083638449
chrXIV_479086_479272	YNL079C	TBP	<1	0.073667795	0.448084336	0.033009385
chrXII_712931_713411	YLR287C-A	TBP	<1	0.164627394	1.176862591	0.193743822
chrXIV_542847_543058	YNL045W	TBP	<1	0.739890776	0.206176749	0.152548275
chrIV_455089_455326	YDR004W	TBP	<1	0.497464488	0.102424075	0.05095234
chrVIII_209190_209776	YHR050W-A	TBP	<1	0.56019195	0.026470295	0.014828446
chrXIII_774213_775384	YMR251W-A	TBP	<1	0.390022895	2.750551906	1.072778218
chrIII_77512_78204	YCL025C	TBP	<1	0.090735965	0.826363585	0.074980897
chrXII_262957_263583	YLR061W	TBP	<1	0.710277853	1.875448589	1.332089596
chrXV_831985_832836	snR8	TBP	<1	0.966477384	0.207306023	0.200356583
chrVIII_557939_558272	YHR218W	TBP	<1	0.055402179	0.101301712	0.005612336
chrIV_442433_443123	YDL004W	TBP	<1	0.581197757	0.705376187	0.409963057
chrXII_672545_673215	YLR264W	TBP	<1	0.470092375	0.868505461	0.408277795
chrXVI_132610_132980	YPL221W	TBP	<1	0.280124627	0.675197573	0.189139468
chrXV_733447_733959	YOR207C	TBP	<1	0.599715855	0.521366274	0.312671621
chrXVI_685381_685925	YPR070W	TBP	<1	0.086083406	0.180612701	0.015547756
chrVII_953461_953985	YGR231C	TBP	<1	0.861210696	0.27563203	0.237377252
chrVIII_315963_316459	YHR101C	TBP	<1	0.524790602	0.042603291	0.022357807
chrIII_172450_172881	YCR028C	TBP	<1	0.656810875	0.13825962	0.090810422
chrV_39581_39975	YEL061C	TBP	<1	0.229519373	0.206759523	0.047455316
chrVII_667687_668207	YGR092W	TBP	<1	0.721226031	0.208552017	0.150413144
chrX_380943_381534	YJL035C	TBP	<1	0.551250528	0.039938215	0.022015962
chrXIII_275635_275978	YMR005W	TBP	<1	0.0755991	0.613782796	0.046401427
chrXVI_789684_790005	YPR127W	TBP	<1	0.513239528	0.057151786	0.029332556
chrV_307134_307698	YER074W-A	TBP	<1	0.418771624	0.170438516	0.071374814
chrVII_953461_953985	YGR232W	TBP	<1	0.879265945	0.088146602	0.077504305
chrXIII_880244_880689	YMR305C	TBP	<1	0.084277523	0.210206788	0.017715707
chrV_305619_306560	YER074W	TBP	<1	0.124895827	1.740907146	0.217432038
chrXI_188711_189033	YKL135C	TBP	<1	0.581554222	0.445375001	0.259009712
chrV_321847_323059	YER081W	TBP	<1	0.240149608	0.545204395	0.130930622
chrXI_314246_314912	YKL067W	TBP	<1	0.721887889	0.464565391	0.335364129
chrIV_1168688_1169203	YDR347W	TBP	<1	0.145928691	0.24833534	0.036239251
chrVIII_422677_423003	YHR162W	TBP	<1	0.15283877	0.582654904	0.089052259
chrVI_44347_44897	YFL045C	TBP	<1	0.25922267	0.785170738	0.203534055
chrI_171711_172154	YAR018C	TBP	<1	0.77788626	0.083904793	0.065268386
chrIV_1054747_1055216	YDR296W	TBP	<1	0.4264663	0.205384303	0.087589484
chrVIII_195173_195472	YHR045W	TBP	<1	0.114832537	0.146348871	0.016805612
chrXII_179616_180048	YLR018C	TBP	<1	0.482756897	0.161094908	0.077769678
chrV_448933_449561	YER138W-A	TBP	<1	0.542912817	0.138799321	0.07535593
chrXIII_208955_209216	YML035C	TBP	<1	0.072367087	0.388064227	0.028083078
chrIV_679757_680221	YDR111C	TBP	<1	0.466485246	0.127771772	0.059603647
chrXVI_352180_352819	YPL106C	TBP	<1	0.339905646	5.529417802	1.87948033
chrXI_466165_466424	YKR014C	TBP	<1	0.689918605	0.156626313	0.108059407
chrIV_198224_198574	YDL145C	TBP	<1	0.514923016	0.818316994	0.421370254
chrV_448933_449561	YER138C	TBP	<1	0.545514354	0.270838224	0.147746139
chrXIV_619433_620143	YNL007C	TBP	<1	0.08388484	2.711414927	0.227446608
chrV_259643_260080	YER053C	TBP	<1	0.930133692	0.049597844	0.046132626
chrIV_1222338_1222739	YDR373W	TBP	<1	0.482923875	0.133148907	0.064300786
chrVII_894246_894699	YGR198W	TBP	<1	0.650128671	0.460127999	0.299142405
chrII_241261_241743	YBR001C	TBP	<1	0.921329778	0.332290471	0.306149106
chrII_628822_629078	YBR203W	TBP	<1	0.300906152	0.383674875	0.11545013
chrX_535614_536063	YJR054W	TBP	<1	0.142730665	0.092822888	0.013248673
chrXVI_685381_685925	YPR069C	TBP	<1	0.807718994	0.289030304	0.233455266
chrXII_404101_404454	YLR130C	TBP	<1	0.665807632	0.206563267	0.1375314
chrXII_581735_582237	YLR222C	TBP	<1	0.06194098	0.538453013	0.033352307
chrVII_996479_996827	YGR252W	TBP	<1	0.430925568	0.071012561	0.030601128
chrIV_190584_191013	YDL148C	TBP	<1	0.30692022	0.35601333	0.10926769
chrXV_683533_684100	YOR187W	TBP	<1	0.255107345	1.003226367	0.255930415
chrXII_658363_658863	YLR257W	TBP	<1	0.672568153	0.249423263	0.167754143
chrXIV_66109_66500	YNL299W	TBP	<1	0.392901857	0.144000532	0.056578076
chrXV_427155_427715	YOR052C	TBP	<1	0.07905054	1.389246224	0.109820664
chrXII_500111_500850	YLR168C	TBP	<1	0.828423057	1.476318911	1.223016625
chrXIV_217014_217491	YNL231C	TBP	<1	0.114762678	0.369871526	0.042447447
chrXVI_582623_583266	YPR010C-A	TBP	<1	0.63998427	1.504152359	0.96263385
chrVII_584492_584876	YGR046W	TBP	<1	0.188749526	0.229792624	0.043373249
chrVII_363913_364337	YGL077C	TBP	<1	0.862026016	0.369949966	0.318906495
chrXVI_373497_373671	YPL092W	TBP	<1	0.001433898	0.062268887	8.92872612986688e-05
chrXIV_283955_284148	YNL189W	TBP	<1	0.951723449	1.684305918	1.602993437
chrIX_231082_231476	YIL070C	TBP	<1	0.490918983	0.313465951	0.153886386
chrXV_103894_104342	YOL113W	TBP	<1	0.906050957	0.097048546	0.087930928
chrVII_979272_979778	YGR244C	TBP	<1	0.173001179	1.085952232	0.187871016
chrV_359028_359505	YER099C	TBP	<1	0.785881077	0.181560649	0.142685078
chrXV_1084957_1085578	YOR396W	TBP	<1	0.840877033	0.322571751	0.271243177
chrX_241747_242007	YJL098W	TBP	<1	0.132203777	0.407934872	0.053930531
chrXIII_701127_701356	YMR216C	TBP	<1	0.248545181	0.561941404	0.139667828
chrXV_507560_507855	YOR097C	TBP	<1	0.083695294	0.053608739	0.004486799
chrIV_1019070_1019260	YDR279W	TBP	<1	0.979815867	0.142406578	0.139532225
chrX_610823_611161	YJR096W	TBP	<1	0.484167741	0.054344583	0.026311894
chrXV_184936_185538	YOL077W-A	TBP	<1	0.183287818	0.703676961	0.128975414
chrV_15902_16407	YEL071W	TBP	<1	0.759161468	0.221653484	0.168270784
chrXI_442706_443136	YKR001C	TBP	<1	0.032809143	0.61573579	0.020201764
chrXVI_801926_802392	YPR137W	TBP	<1	0.136505208	0.333131069	0.045474126
chrII_483369_483762	YBR121C	TBP	<1	0.177136411	0.922806347	0.163462605
chrVII_228214_228841	YGL147C	TBP	<1	0.51956045	0.756819098	0.393213271
chrXI_640232_640449	YKR101W	TBP	<1	0.811120785	0.029514438	0.023939774
chrIV_1355431_1356071	YDR447C	TBP	<1	0.115362013	1.291957162	0.149042778
chrIV_1135644_1135822	YDR334W	TBP	<1	0.893421787	0.490875343	0.438558726
chrV_56215_56529	YEL052W	TBP	<1	0.575352881	0.202186596	0.116328641
chrXI_306831_307342	YKL069W	TBP	<1	0.902805796	0.072660341	0.065598177
chrVI_129987_130293	YFL005W	TBP	<1	0.305399328	0.271055592	0.082780196
chrXI_425855_426278	YKL010C	TBP	<1	0.334599667	0.349722943	0.11701718
chrII_283421_283670	YBR022W	TBP	<1	0.154434968	0.128557713	0.019853806
chrXIII_534687_535091	YMR131C	TBP	<1	0.266369569	0.742671321	0.197825039
chrXV_504300_504738	YOR095C	TBP	<1	0.350754617	0.500785949	0.175652984
chrXII_187142_187495	YLR023C	TBP	<1	0.933270315	1.046738704	0.97689016
chrXIII_95310_95807	YML087C	TBP	<1	0.833863338	0.141042295	0.117609999
chrXVI_95093_95503	YPL242C	TBP	<1	0.127002775	0.252834639	0.032110701
chrIX_212045_212573	YIL078W	TBP	<1	0.690351658	1.040687025	0.718440013
chrVII_741999_742271	YGR125W	TBP	<1	0.032044824	0.313996499	0.010061963
chrXI_24854_25196	YKL216W	TBP	<1	0.92048915	0.522440953	0.480901229
chrXV_830649_830876	YOR270C	TBP	<1	0.266520578	0.974720687	0.259783121
chrXI_245427_245695	YKL104C	TBP	<1	0.856510716	0.524931059	0.449609077
chrXV_648871_649357	YOR168W	TBP	<1	0.791946873	0.724416218	0.573699159
chrIV_924483_924710	YDR229W	TBP	<1	0.64677486	0.10277309	0.066471051
chrXIII_801443_801725	YMR267W	TBP	<1	0.424334691	0.370368795	0.157160328
chrXV_259152_259452	snR50	TBP	<1	0.095068268	0.040723437	0.003871507
chrXVI_638897_639513	YPR033C	TBP	<1	0.531133669	0.750442167	0.398585102
chrV_541373_541633	YER176W	TBP	<1	0.524307116	0.353885258	0.185544559
chrII_716474_716827	YBR248C	TBP	<1	0.213185555	0.342860403	0.073092885
chrII_287921_288299	YBR023C	TBP	<1	0.71693208	0.450586643	0.323040019
chrX_373893_374074	YJL039C	TBP	<1	0.562540135	0.545093708	0.306637088
chrXIV_586792_587214	YNL024C-A	TBP	<1	0.224872923	0.239019192	0.053748944
chrII_315155_315627	YBR039W	TBP	<1	0.345849762	1.146255329	0.396432133
chrVIII_125853_126821	YHR010W	TBP	<1	0.31983176	1.462622785	0.467793219
chrVII_200150_200498	YGL161C	TBP	<1	0.904898398	0.169639459	0.153506475
chrIII_289330_289549	YCR095C	TBP	<1	0.19919838	0.068870641	0.01371892
chrXIII_429648_429969	YMR080C	TBP	<1	0.137517759	0.530541007	0.07295881
chrXIV_614417_614860	YNL009W	TBP	<1	0.106994687	0.121385131	0.012987564
chrVII_131118_131568	YGL195W	TBP	<1	0.092859396	0.650074573	0.060365532
chrX_452033_452465	YJR008W	TBP	<1	0.277060436	0.144437962	0.040018045
chrXVI_313117_313297	YPL125W	TBP	<1	0.885793877	0.307489407	0.272372234
chrII_770474_770715	YBR283C	TBP	<1	0.77286465	0.661559606	0.511296033
chrXI_630887_631056	YKR097W	TBP	<1	0.795051236	0.909552748	0.723141037
chrII_132080_132358	YBL047C	TBP	<1	0.205673593	0.410672793	0.084464549
chrXV_421660_421997	YOR048C	TBP	<1	0.038815931	0.380640044	0.014774898
chrVI_55941_56387	YFL038C	TBP	<1	0.28457413	0.728899266	0.207425874
chrXVI_568893_569455	YPR006C	TBP	<1	0.348809832	0.37633129	0.131268054
chrIX_432058_432518	YIR039C	TBP	<1	0.517437003	0.076844991	0.039762442
chrVII_786903_787290	YGR147C	TBP	<1	0.636084528	0.306553145	0.194993713
chrXVI_609993_610422	YPR023C	TBP	<1	0.203940685	0.263622706	0.053763395
chrVIII_383192_383529	YHR142W	TBP	<1	0.993045282	0.157789489	0.156692108
chrXIII_494705_494939	YMR113W	TBP	<1	0.634028091	0.090250247	0.057221192
chrIV_312523_312770	YDL080C	TBP	<1	0.017291825	0.079443889	0.00137373
chrXII_49559_49964	YLL043W	TBP	<1	0.607840595	2.018253089	1.226776159
chrIII_192985_193401	YCR035C	TBP	<1	0.570541353	0.237764876	0.135654694
chrIV_538498_538786	YDR040C	TBP	<1	0.245853348	0.72659899	0.178636794
chrV_396264_396430	YER116C	TBP	<1	0.919525086	0.055381051	0.050924266
chrXIII_605647_605963	YMR172W	TBP	<1	0.645450439	0.061932251	0.039974199
chrX_507492_507649	YJR040W	TBP	<1	0.208285455	0.149805055	0.031202214
chrXI_425855_426278	YKL009W	TBP	<1	0.480617736	0.463215516	0.222629592
chrX_413251_413895	YJL012C	TBP	<1	0.993119848	1.190650633	1.182458775
chrV_156443_156813	YER002W	TBP	<1	0.450774037	0.567552522	0.255837941
chrV_51530_51895	YEL055C	TBP	<1	0.714848786	0.65030623	0.464870619
chrXI_431125_431496	snR87	TBP	<1	0.433975582	0.018618303	0.008079889
chrIV_1405934_1406118	YDR473C	TBP	<1	0.995992258	0.082398945	0.082068711
chrVII_420527_420927	YGL040C	TBP	<1	0.805811213	0.490699463	0.39541113
chrXII_237678_238071	YLR045C	TBP	<1	0.341039908	0.415393903	0.141665899
chrIV_548387_548575	YDR045C	TBP	<1	0.458723113	0.174513243	0.080053258
chrVI_55941_56387	YFL037W	TBP	<1	0.49815659	0.545256655	0.271623196
chrIV_73867_74310	YDL215C	TBP	<1	0.282764225	1.160826609	0.328240237
chrXII_131381_131734	YLL008W	TBP	<1	0.515551182	0.535730413	0.276196448
chrXIII_568280_568479	YMR155W	TBP	<1	0.477950773	0.06414392	0.030657636
chrVII_1022342_1022629	YGR266W	TBP	<1	0.476919189	0.352198729	0.167970332
chrXV_925467_925634	YOR326W	TBP	<1	0.524643288	0.696365864	0.365343676
chrIII_147673_147933	YCR017C	TBP	<1	0.685228247	0.343348964	0.235272409
chrVIII_74952_75533	YHL015W	TBP	<1	0.351792022	2.949125089	1.037478679
chrXVI_557851_558580	YPR002W	TBP	<1	0.839631285	0.871641688	0.731857631
chrXIV_380803_381193	YNL130C	TBP	<1	0.106309621	0.117491795	0.012490508
chrXVI_450348_450739	YPL058C	TBP	<1	0.323822024	3.830227748	1.240312101
chrVII_289558_289727	YGL116W	TBP	<1	0.73402972	0.103568232	0.07602216
chrVII_982102_982364	YGR245C	TBP	<1	0.426464922	0.500049371	0.213253516
chrIV_87898_88266	YDL207W	TBP	<1	0.721333573	0.183399202	0.132292002
chrVII_535661_536122	YGR027W-B	TBP	<1	0.338586961	0.13678456	0.046313468
chrX_227012_227311	YJL104W	TBP	<1	0.240592139	0.481258353	0.115786976
chrXII_233914_234576	YLR044C	TBP	<1	0.216259678	2.087289217	0.451396494
chrI_183509_183701	YAR027W	TBP	<1	0.242058119	0.135517427	0.032803093
chrXIII_627793_628150	YMR183C	TBP	<1	0.712568089	0.297593253	0.212055456
chrXIV_510214_510537	YNL062C	TBP	<1	0.108096598	0.266209239	0.028776313
chrXIV_625815_626170	YNL003C	TBP	<1	0.519075874	0.186413521	0.096762761
chrXIV_510214_510537	YNL061W	TBP	<1	0.714631942	0.572923715	0.409429587
chrIII_293441_293901	YCR097W	TBP	<1	0.115817142	0.075545531	0.008749468
chrXI_590106_590356	YKR080W	TBP	<1	0.575004068	0.064947971	0.037345348
chrXIII_137291_137481	YML068W	TBP	<1	0.831371922	0.061724001	0.051315601
chrXVI_798947_799194	YPR135W	TBP	<1	0.354160399	0.165335171	0.05855517
chrIV_245550_245938	YDL121C	TBP	<1	0.964804159	0.226786387	0.218804449
chrX_160302_160610	YJL133W	TBP	<1	0.954902933	0.098048727	0.093627017
chrIII_136906_137163	YCR011C	TBP	<1	0.873992832	0.328477974	0.287087395
chrXVI_599481_599934	YPR020W	TBP	<1	0.480816515	1.030533027	0.495497299
chrXVI_831668_832004	YPR151C	TBP	<1	0.201800923	0.137171017	0.027681238
chrV_196546_197027	YER021W	TBP	<1	0.100229354	0.837517748	0.083943863
chrVIII_242291_242550	YHR073W	TBP	<1	0.472588875	0.466987599	0.220693144
chrXI_554582_555069	YKR059W	TBP	<1	0.312179648	0.958815748	0.299322763
chrVII_738209_738517	YGR123C	TBP	<1	0.901074001	0.289724662	0.26106336
chrXII_929435_929822	YLR405W	TBP	<1	0.22003286	0.133894682	0.02946123
chrXV_361136_361367	YOR017W	TBP	<1	0.766123738	0.188700866	0.144568213
chrV_453102_453496	YER141W	TBP	<1	0.560707851	0.447994951	0.251194286
chrXII_543634_543982	YLR196W	TBP	<1	0.423455538	0.505007975	0.213848424
chrI_76127_76494	YAL036C	TBP	<1	0.838569788	0.294535508	0.246988579
chrVII_532567_532942	YGR024C	TBP	<1	0.287320588	0.146339552	0.042046366
chrXI_489676_489951	YKR026C	TBP	<1	0.470720701	0.209255056	0.098500687
chrXII_218795_219335	YLR035C-A	TBP	<1	0.082716837	0.059624127	0.004931919
chrXIV_627105_627489	YNL001W	TBP	<1	0.095661407	0.153546205	0.014688446
chrIV_1436588_1436955	YDR494W	TBP	<1	0.133333236	0.244681141	0.032624128
chrVII_687646_687837	YGR099W	TBP	<1	0.29905925	0.084677093	0.025323468
chrXVI_135411_135855	YPL220W	TBP	<1	0.491452493	0.791930908	0.389196419
chrIX_83039_83354	YIL143C	TBP	<1	0.878602623	0.391580556	0.344043704
chrVII_306255_306602	YGL107C	TBP	<1	0.748729829	0.28926804	0.21658361
chrXIV_627105_627489	YNL002C	TBP	<1	0.955186023	0.614805711	0.587253822
chrXI_608710_608870	YKR090W	TBP	<1	0.824162796	0.16325084	0.134545269
chrXVI_844275_844831	YPR158W-B	TBP	<1	0.124696854	0.075847177	0.009457904
chrX_189394_189795	YJL123C	TBP	<1	0.548420829	0.308468689	0.169170654
chrXVI_529303_529706	YPL013C	TBP	<1	0.608517413	0.184951714	0.112546338
chrIV_126472_126792	YDL185W	TBP	<1	0.876434699	0.983892223	0.862317284
chrXV_784541_784863	YOR239W	TBP	<1	0.046237814	0.269463807	0.012459417
chrXV_528704_528869	YOR110W	TBP	<1	0.707018329	0.121508786	0.085908939
chrV_97862_98035	YEL029C	TBP	<1	0.455978516	0.073178617	0.033367877
chrVIII_335709_335922	YHR112C	TBP	<1	0.765520479	0.098159764	0.07514331
chrV_268081_268449	YER056C	TBP	<1	0.717138722	1.290371734	0.925375537
chrVIII_141348_141760	YHR018C	TBP	<1	0.768076964	0.234280669	0.179945585
chrXV_1072994_1073156	YOR388C	TBP	<1	0.706377045	0.033853373	0.023913246
chrX_230958_231338	YJL102W	TBP	<1	0.191624136	0.49975808	0.09576571
chrXIII_325567_325881	YMR027W	TBP	<1	0.297899801	0.215650647	0.064242285
chrIII_197096_197577	YCR037C	TBP	<1	0.571876235	0.320287633	0.183164886
chrXV_186657_187086	YOL076W	TBP	<1	0.385852537	0.24773177	0.095587932
chrXV_675661_675912	YOR181W	TBP	<1	0.737772155	0.020699921	0.015271825
chrIV_36531_36725	YDL234C	TBP	<1	0.796319364	0.295965811	0.235683306
chrX_421595_422033	YJL008C	TBP	<1	0.298152283	0.658589958	0.196360099
chrXIII_649788_649982	YMR193W	TBP	<1	0.625107899	0.199607897	0.124776473
chrXV_453542_453692	YOR069W	TBP	<1	0.138182841	0.226463925	0.031293428
chrIV_326123_326472	YDL074C	TBP	<1	0.314089833	0.421246626	0.132309282
chrXV_949142_949373	YOR335C	TBP	<1	0.439058027	1.068004682	0.468916029
chrVII_180359_180742	YGL172W	TBP	<1	0.601828286	0.232571992	0.139968403
chrVIII_160553_160837	YHR026W	TBP	<1	0.403906936	0.198886979	0.08033183
chrII_113461_113766	YBL056W	TBP	<1	0.958318281	0.443694251	0.425200312
chrXII_296142_296340	YLR083C	TBP	<1	0.914528023	0.376991949	0.344769702
chrXV_792223_792553	YOR243C	TBP	<1	0.476859611	0.381741036	0.182036882
chrXIV_247192_247434	YNL212W	TBP	<1	0.339135266	0.336470106	0.114108879
chrXI_73929_74094	YKL197C	TBP	<1	0.673435814	0.112860868	0.076004551
chrV_414122_414528	YER126C	TBP	<1	0.948284425	0.525075138	0.497920575
chrXV_52803_53099	YOL144W	TBP	<1	0.573967066	0.139637449	0.080147297
chrXV_307588_307994	YOL010W	TBP	<1	0.535269056	0.330090343	0.176687146
chrVIII_81601_81922	YHL011C	TBP	<1	0.941694443	0.646858529	0.609143082
chrXIV_574282_574438	YNL032W	TBP	<1	0.050030747	0.100730176	0.005039606
chrIII_132930_133607	YCR010C	TBP	<1	0.778269295	0.218705035	0.170211413
chrXVI_751920_752207	YPR112C	TBP	<1	0.377477208	0.303556456	0.114585643
chrV_451320_451519	YER140W	TBP	<1	0.244920995	0.083616337	0.020479396
chrXII_131381_131734	YLL009C	TBP	<1	0.087635909	0.15273634	0.013385188
chrXII_787333_787706	YLR330W	TBP	<1	0.182561425	0.212773152	0.03884417
chrXIV_553131_553340	YNL040W	TBP	<1	0.133624785	0.11626474	0.015535851
chrIV_1294418_1294656	YDR411C	TBP	<1	0.553247048	0.082305723	0.045535398
chrXII_633287_633707	YLR247C	TBP	<1	0.148069276	0.27168682	0.040228471
chrV_115828_116218	YEL021W	TBP	<1	0.944522879	0.258603546	0.244256966
chrXI_201739_202088	YKL128C	TBP	<1	0.992285794	0.217919876	0.216238797
chrXVI_538963_539194	YPL009C	TBP	<1	0.706210571	0.602476196	0.425475058
chrXVI_767453_767764	YPR118W	TBP	<1	0.140778356	0.278677469	0.039231756
chrV_404292_404696	YER122C	TBP	<1	0.686495539	0.479903645	0.329451711
chrII_721162_721332	YBR251W	TBP	<1	0.681218192	0.223500941	0.152252907
chrV_251432_251738	YER049W	TBP	<1	0.917510882	0.45010025	0.412971878
chrXV_792223_792553	YOR244W	TBP	<1	0.408421214	0.176640338	0.072143661
chrX_672720_672977	YJR133W	TBP	<1	0.537320082	0.145332006	0.078089805
chrXVI_648416_648707	YPR041W	TBP	<1	0.413646463	0.930717377	0.384987951
chrXII_408218_408374	YLR132C	TBP	<1	0.097644659	0.022292851	0.002176778
chrII_142853_143164	YBL040C	TBP	<1	0.38026764	0.204833365	0.0778915
chrVII_1049945_1050252	YGR279C	TBP	<1	0.198000578	0.184863686	0.036603117
chrXIII_664481_664740	YMR200W	TBP	<1	0.011009041	0.301794754	0.003322471
chrXIV_383768_383924	YNL127W	TBP	<1	0.754153864	0.1810813	0.136563162
chrVI_221280_221835	YFR031C-A	TBP	<1	0.951921815	1.172928106	1.116535852
chrXIV_110436_110665	YNL280C	TBP	<1	0.625587092	0.144698255	0.090521361
chrVII_843558_843869	YGR173W	TBP	<1	0.655950521	0.194287115	0.127442734
chrIV_202623_202795	YDL142C	TBP	<1	0.065605635	0.076972536	0.005049832
chrVII_457883_458135	YGL020C	TBP	<1	0.127483867	0.107989797	0.013766957
chrXII_225075_225547	YLR038C	TBP	<1	0.632220891	1.407194558	0.889657797
chrXV_400071_400415	YOR035C	TBP	<1	0.390023998	0.503396493	0.196336713
chrXI_226355_226505	YKL112W	TBP	<1	0.07042566	0.449847748	0.031680825
chrXV_531245_531491	YOR112W	TBP	<1	0.863572931	0.204825815	0.176882029
chrXIII_914548_914805	YMR319C	TBP	<1	0.385190207	0.09007309	0.034695272
chrIX_160557_160938	YIL108W	TBP	<1	0.670760134	0.275307671	0.18466541
chrIV_1112169_1112693	YDR322C-A	TBP	<1	0.021196302	1.093016794	0.023167914
chrXIII_178094_178480	YML048W	TBP	<1	0.399126905	0.65910345	0.26306592
chrXIII_912163_912398	YMR318C	TBP	<1	0.824081728	2.038185632	1.679631539
chrXII_576611_576762	YLR220W	TBP	<1	0.140409883	0.314499304	0.04415881
chrXII_561727_562011	YLR209C	TBP	<1	0.899924811	0.058795232	0.052911288
chrXIII_462661_462830	YMR098C	TBP	<1	0.522124741	0.1573303	0.082146042
chrIV_139231_139538	YDL178W	TBP	<1	0.160335731	0.27625441	0.044293453
chrVII_358285_358712	YGL080W	TBP	<1	0.519567018	0.514900283	0.267525204
chrX_683336_683506	YJR137C	TBP	<1	0.224503509	0.320734752	0.072006077
chrXV_602343_602613	YOR143C	TBP	<1	0.50368758	0.108477054	0.054638545
chrXV_329158_329402	YOR002W	TBP	<1	0.158960649	0.225573125	0.03585725
chrII_107420_107662	YBL061C	TBP	<1	0.615344077	0.156786754	0.0964778
chrIV_163148_163430	YDL167C	TBP	<1	0.743930877	0.41719662	0.310365447
chrVII_144451_144893	YGL191W	TBP	<1	0.930141046	1.075612706	1.000471527
chrIV_1473030_1473237	YDR514C	TBP	<1	0.080378466	0.129683586	0.010423768
chrVII_374779_375144	YGL070C	TBP	<1	0.028121191	0.2594326	0.007295554
chrII_227407_227594	YBL004W	TBP	<1	0.241202569	0.964281693	0.232587221
chrX_161603_161954	YJL132W	TBP	<1	0.644837522	0.022342177	0.014407074
chrXV_727194_727560	YOR206W	TBP	<1	0.962842692	1.144245261	1.101728188
chrII_613809_614258	YBR196C	TBP	<1	0.01139357	1.266315217	0.014427851
chrII_565460_565717	YBR163W	TBP	<1	0.055937569	0.067439491	0.003772401
chrII_595856_596105	YBR183W	TBP	<1	0.234972147	0.040862425	0.009601532
chrX_632937_633211	YJR109C	TBP	<1	0.361763168	0.441100365	0.159573866
chrXV_147098_147398	YOL090W	TBP	<1	0.58449974	0.226561812	0.13242532
chrVII_567457_567742	YGR038C-B	TBP	<1	0.605793738	0.106305704	0.06439933
chrIV_1052198_1052522	YDR294C	TBP	<1	0.786971175	0.380632718	0.299546977
chrI_33203_33427	YAL061W	TBP	<1	0.073038385	0.086508611	0.006318449
chrII_435748_436028	YBR096W	TBP	<1	0.566999304	0.084272914	0.047782684
chrX_559094_559472	YJR066W	TBP	<1	0.137675155	0.501902377	0.069099488
chrXIV_182579_182905	YNL247W	TBP	<1	0.276332649	0.48851429	0.134992448
chrIII_151886_152101	YCR018C-A	TBP	<1	0.351843507	0.014640167	0.005151048
chrVII_729668_729937	YGR119C	TBP	<1	0.812805236	0.381372172	0.309981298
chrVII_856290_856575	YGR180C	TBP	<1	0.171541348	0.378765511	0.064973946
chrXIII_779014_779503	YMR256C	TBP	<1	0.521162093	1.488667002	0.77583681
chrIV_906989_907406	YDR221W	TBP	<1	0.288755647	0.135829036	0.039221401
chrIII_84812_85129	YCL019W	TBP	<1	0.936232617	0.506377353	0.474086994
chrXII_4356_4506	YLL067C	TBP	<1	0.298268895	0.82861934	0.247151375
chrXV_816858_817263	YOR261C	TBP	<1	0.813362698	0.481269072	0.391446311
chrII_539662_540051	YBR149W	TBP	<1	0.87043248	0.762917229	0.664067936
chrII_4824_5452	YBL111C	TBP	<1	0.401268495	0.089890583	0.036070259
chrX_466050_466624	YJR016C	TBP	<1	0.672058288	2.216108057	1.489353787
chrV_188022_188272	YER016W	TBP	<1	0.925339964	0.085230349	0.078867048
chrIV_1263111_1263279	YDR395W	TBP	<1	0.923546462	0.637107468	0.588398348
chrX_529605_529859	YJR051W	TBP	<1	0.192883944	0.124364352	0.023987887
chrXI_571380_571586	YKR069W	TBP	<1	0.097642665	0.069993708	0.006834372
chrI_129009_129284	YAL014C	TBP	<1	0.829109395	0.15422113	0.127866188
chrI_158669_158824	YAR007C	TBP	<1	0.805863958	0.367764534	0.296368183
chrII_378363_378758	YBR069C	TBP	<1	0.279269986	1.898019422	0.530059858
chrXIII_366778_366927	YMR048W	TBP	<1	0.370921416	0.053110268	0.019699736
chrII_492758_493140	YBR127C	TBP	<1	0.914480876	0.471067472	0.430782195
chrVII_265902_266132	YGL130W	TBP	<1	0.707506611	0.155974599	0.11035306
chrXIV_488120_488396	YNL073W	TBP	<1	0.09614729	0.265300669	0.02550794
chrXIII_145886_146119	YML064C	TBP	<1	0.400940121	0.068516556	0.027471036
chrIV_1127595_1127847	YDR329C	TBP	<1	0.944949926	0.169049771	0.159743569
chrXIV_167685_168147	YNL255C	TBP	<1	0.541676977	0.963216419	0.521752158
chrV_526825_527085	YER171W	TBP	<1	0.374908455	0.184469349	0.069159119
chrXV_716788_717130	YOR197W	TBP	<1	0.327511117	0.137810484	0.045134466
chrXIII_58701_58924	YML105C	TBP	<1	0.910574912	0.191603513	0.174469352
chrXII_660464_660715	YLR258W	TBP	<1	0.762444715	0.208458346	0.158937964
chrXV_511539_511858	YOR099W	TBP	<1	0.758074916	0.210439179	0.159528663
chrVII_902262_902528	YGR200C	TBP	<1	0.998490834	0.502107761	0.501349997
chrXVI_429630_429851	YPL064C	TBP	<1	0.792282316	0.071921901	0.05698245
chrIV_190584_191013	YDL147W	TBP	<1	0.982048793	0.658183237	0.646368053
chrVII_374779_375144	YGL068W	TBP	<1	0.125443475	0.322036563	0.040397386
chrIV_1410126_1410310	YDR475C	TBP	<1	0.618285144	0.213604446	0.132068456
chrII_381825_381985	YBR072W	TBP	<1	0.858186804	0.016766507	0.014388795
chrX_513803_514058	YJR042W	TBP	<1	0.366580521	0.313322619	0.114857969
chrII_549010_549254	YBR154C	TBP	<1	0.157130227	0.652089949	0.102463042
chrX_83823_84065	YJL183W	TBP	<1	0.95020304	0.252232323	0.23967192
chrXVI_228085_228295	YPL170W	TBP	<1	0.773493237	0.112823028	0.087267849
chrII_321644_321819	YBR042C	TBP	<1	0.092210986	0.094988929	0.008759023
chrVII_843558_843869	YGR172C	TBP	<1	0.01624343	0.124625485	0.002024345
chrXII_440142_440545	YLR150W	TBP	<1	0.241853092	0.979632164	0.236927068
chrVIII_516486_516728	YHR207C	TBP	<1	0.792070718	0.100194675	0.079361268
chrXV_716788_717130	YOR196C	TBP	<1	0.51387909	0.252308651	0.12965614
chrXIV_164384_164616	YNL256W	TBP	<1	0.385119046	0.154173238	0.05937505
chrXV_712513_712816	YOR194C	TBP	<1	0.00692104	0.220562257	0.00152652
chrXV_844676_844827	YOR279C	TBP	<1	0.71843923	0.054182121	0.038926561
chrXVI_85290_85637	YPL245W	TBP	<1	0.556969332	0.05597087	0.031174058
chrIV_164039_164287	YDL166C	TBP	<1	0.070082627	0.121693771	0.008528619
chrXV_633591_633783	YOR159C	TBP	<1	0.347816531	0.223863308	0.077863359
chrII_528122_528268	YBR142W	TBP	<1	0.311655199	0.630500356	0.196498714
chrXII_147606_147930	YLL001W	TBP	<1	0.737567968	0.621248629	0.458213089
chrVI_176436_176587	YFR015C	TBP	<1	0.619424278	0.091531049	0.056696554
chrXI_475885_476156	YKR018C	TBP	<1	0.623541268	0.263039661	0.164016084
chrXIII_382845_383192	YMR053C	TBP	<1	0.802412331	0.024132559	0.019364263
chrIV_1020514_1020737	YDR280W	TBP	<1	0.654067937	0.26518319	0.173447822
chrVIII_393256_393550	YHR147C	TBP	<1	0.410754823	0.161023017	0.066140981
chrXI_205436_205736	YKL126W	TBP	<1	0.027117778	0.29459505	0.007988763
chrXIV_240082_240338	YNL217W	TBP	<1	0.900965292	0.139576099	0.125753221
chrXII_266963_267112	YLR065C	TBP	<1	0.070827235	0.116963877	0.008284228
chrVII_452147_452420	YGL022W	TBP	<1	0.191123383	0.975855857	0.186508873
chrXIV_48015_48319	YNL312W	TBP	<1	0.446180628	0.175665682	0.078378624
chrV_254389_254622	YER050C	TBP	<1	0.576445743	0.195116464	0.112474055
chrXV_722611_722972	YOR204W	TBP	<1	0.296121662	1.773394082	0.525140403
chrVIII_234639_234912	YHR069C	TBP	<1	0.125148586	0.206598772	0.025855544
chrVII_494271_494526	YGL002W	TBP	<1	0.030377039	0.126664215	0.003847684
chrXI_185725_185952	YKL137W	TBP	<1	0.454168669	0.149283165	0.067799736
chrV_265727_266077	YER055C	TBP	<1	0.471276496	0.382882682	0.180443609
chrVII_277241_277757	YGL123W	TBP	<1	0.236389611	1.915499898	0.452804275
chrXIII_706917_707090	YMR218C	TBP	<1	0.125952785	0.118429093	0.014916474
chrIV_1398785_1399010	YDR469W	TBP	<1	0.269311399	0.069674374	0.018764103
chrXV_853061_853418	YOR289W	TBP	<1	0.882458147	0.058227688	0.051383498
chrVIII_34119_34267	YHL034C	TBP	<1	0.750519822	0.444064917	0.333279522
chrVII_107890_108192	YGL205W	TBP	<1	0.815567016	0.274158453	0.223594591
chrVIII_50900_51088	YHL027W	TBP	<1	0.858393029	0.341427405	0.293078904
chrXIII_37998_38160	YML116W	TBP	<1	0.1171573	0.371819302	0.043561345
chrXVI_364701_364969	YPL097W	TBP	<1	0.548256997	0.162663494	0.089181399
chrI_76127_76494	YAL035W	TBP	<1	0.05902965	1.160785028	0.068520734
chrIV_675901_676070	YDR110W	TBP	<1	0.495523291	0.17208382	0.085271541
chrV_238008_238253	YER044C	TBP	<1	0.539360294	0.16219756	0.087482924
chrIII_155071_155338	YCR020W-B	TBP	<1	0.499020099	0.4406769	0.21990663
chrIX_155832_156027	YIL110W	TBP	<1	0.022227321	0.180316714	0.004007957
chrIV_1428151_1428317	YDR486C	TBP	<1	0.554093135	0.14543597	0.080585072
chrXVI_103028_103206	YPL235W	TBP	<1	0.719897603	0.263879164	0.189965978
chrXI_185024_185226	YKL138C-A	TBP	<1	0.421473897	0.25764542	0.108590819
chrIV_952573_952799	YDR245W	TBP	<1	0.151690785	0.366674647	0.055621165
chrVI_164826_165080	YFR010W	TBP	<1	0.194792436	0.519019443	0.101101061
chrII_798505_798764	YBR296C	TBP	<1	0.79848097	1.230764409	0.98274196
chrIV_1500545_1500786	YDR532C	TBP	<1	0.298929408	0.062746145	0.018756668
chrXIV_678461_678740	YNR029C	TBP	<1	0.867568752	0.126182732	0.109472195
chrIV_666794_666970	YDR105C	TBP	<1	0.33982351	0.097187077	0.033026454
chrII_75014_75278	YBL079W	TBP	<1	0.309596095	0.84491231	0.261581552
chrII_602432_602610	YBR187W	TBP	<1	0.129453685	0.229215053	0.029672733
chrVIII_336091_336357	YHR113W	TBP	<1	0.373834485	0.217892832	0.081455855
chrIV_447602_447777	YDL002C	TBP	<1	0.046608189	0.191176191	0.008910376
chrX_419588_419759	YJL010C	TBP	<1	0.987516199	0.319851604	0.31585864
chrVII_761151_761408	YGR135W	TBP	<1	0.90845233	0.295837242	0.268754032
chrV_432143_432623	YER133W	TBP	<1	0.042734374	0.534910886	0.022859082
chrXIII_861677_861943	YMR297W	TBP	<1	0.142832364	0.346573748	0.049501948
chrXVI_554379_554607	YPL001W	TBP	<1	0.360580842	0.129058254	0.046535934
chrIV_42252_42457	YDL231C	TBP	<1	0.54442055	0.22220363	0.120972222
chrIV_1105824_1106051	YDR319C	TBP	<1	0.937396619	0.069530795	0.065177932
chrXIII_236384_236569	YML017W	TBP	<1	0.484746532	0.155318645	0.075290174
chrXIII_500514_501082	YMR116C	TBP	<1	0.944913187	1.675756695	1.583444599
chrX_548542_548754	YJR060W	TBP	<1	0.369346223	0.384119839	0.141873212
chrXVI_866454_866609	YPR161C	TBP	<1	0.624148743	0.247637508	0.154562639
chrVII_349421_349590	YGL085W	TBP	<1	0.727405825	0.078890005	0.057385049
chrVII_670180_670376	YGR093W	TBP	<1	0.5887152	0.160447133	0.094457666
chrXIV_108110_108604	YNL281W	TBP	<1	0.842897167	1.222373538	1.030335192
chrIII_155071_155338	YCR020C-A	TBP	<1	0.999379032	0.061836472	0.061798074
chrV_213196_213459	YER030W	TBP	<1	0.205623826	0.152102119	0.03127582
chrXIV_537931_538196	YNL048W	TBP	<1	0.688085664	0.144691923	0.099560438
chrIII_223249_223423	YCR057C	TBP	<1	0.272961319	0.626815037	0.17109626
chrXII_965505_965831	YLR421C	TBP	<1	0.823169879	0.1962948	0.161583967
chrVII_911608_911863	YGR207C	TBP	<1	0.028650968	0.283017813	0.008108734
chrXVI_713003_713268	YPR088C	TBP	<1	0.287170039	0.359563141	0.103255761
chrXV_198754_198910	YOL070C	TBP	<1	0.051444089	0.174722923	0.008988462
chrXV_648871_649357	YOR167C	TBP	<1	0.363946523	2.921770824	1.063368332
chrIII_68338_68541	YCL030C	TBP	<1	0.695480783	0.161332593	0.112203718
chrX_690527_690734	YJR139C	TBP	<1	0.244276195	0.262565227	0.064138435
chrV_132849_133176	YEL011W	TBP	<1	0.391966397	0.24090328	0.094425991
chrVI_153136_153435	YFR004W	TBP	<1	0.620154907	0.420313343	0.260659382
chrXV_218983_219224	YOL058W	TBP	<1	0.564496977	0.026006017	0.014680318
chrXVI_623288_623551	YPR028W	TBP	<1	0.949205233	0.211072029	0.200350675
chrXII_447546_447816	YLR153C	TBP	<1	0.913432184	1.250361029	1.142120006
chrXVI_364099_364249	YPL099C	TBP	<1	0.045581526	0.14147039	0.006448436
chrXVI_222953_223119	YPL173W	TBP	<1	0.136427131	0.225196931	0.030722971
chrII_291768_292173	YBR025C	TBP	<1	0.100354233	1.594125238	0.159977216
chrV_171832_172185	YER009W	TBP	<1	0.409654615	0.276491544	0.113266037
chrVII_346835_347190	YGL086W	TBP	<1	0.969947845	0.134314686	0.13027824
chrVIII_423448_423787	YHR163W	TBP	<1	0.363984651	0.270227034	0.098358493
chrXIV_86008_86216	YNL290W	TBP	<1	0.702681547	0.176275576	0.123865595
chrII_779462_779673	YBR288C	TBP	<1	0.0248146	0.176102385	0.00436991
chrXI_417969_418286	YKL013C	TBP	<1	0.696309166	0.276901723	0.192809208
chrXII_327420_327619	YLR093C	TBP	<1	0.045257503	0.190122569	0.008604473
chrXV_960146_960427	YOR340C	TBP	<1	0.032844221	0.547674476	0.017987942
chrIX_83039_83354	YIL142W	TBP	<1	0.526141776	0.924294482	0.48630994
chrXII_781266_781700	YLR325C	TBP	<1	0.532495256	1.728984702	0.920676152
chrXVI_378304_378694	YPL090C	TBP	<1	0.086870237	1.710450167	0.148587211
chrII_170436_170600	YBL026W	TBP	<1	0.91560143	0.253661512	0.232252843
chrXV_400071_400415	YOR036W	TBP	<1	0.564008262	0.134394334	0.075799515
chrIII_65513_65830	YCL031C	TBP	<1	0.059230526	0.458962927	0.027184616
chrXIV_554867_555020	YNL039W	TBP	<1	0.07285542	0.149316748	0.010878534
chrIII_111659_111897	YCL002C	TBP	<1	0.437705054	0.068493039	0.029979749
chrIV_482238_482502	YDR017C	TBP	<1	0.641540746	0.365969654	0.234784445
chrIII_192985_193401	YCR036W	TBP	<1	0.809969487	0.141807196	0.114859502
chrIII_103322_103599	YCL011C	TBP	<1	0.873395125	0.253807588	0.22167431
chrIV_1219052_1219371	YDR370C	TBP	<1	0.357734184	0.068701178	0.02457676
chrIV_232476_232623	YDL128W	TBP	<1	0.744729296	0.224428301	0.167138331
chrXIV_251703_252210	YNL209W	TBP	<1	0.108203508	3.304511133	0.357559696
chrVIII_167409_167661	YHR028C	TBP	<1	0.818777892	0.266264979	0.218011878
chrXI_217114_217370	YKL120W	TBP	<1	0.057107036	0.895097912	0.051116389
chrXIV_31756_31928	YNL323W	TBP	<1	0.907620618	0.167014179	0.151585512
chrXVI_24886_25084	YPL273W	TBP	<1	0.721638614	0.412214024	0.297469557
chrIV_1492995_1493258	snR84	TBP	<1	0.902706995	0.285547892	0.257766079
chrVII_411248_411525	YGL048C	TBP	<1	0.535714265	0.587101257	0.314518518
chrXII_515040_515281	YLR180W	TBP	<1	0.348539336	0.50490528	0.175979351
chrXII_270829_270985	YLR068W	TBP	<1	0.058358947	0.204264343	0.011920652
chrXIII_451391_451538	YMR091C	TBP	<1	0.739889112	0.188777619	0.139674505
chrXIII_742671_742998	YMR235C	TBP	<1	0.705737086	0.496159113	0.350157886
chrXIII_841630_841951	YMR285C	TBP	<1	0.00570667	0.115740983	0.000660496
chrXIV_723031_723392	YNR053C	TBP	<1	0.47075322	0.79656332	0.374984748
chrXIV_107514_107660	YNL282W	TBP	<1	0.283993592	0.084100525	0.02388401
chrXIII_756151_756378	YMR243C	TBP	<1	0.37787429	0.370695252	0.140076205
chrXI_487379_487561	YKR024C	TBP	<1	0.944086493	0.305871158	0.288768829
chrII_558513_558659	YBR159W	TBP	<1	0.437488271	0.238698406	0.104427753
chrIV_267499_267699	YDL108W	TBP	<1	0.701066808	0.071903457	0.050409127
chrXII_136339_136635	YLL006W	TBP	<1	0.241974823	0.175270058	0.042410941
chrVIII_505403_505852	YHR203C	TBP	<1	0.023683183	1.455374598	0.034467903
chrXI_178285_178549	YKL142W	TBP	<1	0.969763529	0.502270799	0.487083902
chrXIV_613400_613674	YNL010W	TBP	<1	0.501039719	0.159781771	0.080057014
chrV_484317_484558	YER156C	TBP	<1	0.934179139	0.473189467	0.442043729
chrVII_478627_478870	YGL009C	TBP	<1	0.467852223	4.162022182	1.947211329
chrXIV_413387_413696	YNL112W	TBP	<1	0.160649598	1.322559442	0.212468642
chrXIV_191147_191307	YNL242W	TBP	<1	0.433566746	0.216456489	0.093848336
chrXI_605438_605588	YKR088C	TBP	<1	0.331818084	0.127752513	0.042390594
chrIV_399058_399430	YDL029W	TBP	<1	0.243364051	0.394383035	0.095978653
chrVIII_241450_241686	YHR072W-A	TBP	<1	0.103169656	1.748527132	0.180394943
chrIV_603824_604001	YDR080W	TBP	<1	0.657742033	0.10961112	0.072095841
chrX_472496_472834	YJR027W	TBP	<1	0.852786028	0.135500445	0.115552886
chrXI_271659_271907	YKL090W	TBP	<1	0.867217553	0.036600133	0.031740278
chrXII_766338_766556	YLR318W	TBP	<1	0.089081859	0.029658253	0.002642012
chrIV_979214_979391	YDR261C	TBP	<1	0.42325607	0.135131894	0.057195394
chrIV_1298177_1298332	YDR415C	TBP	<1	0.973258451	0.082792267	0.080578274
chrXIII_158238_158465	YML059C	TBP	<1	0.994652604	0.169529617	0.168623075
chrXI_275109_275268	YKL088W	TBP	<1	0.560385762	0.157975381	0.088527154
chrIV_1420245_1420441	YDR481C	TBP	<1	0.239292527	0.327183994	0.078292685
chrVII_1061595_1061771	YGR284C	TBP	<1	0.725250528	0.316413117	0.22947878
chrXII_498048_498226	YLR166C	TBP	<1	0.449781886	0.153583227	0.069078953
chrIV_814167_814549	YDR176W	TBP	<1	0.469079919	0.188705271	0.088517853
chrIX_216432_216696	YIL076W	TBP	<1	0.401860024	0.287382171	0.115487406
chrVII_73145_73347	YGL226W	TBP	<1	0.902375512	0.168769972	0.15229389
chrII_293922_294301	YBR026C	TBP	<1	0.690996676	0.226756927	0.156688283
chrIX_348518_348677	YIL004C	TBP	<1	0.332274237	0.072058299	0.023943116
chrXV_909142_909358	YOR317W	TBP	<1	0.671019064	0.694211769	0.465829331
chrXIII_858843_859119	YMR295C	TBP	<1	0.432214202	0.485696662	0.209924995
chrXIII_228673_229017	YML022W	TBP	<1	0.663604414	0.369101781	0.244937571
chrX_312720_312873	YJL069C	TBP	<1	0.182369325	0.408020623	0.074410446
chrXV_514243_514494	YOR100C	TBP	<1	0.917372975	0.079691547	0.073106872
chrIV_1095785_1096161	YDR316W-B	TBP	<1	0.667245436	0.1480028	0.098754193
chrXII_893441_893633	YLR386W	TBP	<1	0.052297274	0.171740715	0.008981571
chrVIII_486644_486797	YHR191C	TBP	<1	0.382404521	0.054087674	0.020683371
chrXIII_845397_845564	YMR288W	TBP	<1	0.547887699	0.164319057	0.09002839
chrXII_766338_766556	YLR316C	TBP	<1	0.027595786	0.070967744	0.001958411
chrV_303714_304168	YER073W	TBP	<1	0.312611038	1.033761421	0.323165231
chrXIII_724462_724612	YMR228W	TBP	<1	0.9869101	0.092924718	0.091708343
chrII_326060_326233	YBR044C	TBP	<1	0.828926939	0.185728017	0.153954957
chrIX_256957_257344	YIL052C	TBP	<1	0.60771793	0.747576626	0.45431572
chrXII_669654_669844	YLR262C-A	TBP	<1	0.028196206	0.388767614	0.010961772
chrIV_733932_734168	YDR140W	TBP	<1	0.25635774	0.075370574	0.01932183
chrVII_38785_39085	YGL245W	TBP	<1	0.756766913	0.371343618	0.281020564
chrXI_270586_270887	YKL091C	TBP	<1	0.829948305	0.076624092	0.063594035
chrIV_423500_423692	YDL018C	TBP	<1	0.523712249	0.084922987	0.044475208
chrVI_238259_238423	YFR041C	TBP	<1	0.487905606	0.157911891	0.077046097
chrXIII_477564_477820	YMR105C	TBP	<1	0.100370023	0.306589097	0.030772355
chrIV_1366819_1367005	YDR454C	TBP	<1	0.265468982	0.180435049	0.047899909
chrXIV_297622_297802	YNL182C	TBP	<1	0.829297498	0.307153238	0.254721412
chrVI_74942_75244	YFL031W	TBP	<1	0.653661094	2.414455461	1.578235597
chrVII_506742_507024	YGR007W	TBP	<1	0.798515081	0.160328454	0.128024688
chrXII_399481_399661	YLR129W	TBP	<1	0.186151455	0.781638816	0.145503203
chrII_760085_760332	YBR278W	TBP	<1	0.735920368	0.070100134	0.051588116
chrX_587369_587544	YJR088C	TBP	<1	0.751785749	0.20392334	0.153306661
chrXV_91412_91592	YOL122C	TBP	<1	0.643563032	0.146570032	0.094327054
chrXVI_659020_659176	YPR048W	TBP	<1	0.299604507	0.194869059	0.058383648
chrVIII_371583_371775	YHR133C	TBP	<1	0.923504262	0.194221618	0.179364492
chrVIII_164643_164942	YHR027C	TBP	<1	0.717546308	0.854778045	0.613342831
chrXI_374347_374498	YKL033W-A	TBP	<1	0.717136621	0.194230975	0.139290145
chrXV_544852_545041	YOR117W	TBP	<1	0.228172059	0.57111086	0.130311541
chrX_555715_555949	YJR064W	TBP	<1	0.571113963	0.798400794	0.455977841
chrV_144153_144338	YEL006W	TBP	<1	0.879450149	0.158543231	0.139430868
chrVI_264038_264207	YFR055W	TBP	<1	0.594678027	0.04898693	0.029131451
chrII_657601_657759	YBR216C	TBP	<1	0.918145146	0.110735474	0.101671238
chrIII_143469_143637	YCR016W	TBP	<1	0.253988408	0.254443726	0.064625757
chrIV_778858_779068	YDR161W	TBP	<1	0.218470488	0.169568799	0.037045778
chrIV_1480253_1480437	YDR519W	TBP	<1	0.696212682	0.160103797	0.111466294
chrXV_379536_379866	YOR026W	TBP	<1	0.673504142	0.086870794	0.05850784
chrVII_23667_24044	YGL253W	TBP	<1	0.731745176	2.822382266	2.065264609
chrXI_154836_154988	YKL157W	TBP	<1	0.788993183	0.392589034	0.309750072
chrXVI_22772_22946	YPL274W	TBP	<1	0.283160935	0.204911306	0.058022877
chrXVI_348261_348473	YPL108W	TBP	<1	0.260619594	0.07822167	0.0203861
chrII_634960_635175	YBR207W	TBP	<1	0.656292696	0.36623373	0.240356522
chrVII_617268_617441	YGR062C	TBP	<1	0.746779903	0.098896395	0.07385384
chrXIII_551097_551470	YMR142C	TBP	<1	0.631145508	1.461066084	0.922145296
chrXIV_715391_716696	snR49	TBP	<1	0.527284865	0.184276349	0.09716613
chrIV_969620_969892	YDR256C	TBP	<1	0.087772475	0.252866858	0.02219475
chrII_40661_40847	YBL097W	TBP	<1	0.001272528	0.088224811	0.000112269
chrXVI_643684_643834	YPR036W	TBP	<1	0.706514348	0.539725203	0.3813236
chrIII_224244_224401	YCR060W	TBP	<1	0.797080357	0.092668137	0.073863952
chrXII_208599_208770	YLR033W	TBP	<1	0.359213689	0.178394073	0.064081593
chrXIII_225573_226052	YML024W	TBP	<1	0.67806456	1.285570804	0.871700001
chrV_208440_208658	YER026C	TBP	<1	0.365930071	0.260825125	0.095443756
chrXIV_323536_323744	YNL166C	TBP	<1	0.800886566	0.153902114	0.123258136
chrXV_631725_631927	YOR157C	TBP	<1	0.987030275	0.28246436	0.278800875
chrXI_340533_340707	YKL052C	TBP	<1	0.713546583	0.125250033	0.089371733
chrIV_836219_836473	YDR188W	TBP	<1	0.874167242	1.045890348	0.914283081
chrII_532107_532403	YBR143C	TBP	<1	0.719879046	0.95168138	0.685095484
chrXI_599657_599851	YKR085C	TBP	<1	0.326580348	0.123106799	0.040204261
chrXV_31605_31753	YOL155C	TBP	<1	0.385049627	0.034136211	0.013144135
chrV_525804_525996	YER170W	TBP	<1	0.098580315	0.115288378	0.011365165
chrVIII_491740_491974	YHR196W	TBP	<1	0.581178776	0.323714256	0.188135855
chrIX_312743_312920	YIL021W	TBP	<1	0.756192083	0.311636653	0.23565717
chrVI_149865_150020	YFR002W	TBP	<1	0.274525796	0.449047342	0.123275079
chrXV_490785_491015	YOR089C	TBP	<1	0.444617775	0.208893717	0.09287786
chrXVI_52639_52847	YPL259C	TBP	<1	0.895606278	0.199408668	0.178591655
chrIV_1359640_1360060	YDR450W	TBP	<1	0.921282576	0.954399492	0.879271622
chrIV_1321987_1322278	YDR427W	TBP	<1	0.765862988	0.611215472	0.468107308
chrIV_404948_405108	YDL027C	TBP	<1	0.766721522	0.074133253	0.056839561
chrVI_173871_174025	YFR014C	TBP	<1	0.838229699	0.23230719	0.194726786
chrII_605965_606432	YBR191W	TBP	<1	0.85919871	1.143476627	0.982473643
chrI_58363_58701	YAL044C	TBP	<1	0.927692772	0.201892034	0.187293781
chrXII_111523_111767	YLL018C	TBP	<1	0.583438503	0.781335165	0.455861019
chrXVI_375352_375510	YPL091W	TBP	<1	0.508936457	0.621927813	0.316521738
chrII_310256_310509	YBR036C	TBP	<1	0.514943169	0.494107904	0.25443749
chrIV_940777_940994	YDR238C	TBP	<1	0.267851514	0.779423873	0.208769865
chrVIII_4418_4803	YHL049C	TBP	<1	0.68774091	0.029765635	0.020471045
chrVIII_227122_227299	YHR064C	TBP	<1	0.557725543	0.737203272	0.411157095
chrVIII_371583_371775	YHR134W	TBP	<1	0.111669099	0.062948387	0.00702939
chrIV_618292_618457	YDR087C	TBP	<1	0.316305042	0.236383023	0.074769142
chrXIV_62853_63170	YNL302C	TBP	<1	0.740989302	1.021632417	0.757018691
chrII_484490_484652	YBR122C	TBP	<1	0.546611989	0.381652264	0.208615703
chrIV_485282_485584	YDR019C	TBP	<1	0.179713881	0.186777755	0.033566555
chrIV_117405_117785	YDL191W	TBP	<1	0.105317101	1.003275089	0.105662024
chrIV_1507840_1508032	YDR536W	TBP	<1	0.288582891	0.427660565	0.123415522
chrVII_217370_217541	YGL151W	TBP	<1	0.108823203	0.226621845	0.024661715
chrIV_239412_239934	YDL125C	TBP	<1	0.596525706	0.9902914	0.590734276
chrXIV_122156_122318	YNL274C	TBP	<1	0.197205629	0.061495086	0.012127177
chrVII_617751_618030	YGR063C	TBP	<1	0.501105937	0.185907666	0.093159435
chrVII_448480_448722	YGL026C	TBP	<1	0.824721835	0.646268095	0.532991409
chrXIV_302363_302863	YNL178W	TBP	<1	0.092054422	1.663090678	0.153094851
chrXIII_223698_224087	YML026C	TBP	<1	0.276655831	1.517818663	0.419913384
chrXV_1028441_1028937	YOR369C	TBP	<1	0.147885439	2.358015247	0.34871612
chrIII_106845_107071	YCL005W-A	TBP	<1	0.680615984	0.528064857	0.359409382
chrII_242492_242771	YBR002C	TBP	<1	0.487544647	0.110104084	0.053680657
chrXI_526587_526820	YKR048C	TBP	<1	0.241415621	0.627460881	0.151478859
chrV_192602_192863	YER019W	TBP	<1	0.360150333	0.169349293	0.060991204
chrX_104802_105097	YJL167W	TBP	<1	0.360695231	0.666288526	0.240327094
chrVII_393825_394019	YGL058W	TBP	<1	0.871892384	0.376174199	0.327983419
chrIX_415545_415813	YIR032C	TBP	<1	0.730156581	0.034439562	0.025146273
chrI_36313_36579	YAL059W	TBP	<1	0.210062805	0.271811499	0.057097486
chrIV_1108427_1108692	YDR320C-A	TBP	<1	0.08434011	0.40813979	0.034422555
chrII_410918_411065	YBR084W	TBP	<1	0.47190585	0.637347302	0.30076792
chrVII_76705_76958	YGL225W	TBP	<1	0.305780002	0.463006417	0.141578103
chrXVI_459822_459979	YPL051W	TBP	<1	0.521025638	0.082468705	0.04296831
chrXV_255139_255411	YOL038W	TBP	<1	0.526816593	0.406725817	0.214269909
chrXVI_181250_181433	YPL193W	TBP	<1	0.566383476	0.157106665	0.088982619
chrIV_827305_827525	YDR181C	TBP	<1	0.447825922	0.098535094	0.044126569
chrII_724237_724408	YBR254C	TBP	<1	0.652744704	0.082987221	0.054169469
chrX_75153_75570	YJL190C	TBP	<1	0.323012597	1.192426066	0.385168641
chrXV_505536_505931	YOR096W	TBP	<1	0.211874283	1.189028523	0.251924566
chrXV_836310_836669	YOR273C	TBP	<1	0.673688008	0.466912635	0.314553443
chrIV_657424_657625	YDR101C	TBP	<1	0.403766557	0.812045102	0.327876655
chrXII_730694_730840	YLR301W	TBP	<1	0.349599339	0.187067261	0.065398591
chrVII_316519_316947	snR82	TBP	<1	0.735613832	0.141097248	0.103793087
chrIV_808137_808400	YDR172W	TBP	<1	0.3926105	2.076757539	0.815356815
chrX_146942_147151	YJL143W	TBP	<1	0.397878896	0.461462932	0.183606362
chrVII_472699_472904	YGL012W	TBP	<1	0.98456973	0.236937829	0.233281814
chrX_68737_68931	YJL196C	TBP	<1	0.772554734	0.12257002	0.094692049
chrVII_999090_999292	YGR253C	TBP	<1	0.313037808	0.48885728	0.153030811
chrXV_747232_747434	YOR215C	TBP	<1	0.914265016	0.173990566	0.159073488
chrIV_847863_848130	YDR194C	TBP	<1	0.807498405	0.700391265	0.56556483
chrXVI_202507_202666	YPL183C	TBP	<1	0.352837003	0.470248114	0.165920935
chrXV_207152_207299	YOL064C	TBP	<1	0.241929496	0.190565577	0.046103434
chrXI_551459_551755	YKR057W	TBP	<1	0.360916707	1.135567712	0.40984536
chrXIV_687500_687670	YNR033W	TBP	<1	0.608358289	0.26987384	0.164179987
chrXVI_281435_281694	snR17b	TBP	<1	0.630556971	0.271311011	0.171077049
chrII_592601_593040	YBR181C	TBP	<1	0.865872593	1.674005978	1.449475897
chrVII_49393_49616	YGL238W	TBP	<1	0.922514917	0.694945374	0.641097474
chrXIII_732236_732499	YMR230W	TBP	<1	0.391963152	0.691505281	0.271044589
chrXII_40330_40588	YLL050C	TBP	<1	0.141488633	0.325714665	0.046084923
chrXII_1027857_1028019	YLR447C	TBP	<1	0.945118691	0.252156188	0.238317526
chrXIV_304572_304747	YNL177C	TBP	<1	0.242932135	0.209593012	0.050916878
chrXI_375313_375511	YKL033W	TBP	<1	0.5562913	0.099882019	0.055563498
chrX_434595_434792	YJL002C	TBP	<1	0.662705943	0.34319504	0.227437393
chrX_638932_639103	YJR113C	TBP	<1	0.498425297	0.335933559	0.167437784
chrXIV_668158_668371	YNR020C	TBP	<1	0.115573309	0.102554086	0.011852515
chrXIV_331080_331478	YNL162W	TBP	<1	0.627150474	2.053590811	1.28791045
chrII_728050_728237	YBR256C	TBP	<1	0.255480226	0.224908509	0.057459677
chrV_234815_234974	YER042W	TBP	<1	0.235754756	0.053621285	0.012641473
chrXIII_262607_262845	YML004C	TBP	<1	0.353329598	0.338451556	0.119584952
chrV_201970_202330	YER024W	TBP	<1	0.307204691	0.282462271	0.086773735
chrXIII_762932_763374	snR86	TBP	<1	0.770762424	0.437012871	0.3368331
chrXIV_694723_695001	YNR036C	TBP	<1	0.228400683	0.319817419	0.073046517
chrIV_307650_308007	YDL083C	TBP	<1	0.460328263	2.455296511	1.130242378
chrIX_89667_89842	YIL138C	TBP	<1	0.838026572	0.383502497	0.321385283
chrX_608096_608435	YJR094W-A	TBP	<1	0.460374379	2.010185547	0.925437923
chrIV_155594_155761	YDL171C	TBP	<1	0.834266782	0.5485071	0.457601253
chrXII_902593_902801	YLR389C	TBP	<1	0.330269789	0.309185492	0.102114627
chrIV_790207_790373	YDR168W	TBP	<1	0.771667133	0.224535079	0.173266341
chrVIII_117650_117902	YHR006W	TBP	<1	0.179693265	0.21080674	0.037880551
chrXII_177458_177682	YLR017W	TBP	<1	0.992752631	0.276646742	0.274641781
chrX_5996_6331	YJL225C	TBP	<1	0.121383014	0.841422869	0.102134444
chrIV_1525809_1526765	YDR545W	TBP	<1	0.037453264	0.363453774	0.01361253
chrIV_217394_217742	YDL136W	TBP	<1	0.576633699	0.892355181	0.514562069
chrXII_856098_856725	YLR367W	TBP	<1	0.446986652	0.674050012	0.301291358
chrVIII_104080_104414	YHL001W	TBP	<1	0.391443264	1.234900407	0.483393446
chrIV_971417_971579	YDR257C	TBP	<1	0.613949181	0.26501816	0.162707682
chrX_702820_703364	YJR145C	TBP	<1	0.728807719	1.726753543	1.258471311
chrIV_43822_44260	YDL229W	TBP	<1	0.144196655	3.248688892	0.46845007
chrVII_1082609_1082892	YGR295C	TBP	<1	0.053911	0.119776935	0.006457294
chrXII_1072031_1072941	YLR467W	TBP	<1	0.95509577	0.348194283	0.332558887
chrII_782472_782674	YBR290W	TBP	<1	0.569352347	0.161451015	0.091922514
chrXIII_413396_413577	YMR074C	TBP	<1	0.011369919	0.082021812	0.000932581
chrVII_846329_846503	YGR174C	TBP	<1	0.115653129	0.17290523	0.019997031
chrII_386195_386359	YBR074W	TBP	<1	0.952523705	0.259463858	0.247145475
chrII_375372_376017	YBR068C	TBP	<1	0.727278803	1.510922425	1.098861853
chrIV_1238769_1238938	YDR381C-A	TBP	<1	0.492364404	0.119522792	0.058848768
chrXVI_718449_719651	snR70	TBP	<1	0.67214035	0.031613966	0.021249022
chrV_462186_462992	YER146W	TBP	<1	0.73502562	0.209845687	0.154241956
chrXV_779149_779649	YOR234C	TBP	<1	0.814393227	1.403310587	1.142846638
chrIV_556099_556816	YDR050C	TBP	<1	0.308703397	2.196035033	0.677923475
chrXVI_821379_822114	snR45	TBP	<1	0.698768786	0.088475524	0.061823934
chrXIII_178094_178480	YML049C	TBP	<1	0.976707599	0.24927526	0.243469041
chrIII_176900_177509	snR65	TBP	<1	0.170426716	0.02426021	0.004134588
chrXV_58688_58873	YOL140W	TBP	<1	0.628090405	0.218035317	0.136945891
chrIII_104148_104506	YCL010C	TBP	<1	0.734195536	0.085633746	0.062871914
chrII_811339_811572	YBR302C	TBP	<1	0.939113242	0.041922101	0.0393696
chrV_342775_342990	YER092W	TBP	<1	0.166307634	0.105941026	0.017618801
chrXIII_7172_7380	YML132W	TBP	<1	0.280295154	0.086014297	0.024109391
chrXIV_8256_8470	YNL336W	TBP	<1	0.425265706	0.150100654	0.063832661
chrXII_573805_573962	YLR218C	TBP	<1	0.837293498	0.073690901	0.061700912
chrXI_397138_397287	YKL022C	TBP	<1	0.151504726	0.196555217	0.029779044
chrXV_407743_408451	snR9	TBP	<1	0.67361828	0.359867232	0.242413146
chrII_306940_307667	snR161	TBP	<1	0.571032705	0.01559102	0.008902982
chrXII_898890_899573	snR34	TBP	<1	0.40640328	0.205939764	0.083694596
chrXIII_625944_626860	snR83	TBP	<1	0.409689947	0.449401887	0.184115435
chrXIII_67495_68261	snR85	TBP	<1	0.998119548	0.057578412	0.057470139
chrXV_1017456_1017728	YOR361C	TBP	<1	0.750275056	1.384920524	1.039071324
chrXII_198006_199700	snR30	TBP	<1	0.997820341	1.037784078	1.035522063
chrVIII_382332_383030	YHR141C	TBP	<1	0.40818304	2.14729021	0.876487445
chrXV_787004_787181	YOR241W	TBP	<1	0.19486835	0.233189054	0.045441166
chrXVI_165935_166089	YPL203W	TBP	3.382360502	3.382360502	0.149369452	0.505221335
chrXII_503995_504711	YLR174W	TBP	3.367139459	3.367139459	0.8152158	2.744945288
chrII_135510_135900	YBL045C	TBP	2.00719236	2.00719236	1.776996175	3.566773146
chrII_23755_24061	YBL102W	TBP	1.182869418	1.182869418	0.160592762	0.189960267
chrI_164160_164589	YAR009C	TBP	1.388787132	1.388787132	0.101674082	0.141203657
chrX_236434_236615	YJL101C	TBP	3.565462717	3.565462717	1.192566043	4.252049764
chrIII_298495_299045	YCR098C	TBP	1.285400281	1.285400281	0.488997181	0.628557114
chrVII_793133_793300	YGR150C	TBP	2.731547902	2.731547902	0.192685682	0.52633017
chrXV_653916_654170	YOR171C	TBP	5.630934048	5.630934048	0.400161163	2.253281117
chrXVI_404131_404351	YPL082C	TBP	3.690400504	3.690400504	0.752495244	2.777008828
chrIV_416565_417166	YDL020C	TBP	1.863394876	1.863394876	1.160297834	2.162093039
chrVII_123252_123668	YGL200C	TBP	2.127104472	2.127104472	0.253948044	0.54017402
chrXII_641191_641426	YLR251W	TBP	3.58703817	3.58703817	0.034768333	0.124715338
chrV_27268_27742	YEL065W	TBP	1.930255039	1.930255039	0.897533307	1.732468189
chrXIV_80358_80643	YNL293W	TBP	2.485318244	2.485318244	0.083455822	0.207414277
chrIV_651008_651517	YDR098C-B	TBP	3.608863286	3.608863286	0.096451957	0.348081926
chrVII_123252_123668	YGL198W	TBP	2.127104472	2.127104472	0.201300431	0.428187047
chrX_316446_316760	YJL063C	TBP	2.615309348	2.615309348	0.225612635	0.590046833
chrXIV_593010_593196	YNL021W	TBP	1.301300686	1.301300686	0.154163917	0.200613611
chrXIII_213874_214227	YML032C	TBP	1.687062157	1.687062157	0.208722148	0.352127237
chrXIII_497491_497674	YMR115W	TBP	3.4830875	3.4830875	0.222364197	0.774513955
chrII_237489_237682	YBL001C	TBP	2.728007249	2.728007249	0.178959031	0.488201534
chrXVI_159691_159888	YPL207W	TBP	3.655547487	3.655547487	0.400806338	1.465166602
chrXIV_365786_366042	YNL138W-A	TBP	2.023090094	2.023090094	0.092414469	0.186962797
chrV_349293_349623	YER094C	TBP	1.554445404	1.554445404	0.389161434	0.604930202
chrXIV_276262_276532	YNL192W	TBP	1.615304003	1.615304003	0.214443766	0.346391874
chrVII_589623_589820	YGR048W	TBP	2.719273248	2.719273248	0.162820469	0.442753346
chrVI_229174_229393	YFR037C	TBP	1.43449216	1.43449216	0.375691331	0.538926269
chrVI_229174_229393	YFR038W	TBP	1.43449216	1.43449216	0.162340758	0.232876545
chrIII_52419_52679	YCL039W	TBP	1.670636311	1.670636311	0.032682435	0.054600463
chrV_204933_205378	YER025W	TBP	1.402679159	1.402679159	1.287917751	1.806535388
chrVIII_181701_182071	YHR037W	TBP	1.785689576	1.785689576	0.390915082	0.698052987
chrXIV_491323_491542	YNL071W	TBP	3.233698258	3.233698258	0.424471019	1.372611195
chrXV_657099_657248	YOR173W	TBP	10.41700507	10.41700507	0.042017813	0.437699771
chrXIV_76519_76825	YNL297C	TBP	3.77495967	3.77495967	0.691245442	2.609423666
chrXIV_372124_372506	YNL135C	TBP	3.418625729	3.418625729	0.27512755	0.940558121
chrVIII_369786_370142	YHR132W-A	TBP	1.554423294	1.554423294	0.226666576	0.352335806
chrXVI_794671_795079	YPR132W	TBP	1.912950028	1.912950028	0.881361218	1.685999967
chrX_528449_528676	YJR049C	TBP	3.387673968	3.387673968	0.10855985	0.367765378
chrVI_106173_106469	YFL016C	TBP	3.189083708	3.189083708	1.372939114	4.378417761
chrIV_314736_314923	YDL079C	TBP	1.748852998	1.748852998	0.219185062	0.383322453
chrVII_527332_527488	YGR020C	TBP	2.242291176	2.242291176	0.225714314	0.506117215
chrVII_822907_823284	YGR161C-D	TBP	1.226573992	1.226573992	0.080394681	0.098610025
chrXIII_146166_146637	YML063W	TBP	1.440606412	1.440606412	1.767003286	2.545556264
chrXII_377235_377399	YLR114C	TBP	1.471278648	1.471278648	0.248861003	0.36614388
chrXIII_135307_135539	YML069W	TBP	1.444223811	1.444223811	0.261142341	0.377147987
chrX_442486_442764	YJR003C	TBP	1.1780254	1.1780254	0.124476028	0.146635923
chrXIII_216263_216471	YML030W	TBP	2.064174193	2.064174193	0.118496698	0.244597826
chrIX_382438_382683	YIR016W	TBP	3.138414271	3.138414271	0.337575193	1.059450803
chrXII_1018757_1019157	YLR441C	TBP	1.587977716	1.587977716	1.528528309	2.427268893
chrXIV_693959_694229	YNR035C	TBP	2.178755331	2.178755331	0.355966854	0.775564681
chrXIII_219828_220353	YML028W	TBP	2.63930854	2.63930854	1.064112775	2.808521935
chrIV_147469_147799	YDL174C	TBP	1.714416351	1.714416351	1.638977161	2.809889244
chrX_23009_23184	YJL217W	TBP	3.765478705	3.765478705	0.070756609	0.266432504
chrXIV_400461_400662	YNL121C	TBP	1.401849887	1.401849887	0.600159984	0.841334206
chrXIII_539992_540155	YMR135C	TBP	3.069711824	3.069711824	0.177912318	0.546139546
chrXI_618561_618971	YKR094C	TBP	2.474604895	2.474604895	1.316824227	3.258619678
chrXI_82823_83039	YKL190W	TBP	1.263991618	1.263991618	0.137528563	0.173834951
chrXII_759385_759554	YLR312W-A	TBP	3.592942872	3.592942872	0.293630133	1.054996293
chrV_194359_194729	YER019C-A	TBP	1.26475465	1.26475465	0.401918803	0.508328675
chrXIV_283843_284182	YNL189W	TFIIA	<1	0.598371779	1.684305918	1.007841129
chrXI_417774_418352	YKL012W	TFIIA	<1	0.913878408	0.125886124	0.115044611
chrVII_245100_245411	YGL140C	TFIIA	<1	0.048024772	0.378418206	0.018173448
chrXII_253079_254154	YLR056W	TFIIA	<1	0.818095385	0.837292609	0.68498522
chrXVI_609952_610532	YPR024W	TFIIA	<1	0.847412111	0.786680009	0.666642167
chrXI_216855_217369	YKL120W	TFIIA	<1	0.082041469	0.895097912	0.073435148
chrV_484256_484886	YER156C	TFIIA	<1	0.04272917	0.473189467	0.020218993
chrVI_131340_131818	YFL004W	TFIIA	<1	0.260889105	0.577903547	0.150768739
chrVIII_488120_488749	YHR194W	TFIIA	<1	0.065681499	0.072065191	0.00473335
chrXI_188686_189036	YKL135C	TFIIA	<1	0.437548548	0.445375001	0.194873185
chrII_628737_629165	YBR203W	TFIIA	<1	0.540200794	0.383674875	0.207261472
chrV_484256_484886	YER157W	TFIIA	<1	0.254492729	0.13511464	0.034385694
chrXVI_373484_373674	YPL092W	TFIIA	<1	0.727781078	0.062268887	0.045318118
chrXV_830613_830960	YOR270C	TFIIA	<1	0.20615786	0.974720687	0.200946331
chrIII_77530_78732	YCL025C	TFIIA	<1	0.586465526	0.826363585	0.484633755
chrXVI_609952_610532	YPR023C	TFIIA	<1	0.913545978	0.263622706	0.240831463
chrVI_44331_44874	YFL045C	TFIIA	<1	0.206966601	0.785170738	0.162504119
chrIV_1328302_1329056	YDR430C	TFIIA	<1	0.831817157	0.228625015	0.19017421
chrXI_237115_237539	YKL106W	TFIIA	<1	0.308908746	0.281490107	0.086954756
chrIV_1416824_1417331	YDR479C	TFIIA	<1	0.518944717	0.055884475	0.029000953
chrXV_784382_784923	YOR239W	TFIIA	<1	0.224278108	0.269463807	0.060434833
chrX_316333_317018	YJL063C	TFIIA	<1	0.971871673	0.225612635	0.219266529
chrIX_211952_212643	YIL078W	TFIIA	<1	0.930722187	1.040687025	0.968590504
chrXIII_914529_914940	YMR319C	TFIIA	<1	0.359251855	0.09007309	0.032358925
chrVII_114700_115005	YGL203C	TFIIA	<1	0.572114155	0.322830463	0.184695878
chrIX_82920_83537	YIL143C	TFIIA	<1	0.700331719	0.391580556	0.274236284
chrIX_148733_149056	YIL115C	TFIIA	<1	0.574071634	0.415026375	0.238254869
chrII_770397_770794	YBR283C	TFIIA	<1	0.163281451	0.661559606	0.108020412
chrIV_998256_998738	YDR264C	TFIIA	<1	0.452525864	0.374256183	0.169360602
chrXV_421662_421985	YOR048C	TFIIA	<1	0.077046069	0.380640044	0.029326819
chrIV_1229420_1230143	YDR378C	TFIIA	<1	0.412680361	0.163387387	0.067426766
chrIII_154916_155383	YCR020W-B	TFIIA	<1	0.592192824	0.4406769	0.260965698
chrII_193695_194210	YBL015W	TFIIA	<1	0.150685687	1.058944591	0.159567793
chrVIII_480640_481003	YHR187W	TFIIA	<1	0.342424187	0.122234626	0.041856092
chrXV_544590_545132	YOR117W	TFIIA	<1	0.567681102	0.57111086	0.324208842
chrIII_151913_152144	YCR018C-A	TFIIA	<1	0.759939347	0.014640167	0.011125639
chrXVI_299445_299892	YPL134C	TFIIA	<1	0.435099426	0.532280353	0.231594876
chrXI_571367_571525	YKR069W	TFIIA	<1	0.020467952	0.069993708	0.001432628
chrX_700613_700935	YJR143C	TFIIA	<1	0.125038274	0.349542226	0.043706157
chrXVI_243996_244378	YPL162C	TFIIA	<1	0.99680625	0.051663394	0.051498394
chrVIII_160542_160826	YHR026W	TFIIA	<1	0.064622853	0.198886979	0.012852644
chrXI_291115_291472	YKL077W	TFIIA	<1	0.826884283	0.612672528	0.506609284
chrXVI_218232_218711	YPL175W	TFIIA	<1	0.40182967	0.20006157	0.080390675
chrVIII_345674_345896	YHR118C	TFIIA	<1	0.967086831	0.232719083	0.225059561
chrII_74921_75282	YBL079W	TFIIA	<1	0.630461032	0.84491231	0.532684287
chrVII_417169_417482	YGL043W	TFIIA	<1	0.102921613	0.287528894	0.029592938
chrIV_814138_814478	YDR175C	TFIIA	<1	0.66940788	0.233239001	0.156132025
chrVI_210037_210400	YFR028C	TFIIA	<1	0.532234583	0.280991884	0.149553598
chrXII_1022205_1022598	YLR442C	TFIIA	<1	0.555322768	0.130188342	0.07229655
chrVII_269049_269401	YGL129C	TFIIA	<1	0.543849953	0.236373815	0.128551888
chrXIII_325538_325914	YMR027W	TFIIA	<1	0.54976344	0.215650647	0.118556842
chrIV_835982_836560	YDR188W	TFIIA	<1	0.062693717	1.045890348	0.065570754
chrXV_43444_43647	YOL151W	TFIIA	<1	0.5744299	1.161665917	0.667295636
chrXII_1014108_1014540	YLR438C-A	TFIIA	<1	0.895916577	0.372966527	0.334146894
chrXIII_355066_355409	YMR044W	TFIIA	<1	0.06885242	0.110235531	0.007589983
chrXV_394564_394773	YOR033C	TFIIA	<1	0.054692249	0.094779564	0.005183707
chrXVI_944234_944683	YPR204W	TFIIA	<1	0.867672099	0.38848884	0.337080927
chrIV_814138_814478	YDR176W	TFIIA	<1	0.822907274	0.188705271	0.15528694
chrXIV_701601_701995	YNR041C	TFIIA	<1	0.576026215	0.16156263	0.09306431
chrXV_507479_507809	YOR097C	TFIIA	<1	0.683633311	0.053608739	0.03664872
chrIV_1149499_1149710	YDR338C	TFIIA	<1	0.607272509	0.13931491	0.084602115
chrX_554751_555223	YJR062C	TFIIA	<1	0.6727657	0.165008283	0.111011913
chrX_587327_587692	YJR088C	TFIIA	<1	0.243899285	0.20392334	0.049736757
chrXVI_876571_876960	YPR166C	TFIIA	<1	0.952924082	0.155499586	0.1481793
chrXV_712585_712872	YOR195W	TFIIA	<1	0.930452809	0.189942718	0.176732735
chrXV_233548_234874	snR81	TFIIA	<1	0.699560184	0.064846946	0.045364341
chrXV_840993_841403	YOR276W	TFIIA	<1	0.973353289	0.728238008	0.70883286
chrXVI_713004_713319	YPR088C	TFIIA	<1	0.053230101	0.359563141	0.019139582
chrIII_252497_252924	YCR079W	TFIIA	<1	0.598711758	0.111875258	0.066981032
chrIV_316300_316741	YDL078C	TFIIA	<1	0.746832557	0.320836172	0.239610899
chrIV_979200_979483	YDR261C	TFIIA	<1	0.841605971	0.135131894	0.113727809
chrV_404190_404778	YER122C	TFIIA	<1	0.827447644	0.479903645	0.397095141
chrXIII_645323_645725	YMR191W	TFIIA	<1	0.468858949	0.138223827	0.064807478
chrI_69462_69848	YAL039C	TFIIA	<1	0.982960483	0.447270336	0.439649065
chrXII_837151_837823	YLR354C	TFIIA	<1	0.401955618	0.741660058	0.298114427
chrXVI_408559_409189	YPL078C	TFIIA	<1	0.766161544	1.366222825	1.04674739
chrXIII_392456_392833	YMR060C	TFIIA	<1	0.092016975	0.094666771	0.00871095
chrVII_334593_334919	YGL093W	TFIIA	<1	0.800878619	0.12807973	0.102576317
chrIV_1177998_1178607	YDR350C	TFIIA	<1	0.629337637	0.161835927	0.10184944
chrII_571212_571443	YBR166C	TFIIA	<1	0.635966024	0.176308528	0.112126233
chrXI_271566_271933	YKL090W	TFIIA	<1	0.901820532	0.036600133	0.033006751
chrXV_52746_53082	YOL145C	TFIIA	<1	0.819579195	0.419200128	0.343567704
chrVII_478567_478988	YGL009C	TFIIA	<1	0.498934362	4.162022182	2.076575883
chrXIII_742653_743066	YMR235C	TFIIA	<1	0.271743651	0.496159113	0.134828089
chrXI_547933_548160	YKR054C	TFIIA	<1	0.891496706	0.399817588	0.356436063
chrIV_1127535_1127894	YDR329C	TFIIA	<1	0.833702246	0.169049771	0.140937174
chrVII_152796_152995	YGL186C	TFIIA	<1	0.294808608	0.136012242	0.04009758
chrII_245579_245992	YBR005W	TFIIA	<1	0.190586479	0.158275697	0.030165208
chrXII_363866_364127	YLR107W	TFIIA	<1	0.016338709	0.089949007	0.001469651
chrXIII_266965_267152	YML001W	TFIIA	<1	0.805444491	0.234410123	0.188804342
chrIV_789194_789476	YDR166C	TFIIA	<1	0.132828836	0.238572863	0.031689356
chrIX_276212_276608	YIL041W	TFIIA	<1	0.090229409	0.320350197	0.028905009
chrXV_1000743_1001139	YOR353C	TFIIA	<1	0.501389092	0.114574081	0.057446194
chrIV_789194_789476	YDR167W	TFIIA	<1	0.276608402	0.128599947	0.035571826
chrVIII_371545_371874	YHR133C	TFIIA	<1	0.847026282	0.194221618	0.164510815
chrVII_494192_494617	YGL002W	TFIIA	<1	0.331605426	0.126664215	0.042002541
chrXI_599627_599862	YKR086W	TFIIA	<1	0.867115064	0.135767758	0.117726268
chrII_582107_582485	YBR175W	TFIIA	<1	0.174981068	0.051962215	0.009092404
chrXII_278610_278893	YLR072W	TFIIA	<1	0.904128182	0.067640137	0.061155354
chrXIII_392456_392833	YMR061W	TFIIA	<1	0.841076006	0.175194485	0.147351878
chrXII_442742_442950	YLR151C	TFIIA	<1	0.615962868	0.064925953	0.039991976
chrXVI_218232_218711	YPL176C	TFIIA	<1	0.925364246	0.156467729	0.144789642
chrXVI_582395_583290	YPR010C-A	TFIIA	<1	0.124601448	1.504152359	0.187419563
chrVIII_470546_471155	YHR183W	TFIIA	<1	0.180238776	1.864793823	0.336108157
chrXIII_605612_606131	YMR172W	TFIIA	<1	0.988289056	0.061932251	0.061206966
chrIII_23335_23637	YCL059C	TFIIA	<1	0.70150294	0.27048895	0.189748794
chrX_700613_700935	YJR144W	TFIIA	<1	0.798163362	0.188978872	0.150836012
chrXIV_699400_699764	YNR040W	TFIIA	<1	0.374294538	0.182844186	0.06843758
chrV_251528_251715	YER049W	TFIIA	<1	0.886694893	0.45010025	0.399101593
chrX_246211_246556	YJL096W	TFIIA	<1	0.136536655	0.163269275	0.022292241
chrV_267898_268536	YER056C	TFIIA	<1	0.902348143	1.290371734	1.164364538
chrXII_246895_247265	YLR051C	TFIIA	<1	0.858976501	0.179634229	0.154301582
chrXII_958080_958315	YLR418C	TFIIA	<1	0.826340177	0.240778897	0.198965276
chrXI_451132_451506	YKR006C	TFIIA	<1	0.935098415	0.210227615	0.19658351
chrIII_147466_148002	YCR017C	TFIIA	<1	0.39451383	0.343348964	0.135455915
chrV_553880_554256	YER183C	TFIIA	<1	0.23387004	0.107726617	0.025194028
chrV_144089_144366	YEL006W	TFIIA	<1	0.944326818	0.158543231	0.149716625
chrVII_671813_672360	YGR094W	TFIIA	<1	0.658215224	1.079610581	0.71061612
chrXVI_599459_600082	YPR020W	TFIIA	<1	0.15953237	1.030533027	0.164403376
chrIV_232384_232722	YDL128W	TFIIA	<1	0.953864346	0.224428301	0.214074154
chrIII_166289_166582	YCR026C	TFIIA	<1	0.955994084	0.239852593	0.22929766
chrII_779403_779712	YBR288C	TFIIA	<1	0.422880963	0.176102385	0.074470346
chrXII_680966_681215	YLR270W	TFIIA	<1	0.202141049	0.105430912	0.021311915
chrVII_729558_729968	YGR119C	TFIIA	<1	0.922069809	0.381372172	0.351651766
chrVI_47718_47952	YFL042C	TFIIA	<1	0.576818515	0.140078227	0.080799715
chrX_305864_306042	YJL072C	TFIIA	<1	0.143639499	0.120971497	0.017376285
chrXI_161271_161595	YKL155C	TFIIA	<1	0.365084786	0.13983805	0.051052745
chrIV_940722_941089	YDR238C	TFIIA	<1	0.053309554	0.779423873	0.041550739
chrIV_1036996_1037213	YDR288W	TFIIA	<1	0.115565963	0.073058917	0.008443124
chrIV_856089_856365	YDR201W	TFIIA	<1	0.725683933	0.053233739	0.038630869
chrIV_887013_887271	YDR212W	TFIIA	<1	0.168146602	0.554153463	0.093179022
chrXIV_674687_674868	YNR026C	TFIIA	<1	0.958449034	0.211206102	0.202430284
chrXIII_58678_58870	YML105C	TFIIA	<1	0.702921107	0.191603513	0.134682153
chrIX_235433_235688	YIL068C	TFIIA	<1	0.723831171	0.37774146	0.273421043
chrXV_194749_195022	YOL073C	TFIIA	<1	0.245007992	0.082930991	0.020318756
chrXIII_230746_231046	YML021C	TFIIA	<1	0.083833494	0.026086963	0.002186961
chrXIII_213749_214275	YML032C	TFIIA	<1	0.293522646	0.208722148	0.061264677
chrXII_669598_669885	YLR262C-A	TFIIA	<1	0.843728692	0.388767614	0.32801439
chrV_307348_307800	YER074W-A	TFIIA	<1	0.265338414	0.170438516	0.045223886
chrIV_671112_671272	YDR108W	TFIIA	<1	0.710320294	0.119316798	0.084753143
chrX_265037_265213	YJL090C	TFIIA	<1	0.89347872	0.064773296	0.057873562
chrXVI_918952_919661	YPR191W	TFIIA	<1	0.228029845	2.228117246	0.508077231
chrII_786678_787186	YBR293W	TFIIA	<1	0.571964345	0.034280149	0.019607023
chrIV_558037_558228	YDR051C	TFIIA	<1	0.19104524	0.125086314	0.023897145
chrIX_82920_83537	YIL142W	TFIIA	<1	0.999763239	0.924294482	0.924075645
chrXVI_125714_126153	YPL225W	TFIIA	<1	0.820059511	0.32154864	0.263689021
chrXVI_648426_648851	YPR041W	TFIIA	<1	0.146650224	0.930717377	0.136489912
chrXI_599627_599862	YKR085C	TFIIA	<1	0.260421099	0.123106799	0.032059608
chrXIII_712128_712383	YMR220W	TFIIA	<1	0.720043975	0.280761627	0.202160718
chrXIV_19268_19453	YNL330C	TFIIA	<1	0.766179878	0.268928415	0.20604754
chrVI_238222_238403	YFR041C	TFIIA	<1	0.953969222	0.157911891	0.150643084
chrXI_48063_48209	YKL207W	TFIIA	<1	0.08583757	0.200648462	0.017223176
chrXVI_246813_247056	YPL160W	TFIIA	<1	0.989965585	1.273800786	1.261018941
chrVIII_286585_287063	YHR091C	TFIIA	<1	0.438493613	0.130231418	0.057105645
chrIII_154916_155383	YCR020C-A	TFIIA	<1	0.699903218	0.061836472	0.043279546
chrV_431905_432979	YER133W	TFIIA	<1	0.889076956	0.534910886	0.475576942
chrI_114486_114847	YAL020C	TFIIA	<1	0.834159473	0.077777654	0.064878967
chrXIII_50897_51110	YML110C	TFIIA	<1	0.646903307	0.125737075	0.08133973
chrIII_65362_65862	YCL031C	TFIIA	<1	0.159641252	0.458962927	0.073269416
chrXI_417774_418352	YKL013C	TFIIA	<1	0.124794523	0.276901723	0.034555818
chrVIII_371545_371874	YHR134W	TFIIA	<1	0.565626949	0.062948387	0.035605304
chrXVI_828038_828314	YPR148C	TFIIA	<1	0.673240223	0.241630523	0.162675387
chrIII_106743_107229	YCL005W-A	TFIIA	<1	0.00170313	0.528064857	0.000899363
chrXIII_631945_632700	YMR186W	TFIIA	<1	0.666745439	6.363236572	4.242658961
chrXIV_668077_668428	YNR020C	TFIIA	<1	0.787734309	0.102554086	0.080785372
chrXIII_245892_246282	YML012W	TFIIA	<1	0.526377681	0.400182506	0.21064714
chrXV_154601_154933	YOL088C	TFIIA	<1	0.1317276	0.131724272	0.017351722
chrXV_806870_807196	YOR254C	TFIIA	<1	0.419948953	0.576043347	0.241908801
chrV_461150_462230	YER145C	TFIIA	<1	0.120736402	1.162293735	0.140331164
chrXII_423425_424061	YLR141W	TFIIA	<1	0.009629518	0.049776393	0.000479323
chrXIII_195697_197704	YML039W	TFIIA	<1	0.912092639	0.263174917	0.240039904
chrIV_1168642_1169222	YDR347W	TFIIA	<1	0.799646814	0.24833534	0.198580563
chrIII_279774_280344	YCR092C	TFIIA	<1	0.140124457	0.097425691	0.013651722
chrXVI_638906_639596	YPR033C	TFIIA	<1	0.536178742	0.750442167	0.402371137
chrX_651112_652235	YJR123W	TFIIA	<1	0.603579482	1.775091865	1.071409028
chrXV_949102_949568	YOR335C	TFIIA	<1	0.527638485	1.068004682	0.563520373
chrXV_841959_842855	snR31	TFIIA	<1	0.245611934	0.413213913	0.101490268
chrXI_34041_34596	YKL212W	TFIIA	<1	0.298526278	0.436624799	0.130343976
chrII_126444_126765	YBL049W	TFIIA	<1	0.448203241	0.010939137	0.004902957
chrIV_77936_78473	YDL212W	TFIIA	<1	0.947400911	0.336289339	0.318600826
chrIV_1269543_1270157	YDR399W	TFIIA	<1	0.492861256	0.791619518	0.39015859
chrXIII_330221_330669	YMR029C	TFIIA	<1	0.497258101	0.191115265	0.095033614
chrVIII_187456_187965	YHR040W	TFIIA	<1	0.958697934	0.104959235	0.100624202
chrXI_34041_34596	YKL213C	TFIIA	<1	0.199178227	0.324885978	0.064710213
chrXIV_715431_716389	snR49	TFIIA	<1	0.532846685	0.184276349	0.098191042
chrXVI_731408_732502	YPR102C	TFIIA	<1	0.184036137	0.777170172	0.143027396
chrV_156278_156916	YER002W	TFIIA	<1	0.103639307	0.567552522	0.05882075
chrIV_323442_323908	snR63	TFIIA	<1	0.280249009	0.373054688	0.104548206
chrXIII_636933_637482	YMR188C	TFIIA	<1	0.004321658	0.189052729	0.000817021
chrXII_404088_404441	YLR130C	TFIIA	<1	0.225459586	0.206563267	0.046571669
chrII_113364_113892	YBL057C	TFIIA	<1	0.748273232	0.109063176	0.081609055
chrII_145730_146255	YBL038W	TFIIA	<1	0.234595086	0.268947569	0.063093778
chrX_130595_131062	YJL155C	TFIIA	<1	0.654955521	0.131444745	0.086090461
chrXII_623822_624213	YLR243W	TFIIA	<1	0.589618441	0.159776251	0.094207024
chrXVI_751893_752311	YPR112C	TFIIA	<1	0.432779184	0.303556456	0.131372915
chrIV_906895_907401	YDR221W	TFIIA	<1	0.624209678	0.135829036	0.084785799
chrIV_1135354_1135869	YDR333C	TFIIA	<1	0.501930054	0.182676811	0.091690982
chrIV_1385726_1386163	YDR461C-A	TFIIA	<1	0.732036521	0.135304443	0.099047794
chrIX_45728_46319	YIL158W	TFIIA	<1	0.843804668	0.121404307	0.102441521
chrVIII_81611_81971	YHL011C	TFIIA	<1	0.504701351	0.646858529	0.326470373
chrIV_98064_98536	YDL202W	TFIIA	<1	0.711684446	0.236381787	0.168229241
chrVII_715483_715828	YGR111W	TFIIA	<1	0.975643595	0.098448808	0.096050949
chrIV_326095_326545	YDL074C	TFIIA	<1	0.690039131	0.421246626	0.290676656
chrXIII_56179_56701	YML107C	TFIIA	<1	0.995456439	0.084685534	0.08430076
chrXVI_719100_719726	snR41	TFIIA	<1	0.951732153	0.072177715	0.068693852
chrV_111036_111465	YEL022W	TFIIA	<1	0.761504177	0.394188165	0.300175934
chrIV_741689_741844	YDR142C	TFIIA	<1	0.175230362	0.093215975	0.016334269
chrIV_1198719_1199007	YDR362C	TFIIA	<1	0.934264273	0.089527813	0.083642637
chrIV_1206467_1206625	YDR365C	TFIIA	<1	0.325407311	0.329845164	0.107334028
chrXVI_159572_159923	YPL207W	TFIIA	<1	0.91652075	0.400806338	0.367347325
chrXIV_47955_48299	YNL312W	TFIIA	<1	0.326999092	0.175665682	0.057442518
chrX_22766_23181	YJL217W	TFIIA	<1	0.3041551	0.070756609	0.021520983
chrXII_866965_867425	YLR372W	TFIIA	<1	0.005327612	0.581754132	0.00309936
chrXV_692142_692492	YOR191W	TFIIA	<1	0.137627548	0.423653507	0.058306393
chrIX_202034_202364	YIL085C	TFIIA	<1	0.803295388	0.195011396	0.156651755
chrIII_107451_108283	snR43	TFIIA	<1	0.04112937	0.041897587	0.001723221
chrXVI_751893_752311	YPR113W	TFIIA	<1	0.71336087	0.099906885	0.071269662
chrX_421551_422081	YJL008C	TFIIA	<1	0.895494725	0.658589958	0.589763833
chrXVI_326307_326644	YPL118W	TFIIA	<1	0.134805151	0.393996282	0.053112728
chrXIII_95300_95740	YML087C	TFIIA	<1	0.926155366	0.141042295	0.130627078
chrXVI_704485_704920	YPR083W	TFIIA	<1	0.643065061	0.154543449	0.099381492
chrVII_342995_343342	YGL090W	TFIIA	<1	0.215119474	0.168475045	0.036242263
chrVII_1007326_1007578	YGR257C	TFIIA	<1	0.566603024	0.241308705	0.136726242
chrIX_68076_69044	YIL148W	TFIIA	<1	0.904527487	0.978560243	0.885134637
chrXV_884279_884453	YOR304W	TFIIA	<1	0.601635671	0.26949069	0.162135212
chrVII_567497_567728	YGR038C-B	TFIIA	<1	0.200744919	0.106305704	0.02134033
chrIV_950234_950601	YDR244W	TFIIA	<1	0.137724642	0.175934585	0.024230528
chrVIII_439076_439323	YHR167W	TFIIA	<1	0.19565318	0.046901526	0.009176433
chrIV_1145960_1146395	YDR337W	TFIIA	<1	0.985333865	0.368372452	0.362969852
chrXIV_167703_168155	YNL255C	TFIIA	<1	0.988214237	0.963216419	0.951864178
chrXIV_380778_381162	YNL130C	TFIIA	<1	0.387884795	0.117491795	0.045573281
chrXIII_497444_497731	YMR114C	TFIIA	<1	0.813932578	0.051339728	0.041787077
chrI_99712_99957	YAL026C	TFIIA	<1	0.26948591	0.270522802	0.072902084
chrXVI_191062_191474	YPL188W	TFIIA	<1	0.746123761	0.177866817	0.132710659
chrVII_346703_347260	YGL086W	TFIIA	<1	0.561074873	0.134314686	0.075360595
chrII_633371_633661	YBR204C	TFIIA	<1	0.622051815	0.072742021	0.045249306
chrIII_22079_22402	YCL061C	TFIIA	<1	0.005896285	0.149653857	0.000882402
chrXII_623822_624213	YLR242C	TFIIA	<1	0.082529898	0.013754567	0.001135163
chrIV_1369520_1369791	YDR457W	TFIIA	<1	0.830257819	0.611334457	0.507565213
chrXVI_720344_720661	YPR094W	TFIIA	<1	0.397548572	0.116160449	0.046179421
chrXII_237675_237997	YLR045C	TFIIA	<1	0.093836295	0.415393903	0.038979025
chrII_113364_113892	YBL056W	TFIIA	<1	0.889846845	0.443694251	0.394819929
chrVII_532517_532938	YGR024C	TFIIA	<1	0.825877874	0.146339552	0.120858598
chrXIV_147920_148240	YNL262W	TFIIA	<1	0.778178109	0.376315332	0.292840353
chrXII_568304_568567	YLR214W	TFIIA	<1	0.144925019	0.08015508	0.011616476
chrIV_1507801_1507947	YDR536W	TFIIA	<1	0.227076882	0.427660565	0.097111828
chrVII_131117_131671	YGL195W	TFIIA	<1	0.602303331	0.650074573	0.391542081
chrXV_453513_453762	YOR069W	TFIIA	<1	0.892307948	0.226463925	0.20207556
chrXI_430577_430944	YKL006C-A	TFIIA	<1	0.432649662	0.101958271	0.044112212
chrII_375229_376404	YBR068C	TFIIA	<1	0.94556796	1.510922425	1.428679836
chrVII_342995_343342	YGL091C	TFIIA	<1	0.627494608	0.191091866	0.119909116
chrVII_299672_300030	YGL111W	TFIIA	<1	0.083018028	0.321637971	0.02670175
chrIX_188838_189042	YIL092W	TFIIA	<1	0.361600795	0.055058833	0.019909318
chrVII_38698_39099	YGL245W	TFIIA	<1	0.499348921	0.371343618	0.185430035
chrVII_299672_300030	YGL112C	TFIIA	<1	0.257754253	0.180758845	0.046591361
chrVIII_129203_129512	YHR012W	TFIIA	<1	0.724439267	0.123443408	0.089427252
chrXI_306954_307372	YKL069W	TFIIA	<1	0.315457477	0.072660341	0.022921248
chrIX_222526_222695	YIL074C	TFIIA	<1	0.296285541	0.186088378	0.055135296
chrVII_38698_39099	YGL246C	TFIIA	<1	0.019386808	0.109642866	0.002125625
chrXIII_137326_137540	YML068W	TFIIA	<1	0.725890205	0.061724001	0.044804848
chrVI_229108_229419	YFR038W	TFIIA	<1	0.327067737	0.162340758	0.053096424
chrXIII_497444_497731	YMR115W	TFIIA	<1	0.66123831	0.222364197	0.147035726
chrXIII_527510_527865	YMR129W	TFIIA	<1	0.35506227	0.349127746	0.12396209
chrVIII_34043_34341	YHL034C	TFIIA	<1	0.584985212	0.444064917	0.25977141
chrXIV_720615_720908	YNR052C	TFIIA	<1	0.258955005	0.260527291	0.067464846
chrXII_315859_316124	YLR088W	TFIIA	<1	0.870197948	0.14370202	0.125049203
chrX_528474_528705	YJR049C	TFIIA	<1	0.119268352	0.10855985	0.012947754
chrVII_867432_867888	YGR186W	TFIIA	<1	0.820240394	0.295343259	0.242252471
chrVIII_141380_141649	YHR018C	TFIIA	<1	0.234416361	0.234280669	0.054919222
chrIV_733858_734212	YDR139C	TFIIA	<1	0.753889028	0.173754108	0.130991316
chrXI_592543_592884	YKR082W	TFIIA	<1	0.67367571	0.429413912	0.289285722
chrIX_278161_278470	YIL039W	TFIIA	<1	0.113186894	0.207636425	0.023501722
chrXV_184963_185692	YOL077W-A	TFIIA	<1	0.85203972	0.703676961	0.599560721
chrIV_1092500_1092740	YDR314C	TFIIA	<1	0.398951518	0.09601445	0.038305111
chrXII_771652_771932	YLR319C	TFIIA	<1	0.485492363	0.097188231	0.047184144
chrXV_960769_960987	YOR341W	TFIIA	<1	0.12692099	1.587172911	0.201445557
chrIV_1020539_1020739	YDR280W	TFIIA	<1	0.838560999	0.26518319	0.222372281
chrX_528474_528705	YJR050W	TFIIA	<1	0.788867928	0.095726096	0.075515247
chrXI_278693_279338	YKL085W	TFIIA	<1	0.66352159	1.492457221	0.990277589
chrXII_778977_779238	YLR324W	TFIIA	<1	0.233087536	0.125168624	0.029175246
chrXII_844097_844253	YLR359W	TFIIA	<1	0.953754567	0.307487535	0.293267641
chrII_633371_633661	YBR205W	TFIIA	<1	0.952883459	0.137148002	0.130686063
chrXIV_182605_182934	YNL247W	TFIIA	<1	0.91184861	0.48851429	0.445451076
chrI_60981_61445	YAL042W	TFIIA	<1	0.067554576	0.343532163	0.02320717
chrIV_733858_734212	YDR140W	TFIIA	<1	0.9408455	0.075370574	0.070912065
chrXIII_482760_483064	YMR107W	TFIIA	<1	0.911997902	0.026426991	0.02410136
chrVII_506639_507099	YGR007W	TFIIA	<1	0.29850791	0.160328454	0.047859312
chrIX_77230_77531	YIL145C	TFIIA	<1	0.612819164	0.170300262	0.104363264
chrXII_859322_859586	YLR369W	TFIIA	<1	0.284214177	0.209042325	0.059412792
chrIV_115890_116557	YDL192W	TFIIA	<1	0.718918385	0.6596763	0.47425342
chrXV_48598_48935	YOL146W	TFIIA	<1	0.184337244	0.037118896	0.006842395
chrIV_1093523_1093841	YDR315C	TFIIA	<1	0.671622129	0.026668337	0.017911045
chrIV_163153_163346	YDL167C	TFIIA	<1	0.42452532	0.41719662	0.177110529
chrII_558445_558732	YBR159W	TFIIA	<1	0.561665426	0.238698406	0.134068642
chrIV_718455_718654	YDR131C	TFIIA	<1	0.933068161	0.058819743	0.054882829
chrXII_433669_433968	YLR146C	TFIIA	<1	0.461532888	0.084915309	0.039191208
chrXIV_553161_553412	YNL040W	TFIIA	<1	0.628983477	0.11626474	0.0731286
chrXII_737009_738270	YLR304C	TFIIA	<1	0.684094261	3.271739548	2.238178249
chrXIII_148647_148893	YML062C	TFIIA	<1	0.804666882	0.093856507	0.075523223
chrIX_230912_231404	YIL070C	TFIIA	<1	0.394593055	0.313465951	0.123691487
chrXIII_217172_217379	YML029W	TFIIA	<1	0.021926816	0.161690679	0.003545362
chrI_108466_108806	YAL023C	TFIIA	<1	0.648202572	0.960005493	0.62227803
chrVII_358336_358766	YGL080W	TFIIA	<1	0.593201405	0.514900283	0.305439572
chrXV_722482_723172	YOR204W	TFIIA	<1	0.722735852	1.773394082	1.281695483
chrVII_461485_461681	YGL016W	TFIIA	<1	0.078985254	0.133342161	0.010532064
chrXIII_321493_322091	YMR024W	TFIIA	<1	0.729152366	0.290555768	0.211859426
chrXIV_44270_44453	YNL315C	TFIIA	<1	0.712299736	0.176983878	0.12606557
chrX_407296_407656	YJL014W	TFIIA	<1	0.675056025	0.606370656	0.409334165
chrX_513808_514138	YJR042W	TFIIA	<1	0.976478723	0.313322619	0.305952871
chrIV_1093523_1093841	YDR316W	TFIIA	<1	0.829277236	0.131608852	0.109140225
chrXV_774345_774639	YOR232W	TFIIA	<1	0.947281447	0.314351412	0.29777926
chrXVI_720344_720661	YPR093C	TFIIA	<1	0.274747268	0.113624205	0.03121794
chrV_126401_126698	YEL015W	TFIIA	<1	0.574128219	0.339784618	0.195079938
chrXIII_247437_247758	YML010W	TFIIA	<1	0.03274196	0.466131038	0.015262044
chrVI_229108_229419	YFR037C	TFIIA	<1	0.227591324	0.375691331	0.085504087
chrV_201993_202238	YER024W	TFIIA	<1	0.460953433	0.282462271	0.130201954
chrXI_567140_567404	YKR066C	TFIIA	<1	0.845980455	0.220005626	0.18612046
chrVI_76598_76914	YFL030W	TFIIA	<1	0.856104153	0.579967139	0.496512276
chrX_695703_695959	YJR141W	TFIIA	<1	0.451587254	0.052048556	0.023504464
chrIV_1008835_1009038	YDR272W	TFIIA	<1	0.6759665	0.171262875	0.115767966
chrIII_142156_143079	snR33	TFIIA	<1	0.74954755	0.213630942	0.160126549
chrIV_1153603_1153792	YDR341C	TFIIA	<1	0.95922383	0.533024724	0.511290017
chrXII_270852_271020	YLR068W	TFIIA	<1	0.99577711	0.204264343	0.203401757
chrXII_620292_620511	YLR241W	TFIIA	<1	0.980353942	0.172475896	0.169087425
chrIII_103266_103588	YCL011C	TFIIA	<1	0.565966538	0.253807588	0.143646602
chrXII_197954_199480	snR30	TFIIA	<1	0.97162137	1.037784078	1.008333188
chrXIII_451301_451560	YMR091C	TFIIA	<1	0.600143446	0.188777619	0.113293651
chrXIV_64359_64895	YNL301C	TFIIA	<1	0.196057838	0.811063914	0.159015438
chrX_319868_320032	YJL061W	TFIIA	<1	0.407644767	0.311738229	0.127078458
chrV_46977_47235	YEL056W	TFIIA	<1	0.012965337	0.122502501	0.001588286
chrVII_76673_76991	YGL225W	TFIIA	<1	0.989314939	0.463006417	0.458059165
chrXVI_866397_866568	YPR161C	TFIIA	<1	0.804316714	0.247637508	0.199178987
chrXII_898697_899542	snR34	TFIIA	<1	0.158836834	0.205939764	0.03271082
chrXIII_722310_722594	YMR226C	TFIIA	<1	0.962219471	0.243398636	0.234202907
chrIV_534331_534944	YDR039C	TFIIA	<1	0.635772955	0.282670862	0.179714489
chrVIII_227049_227343	YHR064C	TFIIA	<1	0.953421197	0.737203272	0.702865226
chrIV_251422_251598	YDL116W	TFIIA	<1	0.387018853	0.290215239	0.112318769
chrXIII_184315_184499	YML045W	TFIIA	<1	0.351348454	0.18155369	0.063788608
chrII_730111_730318	YBR258C	TFIIA	<1	0.211667409	0.038463559	0.008141482
chrXII_433669_433968	YLR146W-A	TFIIA	<1	0.31414901	0.084875739	0.026663629
chrXVI_704485_704920	YPR082C	TFIIA	<1	0.294164364	0.186975105	0.055001413
chrVII_73128_73459	YGL226W	TFIIA	<1	0.753077368	0.168769972	0.127096846
chrIV_808091_808473	YDR172W	TFIIA	<1	0.505570413	2.076757539	1.049947166
chrXIII_789738_790020	YMR260C	TFIIA	<1	0.571519382	0.759502959	0.434070662
chrXIII_517382_517618	YMR125W	TFIIA	<1	0.673393499	0.617169064	0.415597635
chrVIII_187456_187965	YHR039C-A	TFIIA	<1	0.036883023	0.281119441	0.010368535
chrXIV_531231_532156	YNL052W	TFIIA	<1	0.816603645	2.930668944	2.393194941
chrII_784490_784714	YBR291C	TFIIA	<1	0.673341312	0.074629701	0.050251261
chrVII_454552_454963	YGL021W	TFIIA	<1	0.133063978	0.104678216	0.0139289
chrIV_644825_645280	YDR098C	TFIIA	<1	0.74905294	0.144060516	0.107908953
chrV_200910_201210	YER023W	TFIIA	<1	0.061133412	0.183510629	0.011218631
chrIV_1116640_1116912	YDR324C	TFIIA	<1	0.033411057	0.587847873	0.019640619
chrIV_1325158_1325461	YDR429C	TFIIA	<1	0.390871926	0.647322641	0.253020247
chrXI_551419_551878	YKR057W	TFIIA	<1	0.264562265	1.135567712	0.300428366
chrV_167178_168001	snR14	TFIIA	<1	0.200633341	0.350614828	0.070345024
chrIV_455064_455338	YDR004W	TFIIA	<1	0.175409865	0.102424075	0.017966193
chrXIII_7136_7356	YML132W	TFIIA	<1	0.062038189	0.086014297	0.005336171
chrXV_841959_842855	snR5	TFIIA	<1	0.411132089	0.128154994	0.05268863
chrVI_149916_150123	YFR002W	TFIIA	<1	0.310617059	0.449047342	0.139481765
chrII_681344_682279	LSR1	TFIIA	<1	0.029511887	4.376272256	0.129152054
chrIII_177880_179523	snR189	TFIIA	<1	0.779569621	0.17245609	0.134441529
chrXIII_236050_236624	YML017W	TFIIA	2.082195876	2.082195876	0.155318645	0.323403842
chrXV_103756_104394	YOL113W	TFIIA	12.19549491	12.19549491	0.097048546	1.183555049
chrXIII_901232_901878	YMR313C	TFIIA	1.637798959	1.637798959	0.14479065	0.237137976
chrVII_190604_191156	YGL166W	TFIIA	2.068508717	2.068508717	0.127214261	0.263143808
chrXI_205204_205712	YKL126W	TFIIA	2.209479491	2.209479491	0.29459505	0.650901721
chrV_132395_133350	YEL011W	TFIIA	9.536179439	9.536179439	0.24090328	2.297296906
chrXVI_901425_902168	YPR184W	TFIIA	10.00333127	10.00333127	0.151729205	1.517797501
chrIII_24065_24980	YCL057W	TFIIA	2.725718847	2.725718847	0.654517185	1.784029827
chrIV_304691_305292	YDL084W	TFIIA	2.415545576	2.415545576	0.711726068	1.719206755
chrIV_452470_453130	YDR002W	TFIIA	3.770521079	3.770521079	0.401378687	1.5134068
chrXIV_622374_622966	YNL004W	TFIIA	3.34596868	3.34596868	0.298172586	0.997676134
chrXIV_237726_238085	YNL219C	TFIIA	4.438140361	4.438140361	0.201892864	0.896028868
chrXIV_622374_622966	YNL005C	TFIIA	3.34596868	3.34596868	0.279921755	0.936609425
chrIX_301298_301699	YIL029C	TFIIA	5.477516435	5.477516435	0.025148083	0.137749038
chrVI_58417_58663	YFL036W	TFIIA	9.420652669	9.420652669	0.620502765	5.845541029
chrXII_588781_589444	YLR226W	TFIIA	2.761532827	2.761532827	0.123840842	0.341990551
chrVII_427621_428753	YGL037C	TFIIA	13.66661588	13.66661588	0.450692803	6.159445418
chrIV_1465796_1466255	YDR507C	TFIIA	2.758874822	2.758874822	0.436530152	1.204332045
chrII_490238_491024	YBR126C	TFIIA	9.918050728	9.918050728	0.299683886	2.972279984
chrXVI_789676_790012	YPR127W	TFIIA	1.93243619	1.93243619	0.057151786	0.11044218
chrIV_461252_461957	YDR007W	TFIIA	3.729176329	3.729176329	0.038115652	0.142139987
chrIV_190535_191109	YDL148C	TFIIA	3.026002425	3.026002425	0.35601333	1.0772972
chrII_799869_800705	YBR297W	TFIIA	5.259529807	5.259529807	0.152147189	0.800222676
chrXIV_613136_613671	YNL011C	TFIIA	2.012527781	2.012527781	0.039652366	0.079801488
chrIV_416523_417359	YDL020C	TFIIA	2.311709121	2.311709121	1.160297834	2.682271086
chrII_488469_488755	YBR125C	TFIIA	1.720264543	1.720264543	0.19183656	0.330009632
chrII_107388_107886	YBL061C	TFIIA	5.196213533	5.196213533	0.156786754	0.814697453
chrV_75492_75932	YEL041W	TFIIA	2.618546729	2.618546729	0.033218994	0.086985488
chrII_618518_618989	YBR198C	TFIIA	2.09514216	2.09514216	0.372763281	0.780992066
chrIX_47340_48205	YIL157C	TFIIA	3.598365159	3.598365159	0.081568856	0.293514529
chrVIII_170215_170934	YHR030C	TFIIA	3.493691173	3.493691173	0.170445031	0.5954823
chrIV_1222234_1222821	YDR373W	TFIIA	2.90752518	2.90752518	0.133148907	0.3871338
chrXIV_613136_613671	YNL010W	TFIIA	2.012527781	2.012527781	0.159781771	0.321565253
chrVII_856269_856793	YGR180C	TFIIA	11.62804018	11.62804018	0.378765511	4.404300581
chrVIII_396695_397083	YHR149C	TFIIA	11.49717177	11.49717177	0.167642324	1.927412595
chrVIII_315903_316490	YHR101C	TFIIA	2.544638881	2.544638881	0.042603291	0.108409991
chrX_434586_435283	YJL001W	TFIIA	3.432504718	3.432504718	0.347157177	1.191618648
chrII_544428_545012	YBR150C	TFIIA	5.019432966	5.019432966	0.12200056	0.612373633
chrIV_147341_148291	YDL174C	TFIIA	13.0573434	13.0573434	1.638977161	21.40068762
chrXVI_581177_581668	YPR010C	TFIIA	3.472111083	3.472111083	1.563183955	5.427548335
chrIV_847746_848597	YDR194C	TFIIA	2.766658855	2.766658855	0.700391265	1.937743695
chrXIV_310022_310540	YNL173C	TFIIA	3.46717361	3.46717361	0.295515877	1.02460485
chrVII_472341_472923	YGL012W	TFIIA	4.722929426	4.722929426	0.236937829	1.119040645
chrXI_589920_590424	YKR080W	TFIIA	2.878225943	2.878225943	0.064947971	0.186934935
chrVII_581469_581846	YGR043C	TFIIA	9.155234339	9.155234339	0.018059041	0.165334752
chrV_522495_523285	YER168C	TFIIA	1.523164547	1.523164547	0.17834813	0.271653549
chrVIII_266893_267223	YHR080C	TFIIA	9.512400716	9.512400716	0.107803443	1.025469548
chrXIV_578771_579213	YNL029C	TFIIA	5.64912766	5.64912766	0.049947878	0.282161939
chrXVI_301367_301625	YPL132W	TFIIA	2.942025729	2.942025729	0.12213496	0.359324195
chrXIII_773744_775324	YMR251W-A	TFIIA	6.081279245	6.081279245	2.750551906	16.72687422
chrXI_75477_76022	YKL196C	TFIIA	1.875368307	1.875368307	0.174522788	0.327294505
chrXV_631638_632257	YOR158W	TFIIA	2.448427124	2.448427124	0.202206773	0.495088548
chrXII_447497_448083	YLR153C	TFIIA	2.183967288	2.183967288	1.250361029	2.730747586
chrXIII_477424_478218	YMR105C	TFIIA	22.43338275	22.43338275	0.306589097	6.87783056
chrXIV_440537_441033	YNL098C	TFIIA	4.911975253	4.911975253	0.217545622	1.068578712
chrXIII_70033_70783	YML100W	TFIIA	9.135221618	9.135221618	0.182779525	1.669731468
chrXIV_57592_58286	YNL306W	TFIIA	3.756073868	3.756073868	0.141281339	0.530663145
chrIV_681626_682293	YDR115W	TFIIA	1.755980428	1.755980428	0.218749679	0.384120155
chrV_482802_483322	YER155C	TFIIA	2.828739177	2.828739177	0.580982706	1.643448542
chrVII_1052386_1052832	YGR281W	TFIIA	10.67111429	10.67111429	0.279569646	2.983319644
chrII_575980_576439	YBR169C	TFIIA	10.65737817	10.65737817	0.3005793	3.20338727
chrXV_675478_675971	YOR181W	TFIIA	2.291057259	2.291057259	0.020699921	0.047424704
chrIII_172385_172889	YCR028C	TFIIA	1.624327748	1.624327748	0.13825962	0.224578937
chrIII_131372_132134	YCR009C	TFIIA	2.085080827	2.085080827	0.282785177	0.589629951
chrIX_288826_289412	YIL035C	TFIIA	1.699409227	1.699409227	0.36843246	0.626117522
chrIV_1497850_1498190	YDR531W	TFIIA	4.188541351	4.188541351	0.26799304	1.12249993
chrXV_524868_525266	YOR109W	TFIIA	8.134403281	8.134403281	0.277575921	2.257914483
chrXV_816870_817292	YOR262W	TFIIA	3.0717443	3.0717443	0.092064666	0.282799113
chrIV_42263_42716	YDL230W	TFIIA	2.431205404	2.431205404	0.049038465	0.119222581
chrXI_466083_466477	YKR014C	TFIIA	2.023009703	2.023009703	0.156626313	0.316856551
chrXIII_874206_874885	YMR303C	TFIIA	8.037082799	8.037082799	2.881377223	23.15786732
chrXII_660203_660810	YLR258W	TFIIA	14.62746692	14.62746692	0.208458346	3.04921756
chrXVI_165929_166164	YPL203W	TFIIA	10.41813171	10.41813171	0.149369452	1.556150624
chrVII_719980_720421	YGR116W	TFIIA	4.275648073	4.275648073	0.540821675	2.312363153
chrV_347591_348047	YER093C	TFIIA	1.481298415	1.481298415	0.151402152	0.224271768
chrXII_163956_164412	YLR007W	TFIIA	4.988829173	4.988829173	0.060016446	0.299411797
chrXIII_411225_411718	YMR071C	TFIIA	4.246983249	4.246983249	0.124160258	0.527306536
chrXIII_592658_593011	YMR165C	TFIIA	3.680263468	3.680263468	0.124946521	0.459836117
chrI_168891_169444	YAR015W	TFIIA	6.398545754	6.398545754	0.178502998	1.1421596
chrXII_932631_932889	YLR407W	TFIIA	1.996620855	1.996620855	0.143987433	0.287488312
chrXIV_91638_91936	YNL287W	TFIIA	5.122219687	5.122219687	0.814466778	4.171877765
chrXV_759229_759921	YOR223W	TFIIA	3.303014627	3.303014627	0.048603833	0.160539171
chrXIV_116907_117378	YNL277W	TFIIA	10.74447922	10.74447922	0.241173933	2.591288312
chrV_535988_536464	YER172C	TFIIA	2.642055866	2.642055866	0.282745717	0.74702998
chrV_171577_172241	YER009W	TFIIA	1.743480665	1.743480665	0.276491544	0.482057661
chrV_464871_465324	YER148W	TFIIA	2.454174636	2.454174636	0.489528365	1.201388097
chrVII_741953_742286	YGR125W	TFIIA	4.939865658	4.939865658	0.313996499	1.551100522
chrIV_352514_352833	YDL056W	TFIIA	7.235482503	7.235482503	0.27177404	1.966416311
chrVII_979241_979801	YGR244C	TFIIA	3.918142696	3.918142696	1.085952232	4.254915806
chrXIII_318416_318822	YMR021C	TFIIA	2.108316283	2.108316283	0.092121213	0.194220653
chrVII_1084403_1084921	YGR296W	TFIIA	6.098885394	6.098885394	0.509606601	3.108032256
chrXI_219752_220494	YKL117W	TFIIA	1.951018332	1.951018332	0.431672334	0.842200637
chrXII_49475_50000	YLL043W	TFIIA	2.172149916	2.172149916	2.018253089	4.383948278
chrII_23668_24129	YBL102W	TFIIA	3.625748751	3.625748751	0.160592762	0.582269006
chrIV_73789_74443	YDL215C	TFIIA	8.109335584	8.109335584	1.160826609	9.413532527
chrVII_953340_954016	YGR231C	TFIIA	3.155348776	3.155348776	0.27563203	0.869715188
chrIII_119995_121036	YCR004C	TFIIA	4.191913961	4.191913961	0.512642065	2.148951429
chrXV_631638_632257	YOR157C	TFIIA	2.448427124	2.448427124	0.28246436	0.691593401
chrXVI_831620_832123	YPR151C	TFIIA	3.807114826	3.807114826	0.137171017	0.522225813
chrXV_511175_512081	YOR099W	TFIIA	1.865082028	1.865082028	0.210439179	0.392486331
chrVII_546017_546472	YGR031W	TFIIA	4.713109787	4.713109787	0.25802588	1.2161043
chrXI_557103_557859	YKR061W	TFIIA	2.838350841	2.838350841	0.054638423	0.155083014
chrII_378341_378914	YBR069C	TFIIA	2.527231779	2.527231779	1.898019422	4.796735
chrX_558988_559453	YJR066W	TFIIA	12.16712977	12.16712977	0.501902377	6.106711353
chrIX_187535_188117	YIL094C	TFIIA	3.537072574	3.537072574	0.457408181	1.617885932
chrXVI_5927_6475	YPL283C	TFIIA	3.953954377	3.953954377	1.07614513	4.255028747
chrXVI_94925_95681	YPL242C	TFIIA	2.70468316	2.70468316	0.252834639	0.68383759
chrXIII_872540_873096	YMR302C	TFIIA	2.779233189	2.779233189	0.340630199	0.946690754
chrIII_246454_247097	YCR073C	TFIIA	9.376524188	9.376524188	0.062881008	0.589605292
chrV_56110_56646	YEL052W	TFIIA	5.105311841	5.105311841	0.202186596	1.032225623
chrXVI_355254_355760	YPL104W	TFIIA	2.951688499	2.951688499	0.156947097	0.463258941
chrXI_200076_200641	YKL129C	TFIIA	3.597011026	3.597011026	0.171367893	0.616412201
chrII_613679_614503	YBR196C	TFIIA	4.385827024	4.385827024	1.266315217	5.5538395
chrXIII_867116_867447	YMR300C	TFIIA	2.6149481	2.6149481	0.167237381	0.437317072
chrII_568426_568895	YBR165W	TFIIA	4.5229698	4.5229698	0.052764522	0.23865234
chrXII_40215_40736	YLL049W	TFIIA	3.233284245	3.233284245	0.026824289	0.086730551
chrII_792469_792850	YBR295W	TFIIA	4.611771722	4.611771722	0.150737754	0.695168111
chrXIII_806477_806743	YMR270C	TFIIA	2.665026088	2.665026088	0.136005955	0.362459418
chrVII_699693_700252	YGR106C	TFIIA	3.411800422	3.411800422	0.338415833	1.154607282
chrX_256669_257328	YJL093C	TFIIA	2.232926673	2.232926673	0.097147268	0.216922726
chrXIII_770394_770833	YMR250W	TFIIA	7.641244698	7.641244698	0.057253557	0.437488439
chrXIII_429655_429971	YMR080C	TFIIA	4.734332375	4.734332375	0.530541007	2.511757466
chrXVI_225768_226085	YPL172C	TFIIA	3.488796984	3.488796984	0.171137232	0.597063059
chrXIII_494397_494963	YMR112C	TFIIA	3.2491404	3.2491404	0.094328381	0.306486154
chrXV_572835_573211	YOR131C	TFIIA	5.341436351	5.341436351	0.141801783	0.757425198
chrIV_296327_296700	YDL090C	TFIIA	7.078266834	7.078266834	0.060844464	0.430673352
chrXV_994853_995226	YOR350C	TFIIA	1.824621131	1.824621131	0.106182442	0.193742727
chrVII_908827_909229	YGR205W	TFIIA	15.43159305	15.43159305	0.096544766	1.48983954
chrXIII_33835_34281	YML117W	TFIIA	5.521992752	5.521992752	0.364294134	2.011629568
chrIV_458181_458392	YDR005C	TFIIA	4.79445735	4.79445735	0.168096737	0.805932636
chrVII_615912_616385	YGR061C	TFIIA	1.822130292	1.822130292	0.765349459	1.394566433
chrXV_586290_586723	YOR138C	TFIIA	3.609360223	3.609360223	0.266204561	0.960828154
chrII_561305_561596	YBR161W	TFIIA	6.813033683	6.813033683	0.021079039	0.143612203
chrXII_63680_63973	YLL040C	TFIIA	6.853888062	6.853888062	0.597465422	4.094961123
chrIV_917298_917479	YDR227W	TFIIA	11.33522717	11.33522717	0.244724548	2.774008346
chrII_124728_125159	YBL050W	TFIIA	3.009439487	3.009439487	0.18106759	0.544911955
chrIV_1189331_1190163	YDR357C	TFIIA	2.458809173	2.458809173	0.108350145	0.26641233
chrXV_682085_682486	YOR185C	TFIIA	2.681982632	2.681982632	0.036860079	0.098858092
chrXVI_242593_243165	YPL163C	TFIIA	3.619836865	3.619836865	0.053354773	0.193135574
chrIV_1405919_1406146	YDR473C	TFIIA	2.709773329	2.709773329	0.082398945	0.223282463
chrVII_589440_589855	YGR047C	TFIIA	2.97522604	2.97522604	0.143461175	0.426829424
chrIV_610077_610448	YDR082W	TFIIA	1.872148389	1.872148389	0.058078636	0.108731825
chrVII_589440_589855	YGR048W	TFIIA	2.97522604	2.97522604	0.162820469	0.484427699
chrVII_200105_200533	YGL161C	TFIIA	3.173577287	3.173577287	0.169639459	0.538363934
chrVIII_186801_187171	YHR039C	TFIIA	3.910332099	3.910332099	0.303550971	1.186985106
chrXIII_16647_17059	YML128C	TFIIA	9.877294099	9.877294099	0.092520558	0.913852762
chrXVI_458420_458850	YPL053C	TFIIA	2.214120522	2.214120522	0.169886614	0.376149438
chrXV_844711_844902	YOR279C	TFIIA	2.433808007	2.433808007	0.054182121	0.13186888
chrIV_1054825_1055244	YDR296W	TFIIA	3.369659384	3.369659384	0.205384303	0.692075144
chrXIV_247080_247490	YNL212W	TFIIA	4.745205459	4.745205459	0.336470106	1.596619784
chrXIII_475259_475996	YMR104C	TFIIA	2.455022807	2.455022807	0.466494862	1.145255526
chrIV_1219026_1219449	YDR371W	TFIIA	2.609761665	2.609761665	0.062349076	0.162716228
chrVII_180248_180801	YGL172W	TFIIA	2.33178985	2.33178985	0.232571992	0.54230901
chrXV_426982_427814	YOR052C	TFIIA	4.909792187	4.909792187	1.389246224	6.820910256
chrXI_640153_640577	YKR101W	TFIIA	4.198112044	4.198112044	0.029514438	0.123904918
chrV_210254_210557	YER027C	TFIIA	5.019954439	5.019954439	0.144534707	0.725557644
chrX_667077_667542	YJR130C	TFIIA	6.923379432	6.923379432	0.140979288	0.976053103
chrXV_653878_654235	YOR171C	TFIIA	3.786851452	3.786851452	0.400161163	1.515350881
chrII_461734_462197	YBR111W-A	TFIIA	6.373776634	6.373776634	0.148604916	0.947174541
chrV_27163_27804	YEL065W	TFIIA	2.224559973	2.224559973	0.897533307	1.996616669
chrXII_576491_576812	YLR220W	TFIIA	1.567018208	1.567018208	0.314499304	0.492826136
chrXVI_108126_108831	YPL231W	TFIIA	4.452704643	4.452704643	2.160121727	9.618384043
chrXIV_471077_471471	YNL084C	TFIIA	6.292112088	6.292112088	0.268911229	1.692019595
chrXV_792223_792603	YOR243C	TFIIA	3.58726812	3.58726812	0.381741036	1.369407449
chrVI_129935_130387	YFL005W	TFIIA	1.747793043	1.747793043	0.271055592	0.473749078
chrI_154650_155141	YAR002C-A	TFIIA	4.268120915	4.268120915	0.258958128	1.105264602
chrVIII_193563_193869	YHR043C	TFIIA	2.436473964	2.436473964	0.124825626	0.304134388
chrV_452965_453609	YER141W	TFIIA	2.905626869	2.905626869	0.447994951	1.301706167
chrXI_619528_619738	YKR095W	TFIIA	8.308437023	8.308437023	0.879332981	7.305882695
chrVII_420513_420938	YGL040C	TFIIA	3.133201872	3.133201872	0.490699463	1.537460476
chrXVI_347354_347765	YPL109C	TFIIA	2.008767534	2.008767534	0.131044814	0.263238568
chrVIII_4601_4821	YHL049C	TFIIA	1.676202693	1.676202693	0.029765635	0.049893238
chrVII_411185_411578	YGL047W	TFIIA	5.002019049	5.002019049	0.067119754	0.335734288
chrV_408488_409976	YER124C	TFIIA	3.723737727	3.723737727	0.74442457	2.772041856
chrXIV_574260_574412	YNL032W	TFIIA	8.679438407	8.679438407	0.100730176	0.874281358
chrXII_845782_846086	YLR360W	TFIIA	7.214000616	7.214000616	0.068794969	0.496286949
chrII_435627_436104	YBR095C	TFIIA	5.713365946	5.713365946	0.142321954	0.813137405
chrXI_506390_506735	YKR031C	TFIIA	6.247574865	6.247574865	0.399409049	2.495337935
chrIV_1226476_1226831	YDR376W	TFIIA	5.161771025	5.161771025	0.145089051	0.748916459
chrXII_641185_641406	YLR251W	TFIIA	6.955441629	6.955441629	0.034768333	0.241829111
chrXV_399880_400480	YOR036W	TFIIA	5.403249986	5.403249986	0.134394334	0.726166183
chrV_456001_456404	YER142C	TFIIA	2.511117378	2.511117378	0.056556567	0.142020178
chrII_323971_324251	YBR043C	TFIIA	3.316643491	3.316643491	0.148282822	0.491801256
chrX_380672_381662	YJL035C	TFIIA	3.804433486	3.804433486	0.039938215	0.151942283
chrVII_35264_35709	YGL248W	TFIIA	4.006074376	4.006074376	0.065742623	0.263369837
chrX_610891_611168	YJR096W	TFIIA	4.431498432	4.431498432	0.054344583	0.240827934
chrV_187871_188353	YER016W	TFIIA	4.546499823	4.546499823	0.085230349	0.387499767
chrV_79896_80700	YEL038W	TFIIA	7.472804586	7.472804586	0.046118059	0.344631243
chrXVI_458420_458850	YPL052W	TFIIA	2.214120522	2.214120522	0.065212264	0.144387812
chrII_679797_680600	YBR230W-A	TFIIA	5.290553347	5.290553347	0.105607835	0.558723885
chrVIII_490464_490703	YHR195W	TFIIA	5.62966828	5.62966828	0.09951246	0.56022214
chrIX_54917_55449	YIL154C	TFIIA	2.476416361	2.476416361	0.06801837	0.168441804
chrVII_363881_364275	YGL077C	TFIIA	2.274585795	2.274585795	0.369949966	0.841482938
chrII_454523_454860	YBR107C	TFIIA	3.405576693	3.405576693	0.046210359	0.157372922
chrIV_202545_202918	YDL142C	TFIIA	3.799609168	3.799609168	0.076972536	0.292465553
chrXI_201727_202138	YKL128C	TFIIA	1.9399001	1.9399001	0.217919876	0.422742789
chrXIV_264541_264688	YNL200C	TFIIA	14.70461735	14.70461735	0.055777997	0.820194102
chrIV_871863_872036	YDR210W-B	TFIIA	9.323384509	9.323384509	0.052980695	0.493959391
chrXVI_557957_558488	YPR002W	TFIIA	2.460299139	2.460299139	0.871641688	2.144499295
chrVII_306206_306662	YGL107C	TFIIA	2.888197516	2.888197516	0.28926804	0.835463235
chrXI_439413_439678	YKL001C	TFIIA	8.306439742	8.306439742	0.102680501	0.852909394
chrII_283459_283694	YBR022W	TFIIA	5.407313798	5.407313798	0.128557713	0.695151895
chrIV_1349941_1350316	YDR444W	TFIIA	3.797775189	3.797775189	0.171387646	0.65089175
chrXII_301914_302249	YLR086W	TFIIA	6.932573667	6.932573667	0.185762482	1.287812091
chrXVI_830725_830950	YPR150W	TFIIA	14.66819318	14.66819318	0.005895763	0.086480191
chrVII_265822_266146	YGL130W	TFIIA	2.008826985	2.008826985	0.155974599	0.313325983
chrV_541271_541788	YER176W	TFIIA	2.599965198	2.599965198	0.353885258	0.920089355
chrVII_291715_292030	YGL115W	TFIIA	4.281239162	4.281239162	0.300648	1.287145992
chrXIII_382841_383273	YMR053C	TFIIA	6.310574925	6.310574925	0.024132559	0.152290322
chrXV_560581_561091	YOR126C	TFIIA	3.26502931	3.26502931	0.055734986	0.181976363
chrXIV_339291_339720	YNL159C	TFIIA	8.378161426	8.378161426	0.085176248	0.713620355
chrVIII_50784_51120	YHL027W	TFIIA	2.866516627	2.866516627	0.341427405	0.978707333
chrIX_415310_416239	YIR032C	TFIIA	10.29657084	10.29657084	0.034439562	0.35460939
chrXIII_762981_763560	snR86	TFIIA	2.97644891	2.97644891	0.437012871	1.300746484
chrXI_437367_437872	YKL002W	TFIIA	3.447807483	3.447807483	0.14669722	0.505783773
chrIV_565599_565939	YDR057W	TFIIA	2.156029721	2.156029721	0.067941143	0.146483124
chrIX_220494_221219	YIL075C	TFIIA	4.073517496	4.073517496	1.26407684	5.149239124
chrXIII_892267_892488	YMR308C	TFIIA	2.929635829	2.929635829	0.983409459	2.881031586
chrXV_502436_502781	YOR093C	TFIIA	8.974168017	8.974168017	0.16995423	1.525197815
chrXI_428890_429399	YKL007W	TFIIA	4.822361569	4.822361569	0.153531793	0.740385818
chrII_595817_596099	YBR183W	TFIIA	6.471866289	6.471866289	0.040862425	0.264456151
chrXVI_814142_814327	YPR140W	TFIIA	2.193570991	2.193570991	0.122533541	0.268786021
chrVII_527287_527681	YGR020C	TFIIA	5.245992589	5.245992589	0.225714314	1.184095618
chrXV_1009634_1010100	YOR357C	TFIIA	3.644374655	3.644374655	0.095721256	0.348844119
chrXVI_709821_710145	YPR085C	TFIIA	8.465853393	8.465853393	0.066373154	0.561905391
chrXVI_534651_535073	YPL010W	TFIIA	2.293722764	2.293722764	0.216441733	0.49645733
chrX_432050_432659	YJL004C	TFIIA	5.864012336	5.864012336	0.095179872	0.558135944
chrXIII_99344_99765	YML085C	TFIIA	2.145265071	2.145265071	0.289283714	0.620590247
chrII_435627_436104	YBR096W	TFIIA	5.713365946	5.713365946	0.084272914	0.481481997
chrII_618518_618989	YBR199W	TFIIA	2.09514216	2.09514216	0.223213016	0.467663
chrIV_199676_200096	YDL144C	TFIIA	4.030427173	4.030427173	0.092209388	0.371643223
chrIV_1383468_1383726	YDR459C	TFIIA	11.46812253	11.46812253	0.06007636	0.688963058
chrIV_1201582_1202364	YDR363W-A	TFIIA	5.163690145	5.163690145	0.344852114	1.780709463
chrXI_349096_349520	YKL047W	TFIIA	9.040336956	9.040336956	0.094646106	0.85563269
chrXIV_326392_326555	YNL164C	TFIIA	1.815623162	1.815623162	0.084408049	0.153253209
chrIV_1035712_1035969	YDR287W	TFIIA	7.127146156	7.127146156	0.056297011	0.401237026
chrV_229453_229828	YER040W	TFIIA	1.783170558	1.783170558	0.128061872	0.22835616
chrIV_423528_423798	YDL018C	TFIIA	3.028620002	3.028620002	0.084922987	0.257199457
chrVII_457847_458158	YGL019W	TFIIA	3.566122796	3.566122796	0.224303254	0.799892947
chrXV_653878_654235	YOR172W	TFIIA	3.786851452	3.786851452	0.136705067	0.517681781
chrXV_716770_717207	YOR196C	TFIIA	5.515669273	5.515669273	0.252308651	1.391651074
chrII_142785_143253	YBL040C	TFIIA	4.73794185	4.73794185	0.204833365	0.970488572
chrVII_508237_508793	YGR008C	TFIIA	3.760488634	3.760488634	0.624060685	2.346773113
chrV_525617_526027	YER170W	TFIIA	4.697250612	4.697250612	0.115288378	0.541538404
chrXVI_497675_498213	YPL028W	TFIIA	2.377266137	2.377266137	0.570322432	1.355808205
chrIII_160354_160692	YCR023C	TFIIA	4.594396463	4.594396463	0.278359876	1.27889563
chrXV_816870_817292	YOR261C	TFIIA	3.0717443	3.0717443	0.481269072	1.478335529
chrVII_1022312_1022698	YGR266W	TFIIA	5.599025997	5.599025997	0.352198729	1.97196984
chrV_39447_39926	YEL061C	TFIIA	1.950170508	1.950170508	0.206759523	0.403216324
chrXI_30684_30989	YKL215C	TFIIA	6.373258304	6.373258304	0.150217291	0.957373597
chrXII_21872_22105	YLL060C	TFIIA	7.009787781	7.009787781	0.370868206	2.599707419
chrII_691652_691985	YBR237W	TFIIA	5.112659432	5.112659432	0.099991744	0.511223733
chrIX_199312_199791	YIL088C	TFIIA	7.787875942	7.787875942	0.180660446	1.406961141
chrIX_422793_423164	YIR037W	TFIIA	5.165887613	5.165887613	0.145444778	0.751351377
chrVII_687615_687885	YGR099W	TFIIA	1.505780064	1.505780064	0.084677093	0.127505079
chrXII_954093_954490	YLR414C	TFIIA	3.05863205	3.05863205	0.24463764	0.748256526
chrXV_249528_249825	YOL042W	TFIIA	12.74384038	12.74384038	0.155043325	1.975847386
chrVII_123205_123699	YGL200C	TFIIA	3.244697352	3.244697352	0.253948044	0.823984546
chrVII_527287_527681	YGR021W	TFIIA	5.245992589	5.245992589	0.12558964	0.658842321
chrXIII_793371_793785	YMR262W	TFIIA	1.884327877	1.884327877	0.035398205	0.066701824
chrIV_52124_52471	YDL225W	TFIIA	2.307872195	2.307872195	0.206987628	0.477700991
chrXIV_108011_108628	YNL281W	TFIIA	2.171082405	2.171082405	1.222373538	2.653873681
chrV_474740_475162	YER153C	TFIIA	2.173962679	2.173962679	0.0255024	0.055441266
chrVIII_39760_40115	YHL030W	TFIIA	5.839702211	5.839702211	0.240979122	1.407246312
chrXII_642350_642611	YLR253W	TFIIA	4.135522632	4.135522632	0.183885634	0.760463201
chrXVI_554271_554646	YPL001W	TFIIA	2.720201062	2.720201062	0.129058254	0.3510644
chrIII_111643_111997	YCL002C	TFIIA	2.526129773	2.526129773	0.068493039	0.173022305
chrXVI_646998_647368	YPR037C	TFIIA	3.748731926	3.748731926	0.076809293	0.287937449
chrII_657533_657839	YBR217W	TFIIA	10.19468061	10.19468061	0.042216114	0.430379799
chrVI_40087_40464	YFL047W	TFIIA	4.031761749	4.031761749	0.162155096	0.653770713
chrIV_926747_927361	YDR231C	TFIIA	2.641864044	2.641864044	0.266182313	0.703217482
chrXIV_665023_665365	YNR019W	TFIIA	12.06413673	12.06413673	0.513312766	6.192675394
chrIII_197016_197641	YCR037C	TFIIA	1.92216334	1.92216334	0.320287633	0.615645146
chrV_213088_213553	YER029C	TFIIA	3.1632509	3.1632509	0.196378934	0.62119584
chrVII_848346_848787	YGR175C	TFIIA	6.935588614	6.935588614	0.788238186	5.466895788
chrX_572866_573291	YJR073C	TFIIA	5.978073693	5.978073693	0.147934537	0.884363564
chrXII_147531_147961	YLL001W	TFIIA	4.077948703	4.077948703	0.621248629	2.533420041
chrXIII_366691_366983	YMR048W	TFIIA	6.779738826	6.779738826	0.053110268	0.360073746
chrXV_249528_249825	YOL043C	TFIIA	12.74384038	12.74384038	0.059307342	0.7558033
chrIV_583409_583730	YDR068W	TFIIA	4.289096673	4.289096673	0.077586244	0.332774901
chrVIII_238792_239117	YHR072W	TFIIA	1.811116682	1.811116682	0.345720208	0.626139636
chrX_230950_231365	YJL102W	TFIIA	2.683188964	2.683188964	0.49975808	1.340945365
chrXV_361102_361435	YOR017W	TFIIA	9.730043043	9.730043043	0.188700866	1.836067548
chrXVI_729410_729885	YPR100W	TFIIA	4.69989138	4.69989138	0.148765839	0.699183284
chrV_159067_159807	YER004W	TFIIA	2.248968188	2.248968188	0.206168657	0.463666751
chrXII_665628_665774	YLR260W	TFIIA	8.989663114	8.989663114	0.272770319	2.452113275
chrII_391327_393542	YBR077C	TFIIA	1.8198396	1.8198396	0.103098628	0.187622966
chrXII_273842_274271	YLR069C	TFIIA	7.899403441	7.899403441	0.437086213	3.452720335
chrXIII_687280_687571	YMR209C	TFIIA	2.899933305	2.899933305	0.091814674	0.266256431
chrIV_1445365_1445850	YDR497C	TFIIA	9.979265683	9.979265683	0.895279364	8.934230634
chrXIII_594582_594907	YMR167W	TFIIA	4.936415623	4.936415623	0.195997463	0.967524938
chrXVI_742073_742552	YPR108W	TFIIA	2.158038776	2.158038776	0.451777829	0.974954073
chrVIII_159167_159496	YHR024C	TFIIA	2.289899338	2.289899338	0.309440064	0.708586598
chrVIII_151305_151746	YHR023W	TFIIA	3.943576084	3.943576084	0.241404754	0.951998014
chrXVI_34945_35246	YPL268W	TFIIA	5.854340025	5.854340025	0.158304205	0.926766643
chrII_181203_181625	YBL022C	TFIIA	4.565207687	4.565207687	0.586666847	2.678256
chrVII_27413_27833	YGL252C	TFIIA	2.071330846	2.071330846	0.291213133	0.603198745
chrX_683270_683578	YJR137C	TFIIA	4.502528112	4.502528112	0.320734752	1.444117237
chrXIV_191109_191259	YNL242W	TFIIA	15.49224045	15.49224045	0.216456489	3.353395975
chrIX_149996_150257	YIL114C	TFIIA	20.21662917	20.21662917	0.05339054	1.079376748
chrXIII_13015_13610	YML130C	TFIIA	2.448285424	2.448285424	1.307982704	3.202314989
chrXVI_318922_319245	YPL123C	TFIIA	3.548288812	3.548288812	0.043413717	0.154044406
chrXIII_801503_801762	YMR267W	TFIIA	8.056287364	8.056287364	0.370368795	2.983797443
chrVII_123205_123699	YGL198W	TFIIA	3.244697352	3.244697352	0.201300431	0.653158975
chrXV_91375_91738	YOL122C	TFIIA	14.34741799	14.34741799	0.146570032	2.102901514
chrXVI_569044_569223	YPR006C	TFIIA	8.537494609	8.537494609	0.37633129	3.21292636
chrVII_452046_452485	YGL022W	TFIIA	3.53163012	3.53163012	0.975855857	3.446361937
chrXI_483141_483420	YKR023W	TFIIA	4.942595394	4.942595394	0.061183661	0.302406081
chrX_452135_452449	YJR008W	TFIIA	4.404862416	4.404862416	0.144437962	0.63622935
chrXV_943308_943728	YOR332W	TFIIA	4.3763867	4.3763867	0.152892466	0.669116555
chrXI_475852_476221	YKR018C	TFIIA	5.01301874	5.01301874	0.263039661	1.31862275
chrXIII_835073_835396	YMR282C	TFIIA	11.97036592	11.97036592	0.180098706	2.155847413
chrXVI_564942_565412	YPR004C	TFIIA	1.736387533	1.736387533	0.270502292	0.469696807
chrVI_27807_28383	YFL052W	TFIIA	6.308190007	6.308190007	0.023650371	0.149191034
chrXI_286295_286637	YKL079W	TFIIA	3.326580229	3.326580229	0.169369661	0.563421766
chrVI_176316_176736	YFR015C	TFIIA	11.52982656	11.52982656	0.091531049	1.05533712
chrXIV_593018_593164	YNL021W	TFIIA	4.90589412	4.90589412	0.154163917	0.756311854
chrXV_147071_147421	YOL090W	TFIIA	1.591789629	1.591789629	0.226561812	0.360638743
chrIII_224069_224660	YCR059C	TFIIA	1.31644945	1.31644945	0.097130663	0.127867608
chrXIII_158258_158527	YML059C	TFIIA	11.43023595	11.43023595	0.169529617	1.937763523
chrXV_339743_340482	YOR007C	TFIIA	2.092113752	2.092113752	1.222358441	2.557312904
chrX_413289_413777	YJL012C	TFIIA	2.623870214	2.623870214	1.190650633	3.124112731
chrIII_118255_118715	YCR003W	TFIIA	2.353088564	2.353088564	0.185233993	0.435871991
chrXIV_370066_370400	YNL136W	TFIIA	2.030354508	2.030354508	0.121920914	0.247542677
chrXIII_784191_784638	YMR258C	TFIIA	5.49390625	5.49390625	0.123654531	0.679346401
chrX_445563_446014	YJR005W	TFIIA	2.788762108	2.788762108	0.482288868	1.34498892
chrXIV_678453_678789	YNR029C	TFIIA	8.44312285	8.44312285	0.126182732	1.065376308
chrXV_441104_441488	YOR060C	TFIIA	2.39868141	2.39868141	0.048716787	0.116856051
chrXV_943308_943728	YOR330C	TFIIA	4.3763867	4.3763867	0.374906046	1.640733833
chrIV_666735_667070	YDR105C	TFIIA	6.745830921	6.745830921	0.097187077	0.655607589
chrVII_457847_458158	YGL020C	TFIIA	3.566122796	3.566122796	0.107989797	0.385104877
chrXIII_366691_366983	YMR047C	TFIIA	6.779738826	6.779738826	0.783601202	5.312611493
chrXVI_492976_493362	YPL031C	TFIIA	2.85624319	2.85624319	0.204269621	0.583443714
chrXVI_614983_615509	YPR026W	TFIIA	11.04391273	11.04391273	0.115262368	1.272947533
chrIV_283115_283500	YDL100C	TFIIA	2.045940217	2.045940217	0.270288162	0.552993421
chrIV_1294322_1294729	YDR411C	TFIIA	3.571318298	3.571318298	0.082305723	0.293939935
chrXII_17615_18032	YLL061W	TFIIA	16.03217965	16.03217965	0.285571645	4.578335916
chrIV_174599_174839	YDL157C	TFIIA	8.634227887	8.634227887	0.094372	0.814829354
chrIV_267480_267652	YDL108W	TFIIA	12.89545911	12.89545911	0.071903457	0.92722809
chrXVI_892033_892367	YPR178W	TFIIA	5.470608749	5.470608749	0.066628404	0.36449793
chrIV_503260_503547	YDR030C	TFIIA	5.120140163	5.120140163	0.036243218	0.185570356
chrVII_45145_45510	YGL242C	TFIIA	4.846175433	4.846175433	0.076614802	0.371288771
chrX_638900_639311	YJR113C	TFIIA	4.917283562	4.917283562	0.335933559	1.651880568
chrXV_405348_405689	YOR038C	TFIIA	3.152866179	3.152866179	0.151956847	0.479099604
chrXVI_554271_554646	YPL002C	TFIIA	2.720201062	2.720201062	0.058283825	0.158543723
chrI_128942_129356	YAL014C	TFIIA	1.773802021	1.773802021	0.15422113	0.273557752
chrIII_289197_289578	YCR095C	TFIIA	2.011890216	2.011890216	0.068870641	0.138560169
chrVII_303370_303711	YGL110C	TFIIA	1.89382906	1.89382906	0.109596694	0.207557404
chrXI_284779_285020	YKL080W	TFIIA	3.869537546	3.869537546	0.218216178	0.844395694
chrIV_565599_565939	YDR056C	TFIIA	2.156029721	2.156029721	0.167714969	0.361598458
chrXI_442612_443090	YKR001C	TFIIA	5.721746388	5.721746388	0.61573579	3.523084032
chrII_578022_578407	YBR170C	TFIIA	1.958623179	1.958623179	0.259458184	0.508180813
chrX_36555_37024	YJL210W	TFIIA	5.449597755	5.449597755	0.052541613	0.286330656
chrXI_552503_552778	YKR058W	TFIIA	8.853061542	8.853061542	0.062911484	0.55695924
chrXIII_608394_608725	YMR173W	TFIIA	3.286660453	3.286660453	0.016602102	0.054565472
chrII_339283_339677	YBR052C	TFIIA	3.931419182	3.931419182	0.14371014	0.564984801
chrIII_35333_35709	YCL052C	TFIIA	3.828581132	3.828581132	0.153057791	0.585994171
chrXIV_491124_491664	YNL071W	TFIIA	1.936401363	1.936401363	0.424471019	0.82194626
chrIV_827323_827642	YDR181C	TFIIA	19.58921479	19.58921479	0.098535094	1.930225121
chrIV_1219026_1219449	YDR370C	TFIIA	2.609761665	2.609761665	0.068701178	0.179293701
chrXI_185653_186004	YKL137W	TFIIA	3.423103315	3.423103315	0.149283165	0.511011697
chrVII_942168_942516	YGR223C	TFIIA	2.183952916	2.183952916	0.084404492	0.184335436
chrII_287884_288219	YBR023C	TFIIA	2.961274252	2.961274252	0.450586643	1.334310624
chrX_573710_573997	YJR075W	TFIIA	2.289721658	2.289721658	0.205701212	0.47099852
chrVIII_138397_138765	YHR016C	TFIIA	3.627465054	3.627465054	0.066288406	0.240458876
chrXII_39444_39750	YLL051C	TFIIA	7.271168651	7.271168651	0.195650549	1.422608138
chrV_234585_235035	YER042W	TFIIA	2.385611756	2.385611756	0.053621285	0.127919568
chrX_503585_504033	YJR039W	TFIIA	10.52271994	10.52271994	0.055962731	0.588880145
chrII_691652_691985	YBR236C	TFIIA	5.112659432	5.112659432	0.202791143	1.03680205
chrIX_169573_169960	YIL105C	TFIIA	4.039471901	4.039471901	0.234129154	0.945758139
chrV_401993_402504	YER121W	TFIIA	2.53654836	2.53654836	0.033660542	0.085381593
chrVII_265822_266146	YGL131C	TFIIA	2.008826985	2.008826985	0.268788541	0.539949674
chrXIV_164318_164572	YNL257C	TFIIA	1.796801168	1.796801168	0.176431259	0.317011892
chrIV_685626_685886	YDR118W	TFIIA	1.778941282	1.778941282	0.049619849	0.088270798
chrIV_52124_52471	YDL226C	TFIIA	2.307872195	2.307872195	0.162083709	0.374068485
chrXV_211930_212308	YOL062C	TFIIA	1.881964965	1.881964965	0.274407651	0.516425585
chrVIII_245877_246259	YHR074W	TFIIA	3.510157131	3.510157131	0.307133929	1.078088351
chrXV_211930_212308	YOL061W	TFIIA	1.881964965	1.881964965	0.663238003	1.248190685
chrIV_164016_164315	YDL166C	TFIIA	2.389922259	2.389922259	0.121693771	0.290838652
chrIV_164016_164315	YDL165W	TFIIA	2.389922259	2.389922259	0.131298874	0.313794102
chrIV_1436570_1437041	YDR494W	TFIIA	2.429269638	2.429269638	0.244681141	0.594396467
chrX_239095_239484	YJL099W	TFIIA	4.353921573	4.353921573	0.084775904	0.369107637
chrXI_514630_515247	YKR039W	TFIIA	2.698093746	2.698093746	0.25779623	0.695558396
chrII_602395_602625	YBR187W	TFIIA	6.014343385	6.014343385	0.229215053	1.378578038
chrXIII_599115_599446	YMR168C	TFIIA	3.360804837	3.360804837	0.171429074	0.576139661
chrIX_151284_151659	YIL112W	TFIIA	12.01970038	12.01970038	0.181207974	2.178065554
chrXVI_211840_212229	YPL178W	TFIIA	2.190195878	2.190195878	0.336121173	0.736171208
chrXI_163603_165411	YKL152C	TFIIA	4.667258643	4.667258643	2.965593153	13.84119027
chrXVI_892033_892367	YPR176C	TFIIA	5.470608749	5.470608749	0.124960969	0.68361257
chrX_529572_529904	YJR051W	TFIIA	1.675562526	1.675562526	0.124364352	0.208380248
chrXI_314418_314960	YKL067W	TFIIA	2.765234715	2.765234715	0.464565391	1.284632347
chrXI_49741_50116	YKL205W	TFIIA	6.413347462	6.413347462	0.313197753	2.008646014
chrI_171580_172068	YAR018C	TFIIA	3.352513309	3.352513309	0.083904793	0.281291935
chrIII_68167_68741	YCL030C	TFIIA	2.683702972	2.683702972	0.161332593	0.432968759
chrXVI_667372_667736	YPR055W	TFIIA	6.713998768	6.713998768	0.347887088	2.33571348
chrXIII_343516_343765	YMR036C	TFIIA	4.941077244	4.941077244	0.091850247	0.453839165
chrII_634874_635175	YBR207W	TFIIA	3.156484687	3.156484687	0.36623373	1.156011161
chrXII_408188_408460	YLR133W	TFIIA	22.02271324	22.02271324	0.205936925	4.535289845
chrIV_1420218_1420521	YDR481C	TFIIA	4.012045885	4.012045885	0.327183994	1.312677197
chrIX_378145_378586	YIR011C	TFIIA	4.789827816	4.789827816	0.202232671	0.968659673
chrXI_49741_50116	YKL206C	TFIIA	6.413347462	6.413347462	0.178774495	1.146542954
chrXVI_729410_729885	YPR098C	TFIIA	4.69989138	4.69989138	0.061265433	0.28794088
chrIX_378145_378586	YIR012W	TFIIA	4.789827816	4.789827816	0.431136421	2.065069222
chrIX_241690_242098	YIL065C	TFIIA	3.883143942	3.883143942	0.120159093	0.466595054
chrVI_203386_203718	YFR024C-A	TFIIA	5.409148887	5.409148887	0.245492033	1.327902957
chrIV_126479_126855	YDL185W	TFIIA	10.22131776	10.22131776	0.983892223	10.05667505
chrVIII_167381_167724	YHR028C	TFIIA	7.570493657	7.570493657	0.266264979	2.015757335
chrIV_1226476_1226831	YDR375C	TFIIA	5.161771025	5.161771025	0.161386926	0.833042358
chrIV_816593_816927	YDR177W	TFIIA	5.887569361	5.887569361	0.234061968	1.378056071
chrXV_792223_792603	YOR244W	TFIIA	3.58726812	3.58726812	0.176640338	0.633656253
chrXVI_709821_710145	YPR086W	TFIIA	8.465853393	8.465853393	0.203879416	1.726013246
chrIII_207875_208258	YCR044C	TFIIA	5.612581837	5.612581837	0.091327583	0.512583534
chrVII_45145_45510	YGL241W	TFIIA	4.846175433	4.846175433	0.146535666	0.710137545
chrXII_136302_136635	YLL006W	TFIIA	2.141332192	2.141332192	0.175270058	0.375311417
chrVII_913142_913544	YGR209C	TFIIA	6.782107206	6.782107206	0.488324987	3.311872413
chrVII_238122_238350	YGL141W	TFIIA	4.570573536	4.570573536	0.137721347	0.629465544
chrIII_40434_41245	YCL049C	TFIIA	2.813191037	2.813191037	0.065069929	0.183054141
chrXII_513686_514187	YLR178C	TFIIA	3.090908402	3.090908402	0.043579659	0.134700734
chrV_213088_213553	YER030W	TFIIA	3.1632509	3.1632509	0.152102119	0.481137165
chrXII_434400_434649	YLR148W	TFIIA	5.112748189	5.112748189	0.180690081	0.923822884
chrII_203302_203542	YBL011W	TFIIA	9.315457453	9.315457453	0.367838305	3.42658208
chrXV_101209_101509	YOL115W	TFIIA	2.305886211	2.305886211	0.09283474	0.214066347
chrII_242481_242884	YBR002C	TFIIA	2.833687686	2.833687686	0.110104084	0.312000587
chrIV_1428949_1429240	YDR487C	TFIIA	1.294518833	1.294518833	0.292769161	0.378995193
chrV_390005_390328	YER113C	TFIIA	1.689660062	1.689660062	0.218510748	0.369208884
chrIV_521531_521870	YDR035W	TFIIA	2.99178445	2.99178445	0.269656642	0.806754548
chrIV_485364_485594	YDR019C	TFIIA	5.109748105	5.109748105	0.186777755	0.95438728
chrXVI_227383_227587	YPL171C	TFIIA	16.75210455	16.75210455	1.329709561	22.27543359
chrI_183432_183878	YAR027W	TFIIA	5.777882521	5.777882521	0.135517427	0.783003773
chrII_539573_540171	YBR149W	TFIIA	3.39122027	3.39122027	0.762917229	2.587220371
chrIV_651110_651369	YDR098C-B	TFIIA	4.235695385	4.235695385	0.096451957	0.408541109
chrIX_422793_423164	YIR036C	TFIIA	5.165887613	5.165887613	0.076335768	0.394341998
chrIII_69869_70202	YCL028W	TFIIA	2.80416048	2.80416048	0.30171191	0.846048614
chrVII_770320_770589	YGR141W	TFIIA	3.088204265	3.088204265	0.088134169	0.272176317
chrIV_30379_30755	YDL238C	TFIIA	3.249554332	3.249554332	0.035911293	0.116695698
chrIV_337236_337544	YDL065C	TFIIA	4.168019874	4.168019874	0.116151468	0.484121627
chrVII_210205_210399	YGL156W	TFIIA	17.297841	17.297841	0.06858841	1.186431411
chrX_676750_677031	YJR135C	TFIIA	2.087937097	2.087937097	0.032716297	0.06830957
chrXVI_195360_195717	YPL186C	TFIIA	7.891226958	7.891226958	0.042146033	0.332583912
chrXI_178164_178639	YKL142W	TFIIA	4.056498509	4.056498509	0.502270799	2.037460747
chrXIII_795533_795850	YMR264W	TFIIA	5.680979188	5.680979188	0.153530219	0.872201979
chrXVI_933795_934046	YPR198W	TFIIA	6.766053893	6.766053893	0.089996975	0.608924383
chrII_48596_48884	YBL091C	TFIIA	7.953466226	7.953466226	0.211558486	1.682623273
chrX_458309_458637	YJR010C-A	TFIIA	1.90471292	1.90471292	0.10140687	0.193150975
chrVIII_138397_138765	YHR017W	TFIIA	3.627465054	3.627465054	0.101438296	0.367963874
chrXV_860989_861135	YOR291W	TFIIA	4.11188842	4.11188842	0.264180779	1.086281886
chrXII_517665_517990	YLR182W	TFIIA	5.892043066	5.892043066	0.3430792	2.021437421
chrXVI_49052_49329	YPL260W	TFIIA	2.442317627	2.442317627	0.536515391	1.310340997
chrII_559833_560099	YBR160W	TFIIA	5.472174703	5.472174703	0.200607146	1.09775735
chrIV_1072491_1072844	YDR304C	TFIIA	4.112659335	4.112659335	0.176997586	0.727930774
chrV_248159_248376	YER048C	TFIIA	1.458199065	1.458199065	0.168066137	0.245073884
chrIV_276605_276777	YDL103C	TFIIA	2.685606235	2.685606235	0.236102603	0.634078623
chrX_581522_581930	YJR080C	TFIIA	6.775110152	6.775110152	0.222614838	1.508240049
chrXII_68244_68488	YLL036C	TFIIA	3.310841442	3.310841442	0.243183305	0.805141364
chrXII_787312_787794	YLR330W	TFIIA	3.020938147	3.020938147	0.212773152	0.642774532
chrXIV_85958_86256	YNL290W	TFIIA	7.481580053	7.481580053	0.176275576	1.318819833
chrVII_902259_902500	YGR200C	TFIIA	4.387867396	4.387867396	0.502107761	2.203182274
chrXVI_656461_656862	YPR045C	TFIIA	2.704063216	2.704063216	0.105739138	0.285925314
chrV_451280_451629	YER140W	TFIIA	2.198027662	2.198027662	0.083616337	0.183791022
chrIV_219237_219557	YDL135C	TFIIA	1.585277393	1.585277393	0.153989603	0.244116236
chrXIV_76522_76862	YNL297C	TFIIA	9.062879848	9.062879848	0.691245442	6.264674386
chrIV_199676_200096	YDL143W	TFIIA	4.030427173	4.030427173	0.899864361	3.626837773
chrVII_97049_97407	YGL208W	TFIIA	4.091717551	4.091717551	0.150485153	0.615742742
chrXIV_437336_437670	YNL100W	TFIIA	4.044800244	4.044800244	0.325771127	1.317679134
chrXIV_537925_538201	YNL048W	TFIIA	6.04096887	6.04096887	0.144691923	0.874079403
chrXV_657018_657290	YOR173W	TFIIA	15.41782137	15.41782137	0.042017813	0.647823135
chrXIII_464787_465084	YMR099C	TFIIA	1.97206173	1.97206173	0.145174733	0.286293535
chrI_154650_155141	YAR003W	TFIIA	4.268120915	4.268120915	0.06969301	0.297458194
chrXV_254952_255503	YOL038W	TFIIA	2.854480197	2.854480197	0.406725817	1.16099079
chrVII_911598_911874	YGR207C	TFIIA	14.29838333	14.29838333	0.283017813	4.046697179
chrX_226950_227486	YJL104W	TFIIA	4.750210614	4.750210614	0.481258353	2.286078536
chrXI_130415_130635	YKL170W	TFIIA	11.0703569	11.0703569	0.270747017	2.997266108
chrXVI_52578_52979	YPL259C	TFIIA	5.626689408	5.626689408	0.199408668	1.12201064
chrXVI_291029_291288	YPL139C	TFIIA	3.734650842	3.734650842	0.226422849	0.845610284
chrX_97443_97814	YJL172W	TFIIA	4.346283387	4.346283387	0.084088552	0.365472677
chrXVI_506376_506801	YPL022W	TFIIA	4.724101654	4.724101654	0.273511626	1.292096725
chrX_567442_567659	YJR067C	TFIIA	6.291575316	6.291575316	0.048058869	0.302365994
chrII_679182_679472	YBR229C	TFIIA	10.48546467	10.48546467	0.179706824	1.884309554
chrVII_756334_756782	YGR132C	TFIIA	5.744375337	5.744375337	0.371148169	2.132014388
chrXIV_687417_687723	YNR032C-A	TFIIA	3.012898809	3.012898809	0.084091174	0.253358198
chrVIII_67445_67678	YHL020C	TFIIA	3.214883286	3.214883286	0.281143712	0.903844221
chrVI_184289_184502	YFR019W	TFIIA	2.294987397	2.294987397	0.279588258	0.641651528
chrVII_761048_761523	YGR135W	TFIIA	2.416573067	2.416573067	0.295837242	0.714912311
chrXV_810755_811048	YOR257W	TFIIA	3.594077409	3.594077409	0.134419041	0.483112439
chrII_326057_326271	YBR044C	TFIIA	8.424182634	8.424182634	0.185728017	1.564606735
chrVII_1038461_1038751	YGR271C-A	TFIIA	2.329571726	2.329571726	0.168649711	0.392881598
chrXIII_706878_707106	YMR218C	TFIIA	3.140475139	3.140475139	0.118429093	0.371923622
chrIX_348449_348770	YIL004C	TFIIA	1.655054587	1.655054587	0.072058299	0.119260418
chrVI_146904_147172	YFL002C	TFIIA	2.114221246	2.114221246	0.252027214	0.53284129
chrVII_822991_823247	YGR161C-D	TFIIA	1.343812056	1.343812056	0.080394681	0.108035342
chrXIII_841598_841992	YMR285C	TFIIA	4.41895955	4.41895955	0.115740983	0.511454722
chrVI_153048_153528	YFR004W	TFIIA	6.472734427	6.472734427	0.420313343	2.720576645
chrXV_296123_296324	YOL016C	TFIIA	7.923469444	7.923469444	0.197373727	1.563884695
chrI_57204_57772	YAL046C	TFIIA	9.078798137	9.078798137	0.236200692	2.144418402
chrIV_1159519_1163327	YDR343C	TFIIA	3.025137671	3.025137671	4.355239036	13.17519767
chrIX_180186_180498	YIL098C	TFIIA	5.749385782	5.749385782	0.132697788	0.762930776
chrXII_965452_965874	YLR421C	TFIIA	2.052679881	2.052679881	0.1962948	0.402930387
chrV_162432_162806	YER006W	TFIIA	1.920448934	1.920448934	0.612764818	1.176783542
chrII_216877_217586	YBL006C	TFIIA	5.67396318	5.67396318	0.279179098	1.584051923
chrX_100716_101277	YJL171C	TFIIA	3.610482482	3.610482482	0.226462087	0.817637398
chrV_295125_295488	YER069W	TFIIA	7.7905068	7.7905068	0.111981823	0.872395154
chrXIII_845358_845577	YMR288W	TFIIA	5.218151202	5.218151202	0.164319057	0.857441685
chrV_502870_503122	YER162C	TFIIA	2.396825774	2.396825774	0.052034666	0.124718029
chrVII_834428_834740	YGR168C	TFIIA	1.858136125	1.858136125	0.038291305	0.071150457
chrXV_721620_722000	YOR201C	TFIIA	3.287602019	3.287602019	0.276634827	0.909465216
chrXVI_429557_429879	YPL064C	TFIIA	1.756696612	1.756696612	0.071921901	0.12634496
chrII_724241_724465	YBR255W	TFIIA	5.571693035	5.571693035	0.082268488	0.458374762
chrXI_567587_568043	YKR067W	TFIIA	2.354135483	2.354135483	0.363763838	0.856349358
chrXIV_471077_471471	YNL083W	TFIIA	6.292112088	6.292112088	0.151423793	0.952775478
chrXVI_459726_459994	YPL051W	TFIIA	5.681065406	5.681065406	0.082468705	0.468510107
chrV_66734_67063	YEL047C	TFIIA	4.882144845	4.882144845	0.089853498	0.438677792
chrX_313909_314124	YJL068C	TFIIA	4.840104374	4.840104374	0.082381711	0.39873608
chrIV_437623_438266	YDL007W	TFIIA	1.727724872	1.727724872	0.369226181	0.637921256
chrVII_98744_98989	YGL207W	TFIIA	3.653298454	3.653298454	0.653063156	2.385834618
chrIV_1500527_1500781	YDR532C	TFIIA	3.530193312	3.530193312	0.062746145	0.221506021
chrVIII_219850_220120	YHR058C	TFIIA	2.396733444	2.396733444	0.126758157	0.303805514
chrXIV_345943_346375	YNL153C	TFIIA	2.886340312	2.886340312	0.359743703	1.038342752
chrI_124496_125058	YAL016W	TFIIA	1.841804606	1.841804606	0.748043704	1.37775034
chrIV_190535_191109	YDL147W	TFIIA	3.026002425	3.026002425	0.658183237	1.991664071
chrV_42974_43326	YEL058W	TFIIA	6.166268045	6.166268045	0.348860704	2.151168611
chrIX_424440_424787	YIR038C	TFIIA	14.76010179	14.76010179	0.049228511	0.726617833
chrXII_561637_562028	YLR209C	TFIIA	5.858607445	5.858607445	0.058795232	0.344458184
chrIV_539464_539939	YDR041W	TFIIA	3.843888311	3.843888311	0.260951901	1.003069962
chrIV_715316_715642	YDR129C	TFIIA	2.409443401	2.409443401	0.542454168	1.307012615
chrVIII_181647_182105	YHR037W	TFIIA	1.834418021	1.834418021	0.390915082	0.717101671
chrXIII_275815_276073	YMR005W	TFIIA	2.590016308	2.590016308	0.613782796	1.589707451
chrVII_82225_82558	YGL221C	TFIIA	3.633503796	3.633503796	0.195584972	0.710658738
chrV_526712_527251	YER171W	TFIIA	1.357364306	1.357364306	0.184469349	0.25039211
chrXVI_887784_888088	YPR173C	TFIIA	1.721604451	1.721604451	0.207852369	0.357839564
chrIV_827323_827642	YDR182W	TFIIA	19.58921479	19.58921479	0.273078511	5.349393607
chrVII_91202_91463	YGL212W	TFIIA	5.218689482	5.218689482	0.047213311	0.24639161
chrXIV_129061_129303	YNL272C	TFIIA	5.033033581	5.033033581	0.087546255	0.440623241
chrXVI_544424_544640	YPL006W	TFIIA	12.43883775	12.43883775	0.167030461	2.077664804
chrIV_850918_851275	YDR196C	TFIIA	3.983166379	3.983166379	0.065811031	0.262136286
chrXVI_175965_176284	YPL195W	TFIIA	4.449391946	4.449391946	0.292701861	1.302345303
chrI_56814_57094	YAL047C	TFIIA	13.82875008	13.82875008	0.067318482	0.930930463
chrXV_111841_112125	YOL108C	TFIIA	5.239331619	5.239331619	0.107081326	0.561034577
chrXIII_724396_724660	YMR228W	TFIIA	6.313876598	6.313876598	0.092924718	0.586715202
chrXIV_640154_640442	YNR008W	TFIIA	7.781760046	7.781760046	0.07908533	0.615423061
chrXVI_259323_259542	YPL155C	TFIIA	4.142309395	4.142309395	0.099246401	0.411109299
chrXV_716770_717207	YOR197W	TFIIA	5.515669273	5.515669273	0.137810484	0.760117052
chrXVI_895774_895953	YPR180W	TFIIA	3.822693171	3.822693171	0.086112251	0.329180714
chrXV_292077_292263	YOL018C	TFIIA	10.21713791	10.21713791	0.06009111	0.613959158
chrVIII_175226_175676	YHR033W	TFIIA	3.649566224	3.649566224	0.984104151	3.59155327
chrVI_40087_40464	YFL048C	TFIIA	4.031761749	4.031761749	0.232026098	0.935473947
chrVII_107376_107823	YGL206C	TFIIA	3.514059943	3.514059943	0.651252757	2.288541226
chrVII_411185_411578	YGL048C	TFIIA	5.002019049	5.002019049	0.587101257	2.936691671
chrIV_1105816_1106028	YDR319C	TFIIA	2.000439459	2.000439459	0.069530795	0.139092146
chrIII_111643_111997	YCL001W	TFIIA	2.526129773	2.526129773	0.205164508	0.518272172
chrXIII_434533_434851	YMR083W	TFIIA	3.137555991	3.137555991	0.521784619	1.637128457
chrXIII_664412_664900	YMR200W	TFIIA	1.924766829	1.924766829	0.301794754	0.580884532
chrVII_510983_511210	YGR009C	TFIIA	5.380967451	5.380967451	0.128738394	0.692737108
chrX_617293_617564	YJR100C	TFIIA	9.0965835	9.0965835	0.084851251	0.77185649
chrXII_81184_81547	YLL029W	TFIIA	5.628993937	5.628993937	0.741033072	4.171270669
chrXII_159835_160072	YLR005W	TFIIA	16.24911065	16.24911065	0.16575627	2.693391972
chrXVI_375231_375582	YPL091W	TFIIA	2.800618206	2.800618206	0.621927813	1.741782356
chrVII_522067_522265	YGR016W	TFIIA	7.621319674	7.621319674	0.020737783	0.158049274
chrIV_258522_258775	YDL113C	TFIIA	13.51826019	13.51826019	0.105385794	1.424632584
chrIV_1427162_1427439	YDR485C	TFIIA	7.193382624	7.193382624	0.188020579	1.352503966
chrXIV_122150_122377	YNL274C	TFIIA	3.789393952	3.789393952	0.061495086	0.233029107
chrIV_503260_503547	YDR031W	TFIIA	5.120140163	5.120140163	0.108237346	0.554190382
chrX_690479_690755	YJR139C	TFIIA	8.09687571	8.09687571	0.262565227	2.125958009
chrXIII_856791_856981	YMR293C	TFIIA	2.240863912	2.240863912	0.078002955	0.174794007
chrV_192293_193113	YER019W	TFIIA	2.436338298	2.436338298	0.169349293	0.412592168
chrXIV_80324_80768	YNL293W	TFIIA	2.542437756	2.542437756	0.083455822	0.212181233
chrXII_301914_302249	YLR085C	TFIIA	6.932573667	6.932573667	0.102981129	0.713924263
chrXI_270512_270972	YKL091C	TFIIA	8.818141078	8.818141078	0.076624092	0.675682053
chrI_135612_135910	YAL009W	TFIIA	6.79174284	6.79174284	0.063996795	0.434649774
chrIV_1331064_1331224	YDR434W	TFIIA	2.166971442	2.166971442	0.188907384	0.409356906
chrVI_146904_147172	YFL001W	TFIIA	2.114221246	2.114221246	0.205807401	0.43512238
chrVIII_352564_352762	YHR121W	TFIIA	3.296345625	3.296345625	0.18580594	0.612480597
chrXI_526544_526919	YKR048C	TFIIA	2.255153246	2.255153246	0.627460881	1.415020443
chrX_567442_567659	YJR068W	TFIIA	6.291575316	6.291575316	0.132519341	0.833755415
chrII_110457_110803	YBL059C-A	TFIIA	2.521199952	2.521199952	0.258378064	0.651422763
chrIV_569714_570008	YDR059C	TFIIA	6.162542314	6.162542314	0.04701811	0.289751092
chrVI_115667_116001	YFL010C	TFIIA	4.644148677	4.644148677	0.139155119	0.646257062
chrII_724241_724465	YBR254C	TFIIA	5.571693035	5.571693035	0.082987221	0.462379321
chrXV_627989_628151	YOR155C	TFIIA	13.97996578	13.97996578	0.12733311	1.78011252
chrVII_393772_394018	YGL058W	TFIIA	4.226413536	4.226413536	0.376174199	1.589867727
chrXIII_756074_756437	YMR243C	TFIIA	4.74778529	4.74778529	0.370695252	1.759981465
chrXIII_687280_687571	YMR210W	TFIIA	2.899933305	2.899933305	0.118137217	0.34259005
chrX_96443_96793	YJL173C	TFIIA	1.757067374	1.757067374	0.066915445	0.117574945
chrIV_30379_30755	YDL237W	TFIIA	3.249554332	3.249554332	0.122399008	0.397742227
chrVII_579255_579517	YGR042W	TFIIA	9.662502297	9.662502297	0.061001681	0.589428883
chrXII_559315_559607	YLR208W	TFIIA	2.153746848	2.153746848	0.424172341	0.913559842
chrVIII_377688_377887	YHR138C	TFIIA	1.891100463	1.891100463	0.104647827	0.197899554
chrXIV_758845_759530	YNR067C	TFIIA	2.526639392	2.526639392	0.617989196	1.561435846
chrXVI_837375_837628	YPR155C	TFIIA	4.04852608	4.04852608	0.203315795	0.823129299
chrIX_398491_398796	YIR022W	TFIIA	2.093861774	2.093861774	0.19799981	0.414584233
chrXV_379544_379839	YOR026W	TFIIA	1.79260975	1.79260975	0.086870794	0.155725432
chrXI_296156_296406	YKL074C	TFIIA	3.951913791	3.951913791	0.131880876	0.521181853
chrXV_552703_553247	YOR122C	TFIIA	2.441698157	2.441698157	0.462958615	1.130405197
chrIV_399026_399476	YDL029W	TFIIA	3.589280066	3.589280066	0.394383035	1.415551166
chrXVI_664705_665037	YPR051W	TFIIA	4.353342164	4.353342164	0.095658561	0.416434447
chrIV_1381992_1382275	YDR458C	TFIIA	2.834690317	2.834690317	0.394078316	1.117089987
chrIV_1321870_1322363	YDR427W	TFIIA	3.766479209	3.766479209	0.611215472	2.302130368
chrXII_337269_337435	YLR097C	TFIIA	7.034270239	7.034270239	0.078614556	0.552996032
chrXV_1042704_1043553	YOR375C	TFIIA	2.23132971	2.23132971	2.674985583	5.968774805
chrIX_142726_142955	YIL116W	TFIIA	2.596330027	2.596330027	0.09733065	0.252702489
chrVII_217320_217553	YGL151W	TFIIA	6.583053411	6.583053411	0.226621845	1.49186371
chrXVI_348940_349123	YPL107W	TFIIA	12.58938593	12.58938593	0.179904281	2.264884424
chrII_657533_657839	YBR216C	TFIIA	10.19468061	10.19468061	0.110735474	1.12891279
chrVII_1043013_1043349	YGR274C	TFIIA	5.295913993	5.295913993	0.220470878	1.167594808
chrXII_183379_183603	YLR020C	TFIIA	6.000814185	6.000814185	0.135281341	0.81179819
chrVII_91202_91463	YGL213C	TFIIA	5.218689482	5.218689482	0.146280548	0.763392757
chrVIII_218800_219057	YHR057C	TFIIA	4.980578167	4.980578167	0.153520172	0.764619217
chrIII_63181_63528	YCL032W	TFIIA	1.962955441	1.962955441	0.213755576	0.419592671
chrVI_22782_22961	YFL054C	TFIIA	14.97843346	14.97843346	0.022799177	0.341495956
chrVI_36533_36902	YFL049W	TFIIA	2.752975073	2.752975073	0.119490001	0.328952994
chrI_136756_136902	YAL008W	TFIIA	2.918424985	2.918424985	0.041475987	0.121044557
chrII_48596_48884	YBL090W	TFIIA	7.953466226	7.953466226	0.120064366	0.95492788
chrVII_41301_41525	YGL244W	TFIIA	3.018168672	3.018168672	0.266866248	0.805447349
chrVII_693164_693392	YGR101W	TFIIA	6.372045417	6.372045417	0.211188923	1.345705409
chrXII_416727_417116	YLR137W	TFIIA	3.487382407	3.487382407	0.04992704	0.174114681
chrV_204948_205386	YER025W	TFIIA	1.99802089	1.99802089	1.287917751	2.573286571
chrXI_445191_445404	YKR003W	TFIIA	2.616324851	2.616324851	0.233003226	0.609612131
chrXVI_174817_175102	YPL196W	TFIIA	8.364660473	8.364660473	0.078514045	0.656743329
chrX_655899_656191	YJR125C	TFIIA	9.747903058	9.747903058	0.240057984	2.340061956
chrXV_704217_704393	YOR192C-C	TFIIA	4.589934876	4.589934876	0.006487998	0.029779488
chrII_738330_738569	YBR264C	TFIIA	4.372815771	4.372815771	0.079391607	0.347164871
chrIV_447539_447778	YDL002C	TFIIA	1.698120931	1.698120931	0.191176191	0.324640291
chrXV_1018553_1019100	YOR362C	TFIIA	4.317599265	4.317599265	0.589812058	2.546572108
chrVIII_369741_370204	YHR132W-A	TFIIA	9.283125814	9.283125814	0.226666576	2.104174343
chrXVI_222942_223181	YPL173W	TFIIA	4.386619534	4.386619534	0.225196931	0.987853257
chrXII_208544_208816	YLR033W	TFIIA	4.270829411	4.270829411	0.178394073	0.761890654
chrII_495332_495505	YBR129C	TFIIA	2.238569971	2.238569971	0.097045279	0.217242647
chrIV_1125997_1126198	YDR328C	TFIIA	3.532091639	3.532091639	0.340392208	1.202296472
chrVI_55669_56462	YFL038C	TFIIA	2.515636114	2.515636114	0.728899266	1.833645317
chrXIII_491909_492234	YMR110C	TFIIA	8.701636902	8.701636902	0.20137721	1.752311362
chrXVI_478961_479200	YPL040C	TFIIA	11.41776078	11.41776078	0.327130679	3.735099837
chrX_676750_677031	YJR135W-A	TFIIA	2.087937097	2.087937097	0.078382053	0.163656796
chrX_189244_189794	YJL123C	TFIIA	2.018249646	2.018249646	0.308468689	0.622566822
chrXIII_856791_856981	YMR294W	TFIIA	2.240863912	2.240863912	0.048444823	0.108558256
chrIV_768569_769588	YDR155C	TFIIA	6.087589438	6.087589438	0.977313732	5.949484753
chrXI_73843_74044	YKL197C	TFIIA	5.386732916	5.386732916	0.112860868	0.607951353
chrXIV_366386_366937	YNL138W	TFIIA	3.654452686	3.654452686	0.255204867	0.932634112
chrIII_248748_249038	YCR075C	TFIIA	1.741742191	1.741742191	0.039390752	0.068608535
chrXV_558539_558900	YOR124C	TFIIA	5.43671907	5.43671907	0.280332116	1.524086961
chrV_386977_387330	YER112W	TFIIA	2.373522507	2.373522507	0.147788951	0.350780401
chrVI_164813_165164	YFR010W	TFIIA	2.890714012	2.890714012	0.519019443	1.500336776
chrXIV_485444_485613	YNL075W	TFIIA	1.90001219	1.90001219	0.277277818	0.526831234
chrVII_371154_371724	YGL072C	TFIIA	1.794252922	1.794252922	0.058856805	0.105603994
chrIV_413793_413957	YDL021W	TFIIA	12.4361093	12.4361093	0.025276335	0.314339265
chrXIII_858770_859163	YMR295C	TFIIA	5.589196641	5.589196641	0.485696662	2.714654152
chrIV_952562_952883	YDR245W	TFIIA	3.665485033	3.665485033	0.366674647	1.344040431
chrIV_504500_505042	YDR032C	TFIIA	7.308145884	7.308145884	0.238891958	1.74585728
chrXV_399880_400480	YOR035C	TFIIA	5.403249986	5.403249986	0.503396493	2.719977094
chrIV_482102_482583	YDR017C	TFIIA	2.818028142	2.818028142	0.365969654	1.031312784
chrVIII_83685_83907	YHL010C	TFIIA	7.773869506	7.773869506	0.072772102	0.565720825
chrXII_377197_377429	YLR114C	TFIIA	8.073992346	8.073992346	0.248861003	2.009301833
chrXIV_365729_366185	YNL138W-A	TFIIA	2.232506597	2.232506597	0.092414469	0.206315912
chrIV_1496262_1496980	YDR529C	TFIIA	2.960382148	2.960382148	2.311705972	6.843533091
chrX_496398_496650	YJR033C	TFIIA	8.830239397	8.830239397	0.476899719	4.211138687
chrXVI_626913_627167	YPR029C	TFIIA	4.528488688	4.528488688	0.295528884	1.338299208
chrV_535988_536464	YER173W	TFIIA	2.642055866	2.642055866	0.081934671	0.216475978
chrII_293925_294258	YBR026C	TFIIA	7.140094047	7.140094047	0.226756927	1.619065785
chrIII_63181_63528	YCL033C	TFIIA	1.962955441	1.962955441	0.041131108	0.080738532
chrX_329947_330440	YJL057C	TFIIA	16.65122175	16.65122175	0.092159243	1.534563992
chrVIII_332039_332378	YHR110W	TFIIA	13.27320759	13.27320759	0.227848118	3.024275369
chrX_83902_84088	YJL183W	TFIIA	7.397128609	7.397128609	0.252232323	1.865794933
chrXIV_227158_227436	YNL223W	TFIIA	7.936821507	7.936821507	0.04435996	0.352077085
chrXVI_98291_99102	YPL240C	TFIIA	1.905760816	1.905760816	8.163143323	15.55699868
chrVIII_164570_164994	YHR027C	TFIIA	2.271956489	2.271956489	0.854778045	1.942018526
chrXI_604153_604452	YKR087C	TFIIA	2.078150772	2.078150772	0.123960496	0.2576086
chrXIV_618235_618388	YNL008C	TFIIA	1.891659031	1.891659031	0.083647101	0.158231794
chrVII_69471_69728	YGL227W	TFIIA	3.904335276	3.904335276	0.129586235	0.505948109
chrX_161641_162044	YJL132W	TFIIA	12.93101873	12.93101873	0.022342177	0.288907109
chrXI_75477_76022	YKL195W	TFIIA	1.875368307	1.875368307	0.560300035	1.050768928
chrII_356549_356723	YBR058C-A	TFIIA	4.028177397	4.028177397	0.173767217	0.699965176
chrIV_589283_589661	YDR071C	TFIIA	2.852238252	2.852238252	0.665597464	1.898442547
chrXV_490740_491055	YOR089C	TFIIA	3.391048976	3.391048976	0.208893717	0.708368825
chrXI_329943_330248	YKL058W	TFIIA	5.219267784	5.219267784	0.264413377	1.38004422
chrII_768050_768290	YBR282W	TFIIA	14.83068792	14.83068792	0.227106072	3.368139279
chrI_37295_37494	YAL058W	TFIIA	4.175899125	4.175899125	0.080230184	0.335033155
chrXIII_178070_178643	YML048W	TFIIA	8.082273717	8.082273717	0.65910345	5.327054491
chrIV_281827_282005	YDL101C	TFIIA	2.44906838	2.44906838	0.246801849	0.604434605
chrV_474740_475162	YER154W	TFIIA	2.173962679	2.173962679	0.11125109	0.241855718
chrXIII_684297_684499	YMR208W	TFIIA	3.497252651	3.497252651	0.258704978	0.90475667
chrII_749334_749543	YBR273C	TFIIA	4.714927709	4.714927709	0.160515272	0.756817904
chrIV_857916_858222	YDR204W	TFIIA	3.16654775	3.16654775	0.085878898	0.271939631
chrIX_362922_363384	YIR004W	TFIIA	9.497587702	9.497587702	0.166687487	1.583129027
chrV_58187_58433	YEL051W	TFIIA	1.923422416	1.923422416	0.204468134	0.393278592
chrXII_751743_751928	YLR309C	TFIIA	4.283061274	4.283061274	0.134202703	0.5747984
chrIX_303992_304347	YIL027C	TFIIA	2.760993916	2.760993916	0.15771126	0.435439829
chrV_552327_552591	YER182W	TFIIA	5.524857642	5.524857642	0.1364195	0.753698317
chrX_696932_697218	YJR142W	TFIIA	4.577996367	4.577996367	0.103222059	0.472550211
chrXIV_687417_687723	YNR033W	TFIIA	3.012898809	3.012898809	0.26987384	0.813102571
chrXIV_349675_349964	YNL149C	TFIIA	3.88487756	3.88487756	0.297064442	1.154058985
chrVIII_54663_54910	YHL025W	TFIIA	3.59489114	3.59489114	0.181281461	0.651687118
chrXII_849651_849833	YLR361C-A	TFIIA	2.903475543	2.903475543	0.039656975	0.115143057
chrV_160342_160630	YER005W	TFIIA	2.27338296	2.27338296	0.220272083	0.5007628
chrXIII_262540_262955	YML004C	TFIIA	3.538075485	3.538075485	0.338451556	1.197467153
chrV_341957_343626	YER092W	TFIIA	5.48395	5.48395	0.105941026	0.58097529
chrII_318097_318309	YBR041W	TFIIA	8.272255964	8.272255964	0.140593929	1.163028968
[truncated: 6,653 more rows]
