# Supplementary material for: Genome-scale chromatin binding dynamics of RNA Polymerase II general transcription machinery components
Source: EMBO J. 2024 Apr 2;43(9):1799–821. doi: 10.1038/s44318-024-00089-2 (PMC11066129; doi:10.1038/s44318-024-00089-2)
Supplement: Supplementary file 6 — Source data Fig. 3 [file 44318_2024_89_MOESM6_ESM.zip › Figure 3/3D/README]

TRefficiency.csv
-peakName: genomic site in format chr_start_end	
-gene: associated gene with the genomic site	
-factorName: measured GTF
-resTime: estimated residence time in minutes
-resTimesNum: estimated residence time in minutes, where measurements <1 min were 
	 replaced with random numbers falling into 0-1 interval for plotting purposes
-synthesis_perCell_perMin: mRNA synthesis per cell per minute
-TR_efficiency: transcription efficiency (synthesis_perCell_perMin*resTimesNum) specifying
				number of mRNA made per binding event
mean_med_TReff.csv
-factorName: measured GTF	
-mean: mean TR_efficiency from above table for a given GTF
-med: median TR_efficiency from above table for a given GTF

-> see script at https://github.com/AubleLab/PIC_competition_ChIP_scripts/blob/main/scripts_figures/fig3d_TRefficiency.R
