# Supplementary material for: Genome-scale chromatin binding dynamics of RNA Polymerase II general transcription machinery components
Source: EMBO J. 2024 Apr 2;43(9):1799–821. doi: 10.1038/s44318-024-00089-2 (PMC11066129; doi:10.1038/s44318-024-00089-2)
Supplement: Supplementary file 6 — Source data Fig. 3 [file 44318_2024_89_MOESM6_ESM.zip › Figure 3/3D/mean_med_TReff.csv]

factorName	mean	med
TBP	0.30292126120289	0.10784439609221
TFIIA	0.914314244439664	0.392683964541823
TFIIB	1.41073423693456	0.339268197806601
TFIIE	4.48486908783235	1.24033516255358
TFIIF	1.0327890199067	0.122551907308373
