# Supplementary material for: Genome-scale chromatin binding dynamics of RNA Polymerase II general transcription machinery components
Source: EMBO J. 2024 Apr 2;43(9):1799–821. doi: 10.1038/s44318-024-00089-2 (PMC11066129; doi:10.1038/s44318-024-00089-2)
Supplement: Supplementary file 7 — Expanded View and Appendix Source Data [file 44318_2024_89_MOESM7_ESM.zip]

Archive with 19 entries (12 files):
- EMBOJ-2023-115213_SourceDataForExpandedViewAndAppendix/
- EMBOJ-2023-115213_SourceDataForExpandedViewAndAppendix/.DS_Store
- __MACOSX/EMBOJ-2023-115213_SourceDataForExpandedViewAndAppendix/._.DS_Store
- EMBOJ-2023-115213_SourceDataForExpandedViewAndAppendix/Figure EV4/
- EMBOJ-2023-115213_SourceDataForExpandedViewAndAppendix/README
- EMBOJ-2023-115213_SourceDataForExpandedViewAndAppendix/Figure EV1/
- EMBOJ-2023-115213_SourceDataForExpandedViewAndAppendix/Figure EV4/residenceTime_pairs.csv
- EMBOJ-2023-115213_SourceDataForExpandedViewAndAppendix/Figure EV4/README
- EMBOJ-2023-115213_SourceDataForExpandedViewAndAppendix/Figure EV1/EV1C/
- EMBOJ-2023-115213_SourceDataForExpandedViewAndAppendix/Figure EV1/EV1D/
- EMBOJ-2023-115213_SourceDataForExpandedViewAndAppendix/Figure EV1/EV1B/
- EMBOJ-2023-115213_SourceDataForExpandedViewAndAppendix/Figure EV1/.DS_Store
- __MACOSX/EMBOJ-2023-115213_SourceDataForExpandedViewAndAppendix/Figure EV1/._.DS_Store
- EMBOJ-2023-115213_SourceDataForExpandedViewAndAppendix/Figure EV1/EV1A/
- EMBOJ-2023-115213_SourceDataForExpandedViewAndAppendix/Figure EV1/EV1C/TFIIB_WesternBlot.pdf
- EMBOJ-2023-115213_SourceDataForExpandedViewAndAppendix/Figure EV1/EV1D/TFIIF_WesternBlot.pdf
- __MACOSX/EMBOJ-2023-115213_SourceDataForExpandedViewAndAppendix/Figure EV1/EV1D/._TFIIF_WesternBlot.pdf
- EMBOJ-2023-115213_SourceDataForExpandedViewAndAppendix/Figure EV1/EV1B/TFIIA_WesternBlot.pdf
- EMBOJ-2023-115213_SourceDataForExpandedViewAndAppendix/Figure EV1/EV1A/TBP_WesternBlot.pdf
