# Supplementary material for: Genome-scale chromatin binding dynamics of RNA Polymerase II general transcription machinery components
Source: EMBO J. 2024 Apr 2;43(9):1799–821. doi: 10.1038/s44318-024-00089-2 (PMC11066129; doi:10.1038/s44318-024-00089-2)
Supplement: Supplementary file 7 — Expanded View and Appendix Source Data [file 44318_2024_89_MOESM7_ESM.zip › EMBOJ-2023-115213_SourceDataForExpandedViewAndAppendix/README]

All numerical data for main figures, expanded view figures and supplemental figures along 
with scripts used to preprocess raw data and scripts used for individual panels are
available at following GitHub site archived at Zenodo.

from https://github.com/AubleLab/PIC_competition_ChIP_scripts (release v02)
Zenodo DOI: 10.5281/zenodo.10152155.
