# Supplementary material for: Genome-scale chromatin binding dynamics of RNA Polymerase II general transcription machinery components
Source: EMBO J. 2024 Apr 2;43(9):1799–821. doi: 10.1038/s44318-024-00089-2 (PMC11066129; doi:10.1038/s44318-024-00089-2)
Supplement: Supplementary file 7 — Expanded View and Appendix Source Data [file 44318_2024_89_MOESM7_ESM.zip › EMBOJ-2023-115213_SourceDataForExpandedViewAndAppendix/Figure EV4/residenceTime_pairs.csv]

gene	factorName_x	factorName_y	x	y	synthesis_perCell_perMin	cropped
LSR1	TBP	TBP	NA	NA	4.376272256	1.5
LSR1	TBP	TFIIA	NA	0.0295118873473257	4.376272256	1.5
LSR1	TBP	TFIIB	NA	0.309262589551508	4.376272256	1.5
LSR1	TBP	TFIIF	NA	NA	4.376272256	1.5
LSR1	TBP	TFIIE	NA	15.97427098	4.376272256	1.5
LSR1	TFIIA	TBP	0.0295118873473257	NA	4.376272256	1.5
LSR1	TFIIA	TFIIA	0.0295118873473257	0.0295118873473257	4.376272256	1.5
LSR1	TFIIA	TFIIB	0.0295118873473257	0.309262589551508	4.376272256	1.5
LSR1	TFIIA	TFIIF	0.0295118873473257	NA	4.376272256	1.5
LSR1	TFIIA	TFIIE	0.0295118873473257	15.97427098	4.376272256	1.5
LSR1	TFIIB	TBP	0.309262589551508	NA	4.376272256	1.5
LSR1	TFIIB	TFIIA	0.309262589551508	0.0295118873473257	4.376272256	1.5
LSR1	TFIIB	TFIIB	0.309262589551508	0.309262589551508	4.376272256	1.5
LSR1	TFIIB	TFIIF	0.309262589551508	NA	4.376272256	1.5
LSR1	TFIIB	TFIIE	0.309262589551508	15.97427098	4.376272256	1.5
LSR1	TFIIF	TBP	NA	NA	4.376272256	1.5
LSR1	TFIIF	TFIIA	NA	0.0295118873473257	4.376272256	1.5
LSR1	TFIIF	TFIIB	NA	0.309262589551508	4.376272256	1.5
LSR1	TFIIF	TFIIF	NA	NA	4.376272256	1.5
LSR1	TFIIF	TFIIE	NA	15.97427098	4.376272256	1.5
LSR1	TFIIE	TBP	15.97427098	NA	4.376272256	1.5
LSR1	TFIIE	TFIIA	15.97427098	0.0295118873473257	4.376272256	1.5
LSR1	TFIIE	TFIIB	15.97427098	0.309262589551508	4.376272256	1.5
LSR1	TFIIE	TFIIF	15.97427098	NA	4.376272256	1.5
LSR1	TFIIE	TFIIE	15.97427098	15.97427098	4.376272256	1.5
NME1	TBP	TBP	0.603609244106337	0.603609244106337	0.310018839	0.310018839
NME1	TBP	TFIIA	0.603609244106337	NA	0.310018839	0.310018839
NME1	TBP	TFIIB	0.603609244106337	0.487075190525502	0.310018839	0.310018839
NME1	TBP	TFIIF	0.603609244106337	5.647092592	0.310018839	0.310018839
NME1	TBP	TFIIE	0.603609244106337	17.1576545	0.310018839	0.310018839
NME1	TFIIA	TBP	NA	0.603609244106337	0.310018839	0.310018839
NME1	TFIIA	TFIIA	NA	NA	0.310018839	0.310018839
NME1	TFIIA	TFIIB	NA	0.487075190525502	0.310018839	0.310018839
NME1	TFIIA	TFIIF	NA	5.647092592	0.310018839	0.310018839
NME1	TFIIA	TFIIE	NA	17.1576545	0.310018839	0.310018839
NME1	TFIIB	TBP	0.487075190525502	0.603609244106337	0.310018839	0.310018839
NME1	TFIIB	TFIIA	0.487075190525502	NA	0.310018839	0.310018839
NME1	TFIIB	TFIIB	0.487075190525502	0.487075190525502	0.310018839	0.310018839
NME1	TFIIB	TFIIF	0.487075190525502	5.647092592	0.310018839	0.310018839
NME1	TFIIB	TFIIE	0.487075190525502	17.1576545	0.310018839	0.310018839
NME1	TFIIF	TBP	5.647092592	0.603609244106337	0.310018839	0.310018839
NME1	TFIIF	TFIIA	5.647092592	NA	0.310018839	0.310018839
NME1	TFIIF	TFIIB	5.647092592	0.487075190525502	0.310018839	0.310018839
NME1	TFIIF	TFIIF	5.647092592	5.647092592	0.310018839	0.310018839
NME1	TFIIF	TFIIE	5.647092592	17.1576545	0.310018839	0.310018839
NME1	TFIIE	TBP	17.1576545	0.603609244106337	0.310018839	0.310018839
NME1	TFIIE	TFIIA	17.1576545	NA	0.310018839	0.310018839
NME1	TFIIE	TFIIB	17.1576545	0.487075190525502	0.310018839	0.310018839
NME1	TFIIE	TFIIF	17.1576545	5.647092592	0.310018839	0.310018839
NME1	TFIIE	TFIIE	17.1576545	17.1576545	0.310018839	0.310018839
NTS1-2	TBP	TBP	NA	NA	NA	NA
NTS1-2	TBP	TFIIA	NA	0.709321373840794	NA	NA
NTS1-2	TBP	TFIIB	NA	NA	NA	NA
NTS1-2	TBP	TFIIF	NA	NA	NA	NA
NTS1-2	TBP	TFIIE	NA	NA	NA	NA
NTS1-2	TFIIA	TBP	0.709321373840794	NA	NA	NA
NTS1-2	TFIIA	TFIIA	0.709321373840794	0.709321373840794	NA	NA
NTS1-2	TFIIA	TFIIB	0.709321373840794	NA	NA	NA
NTS1-2	TFIIA	TFIIF	0.709321373840794	NA	NA	NA
NTS1-2	TFIIA	TFIIE	0.709321373840794	NA	NA	NA
NTS1-2	TFIIB	TBP	NA	NA	NA	NA
NTS1-2	TFIIB	TFIIA	NA	0.709321373840794	NA	NA
NTS1-2	TFIIB	TFIIB	NA	NA	NA	NA
NTS1-2	TFIIB	TFIIF	NA	NA	NA	NA
NTS1-2	TFIIB	TFIIE	NA	NA	NA	NA
NTS1-2	TFIIF	TBP	NA	NA	NA	NA
NTS1-2	TFIIF	TFIIA	NA	0.709321373840794	NA	NA
NTS1-2	TFIIF	TFIIB	NA	NA	NA	NA
NTS1-2	TFIIF	TFIIF	NA	NA	NA	NA
NTS1-2	TFIIF	TFIIE	NA	NA	NA	NA
NTS1-2	TFIIE	TBP	NA	NA	NA	NA
NTS1-2	TFIIE	TFIIA	NA	0.709321373840794	NA	NA
NTS1-2	TFIIE	TFIIB	NA	NA	NA	NA
NTS1-2	TFIIE	TFIIF	NA	NA	NA	NA
NTS1-2	TFIIE	TFIIE	NA	NA	NA	NA
RDN5-1	TBP	TBP	NA	NA	0.002255666	0.002255666
RDN5-1	TBP	TFIIA	NA	NA	0.002255666	0.002255666
RDN5-1	TBP	TFIIB	NA	NA	0.002255666	0.002255666
RDN5-1	TBP	TFIIF	NA	0.365464644273743	0.002255666	0.002255666
RDN5-1	TBP	TFIIE	NA	0.463261869968846	0.002255666	0.002255666
RDN5-1	TFIIA	TBP	NA	NA	0.002255666	0.002255666
RDN5-1	TFIIA	TFIIA	NA	NA	0.002255666	0.002255666
RDN5-1	TFIIA	TFIIB	NA	NA	0.002255666	0.002255666
RDN5-1	TFIIA	TFIIF	NA	0.365464644273743	0.002255666	0.002255666
RDN5-1	TFIIA	TFIIE	NA	0.463261869968846	0.002255666	0.002255666
RDN5-1	TFIIB	TBP	NA	NA	0.002255666	0.002255666
RDN5-1	TFIIB	TFIIA	NA	NA	0.002255666	0.002255666
RDN5-1	TFIIB	TFIIB	NA	NA	0.002255666	0.002255666
RDN5-1	TFIIB	TFIIF	NA	0.365464644273743	0.002255666	0.002255666
RDN5-1	TFIIB	TFIIE	NA	0.463261869968846	0.002255666	0.002255666
RDN5-1	TFIIF	TBP	0.365464644273743	NA	0.002255666	0.002255666
RDN5-1	TFIIF	TFIIA	0.365464644273743	NA	0.002255666	0.002255666
RDN5-1	TFIIF	TFIIB	0.365464644273743	NA	0.002255666	0.002255666
RDN5-1	TFIIF	TFIIF	0.365464644273743	0.365464644273743	0.002255666	0.002255666
RDN5-1	TFIIF	TFIIE	0.365464644273743	0.463261869968846	0.002255666	0.002255666
RDN5-1	TFIIE	TBP	0.463261869968846	NA	0.002255666	0.002255666
RDN5-1	TFIIE	TFIIA	0.463261869968846	NA	0.002255666	0.002255666
RDN5-1	TFIIE	TFIIB	0.463261869968846	NA	0.002255666	0.002255666
RDN5-1	TFIIE	TFIIF	0.463261869968846	0.365464644273743	0.002255666	0.002255666
RDN5-1	TFIIE	TFIIE	0.463261869968846	0.463261869968846	0.002255666	0.002255666
RDN5-3	TBP	TBP	5.514743851	5.514743851	NA	NA
RDN5-3	TBP	TFIIA	5.514743851	NA	NA	NA
RDN5-3	TBP	TFIIB	5.514743851	NA	NA	NA
RDN5-3	TBP	TFIIF	5.514743851	NA	NA	NA
RDN5-3	TBP	TFIIE	5.514743851	NA	NA	NA
RDN5-3	TFIIA	TBP	NA	5.514743851	NA	NA
RDN5-3	TFIIA	TFIIA	NA	NA	NA	NA
RDN5-3	TFIIA	TFIIB	NA	NA	NA	NA
RDN5-3	TFIIA	TFIIF	NA	NA	NA	NA
RDN5-3	TFIIA	TFIIE	NA	NA	NA	NA
RDN5-3	TFIIB	TBP	NA	5.514743851	NA	NA
RDN5-3	TFIIB	TFIIA	NA	NA	NA	NA
RDN5-3	TFIIB	TFIIB	NA	NA	NA	NA
RDN5-3	TFIIB	TFIIF	NA	NA	NA	NA
RDN5-3	TFIIB	TFIIE	NA	NA	NA	NA
RDN5-3	TFIIF	TBP	NA	5.514743851	NA	NA
RDN5-3	TFIIF	TFIIA	NA	NA	NA	NA
RDN5-3	TFIIF	TFIIB	NA	NA	NA	NA
RDN5-3	TFIIF	TFIIF	NA	NA	NA	NA
RDN5-3	TFIIF	TFIIE	NA	NA	NA	NA
RDN5-3	TFIIE	TBP	NA	5.514743851	NA	NA
RDN5-3	TFIIE	TFIIA	NA	NA	NA	NA
RDN5-3	TFIIE	TFIIB	NA	NA	NA	NA
RDN5-3	TFIIE	TFIIF	NA	NA	NA	NA
RDN5-3	TFIIE	TFIIE	NA	NA	NA	NA
RDN5-4	TBP	TBP	3.321302074	3.321302074	NA	NA
RDN5-4	TBP	TFIIA	3.321302074	NA	NA	NA
RDN5-4	TBP	TFIIB	3.321302074	NA	NA	NA
RDN5-4	TBP	TFIIF	3.321302074	NA	NA	NA
RDN5-4	TBP	TFIIE	3.321302074	NA	NA	NA
RDN5-4	TFIIA	TBP	NA	3.321302074	NA	NA
RDN5-4	TFIIA	TFIIA	NA	NA	NA	NA
RDN5-4	TFIIA	TFIIB	NA	NA	NA	NA
RDN5-4	TFIIA	TFIIF	NA	NA	NA	NA
RDN5-4	TFIIA	TFIIE	NA	NA	NA	NA
RDN5-4	TFIIB	TBP	NA	3.321302074	NA	NA
RDN5-4	TFIIB	TFIIA	NA	NA	NA	NA
RDN5-4	TFIIB	TFIIB	NA	NA	NA	NA
RDN5-4	TFIIB	TFIIF	NA	NA	NA	NA
RDN5-4	TFIIB	TFIIE	NA	NA	NA	NA
RDN5-4	TFIIF	TBP	NA	3.321302074	NA	NA
RDN5-4	TFIIF	TFIIA	NA	NA	NA	NA
RDN5-4	TFIIF	TFIIB	NA	NA	NA	NA
RDN5-4	TFIIF	TFIIF	NA	NA	NA	NA
RDN5-4	TFIIF	TFIIE	NA	NA	NA	NA
RDN5-4	TFIIE	TBP	NA	3.321302074	NA	NA
RDN5-4	TFIIE	TFIIA	NA	NA	NA	NA
RDN5-4	TFIIE	TFIIB	NA	NA	NA	NA
RDN5-4	TFIIE	TFIIF	NA	NA	NA	NA
RDN5-4	TFIIE	TFIIE	NA	NA	NA	NA
RDN5-5	TBP	TBP	4.915978848	4.915978848	NA	NA
RDN5-5	TBP	TFIIA	4.915978848	NA	NA	NA
RDN5-5	TBP	TFIIB	4.915978848	4.3900849	NA	NA
RDN5-5	TBP	TFIIF	4.915978848	NA	NA	NA
RDN5-5	TBP	TFIIE	4.915978848	NA	NA	NA
RDN5-5	TFIIA	TBP	NA	4.915978848	NA	NA
RDN5-5	TFIIA	TFIIA	NA	NA	NA	NA
RDN5-5	TFIIA	TFIIB	NA	4.3900849	NA	NA
RDN5-5	TFIIA	TFIIF	NA	NA	NA	NA
RDN5-5	TFIIA	TFIIE	NA	NA	NA	NA
RDN5-5	TFIIB	TBP	4.3900849	4.915978848	NA	NA
RDN5-5	TFIIB	TFIIA	4.3900849	NA	NA	NA
RDN5-5	TFIIB	TFIIB	4.3900849	4.3900849	NA	NA
RDN5-5	TFIIB	TFIIF	4.3900849	NA	NA	NA
RDN5-5	TFIIB	TFIIE	4.3900849	NA	NA	NA
RDN5-5	TFIIF	TBP	NA	4.915978848	NA	NA
RDN5-5	TFIIF	TFIIA	NA	NA	NA	NA
RDN5-5	TFIIF	TFIIB	NA	4.3900849	NA	NA
RDN5-5	TFIIF	TFIIF	NA	NA	NA	NA
RDN5-5	TFIIF	TFIIE	NA	NA	NA	NA
RDN5-5	TFIIE	TBP	NA	4.915978848	NA	NA
RDN5-5	TFIIE	TFIIA	NA	NA	NA	NA
RDN5-5	TFIIE	TFIIB	NA	4.3900849	NA	NA
RDN5-5	TFIIE	TFIIF	NA	NA	NA	NA
RDN5-5	TFIIE	TFIIE	NA	NA	NA	NA
RDN5-6	TBP	TBP	5.327314311	5.327314311	NA	NA
RDN5-6	TBP	TFIIA	5.327314311	NA	NA	NA
RDN5-6	TBP	TFIIB	5.327314311	4.056095705	NA	NA
RDN5-6	TBP	TFIIF	5.327314311	0.83436917886138	NA	NA
RDN5-6	TBP	TFIIE	5.327314311	NA	NA	NA
RDN5-6	TFIIA	TBP	NA	5.327314311	NA	NA
RDN5-6	TFIIA	TFIIA	NA	NA	NA	NA
RDN5-6	TFIIA	TFIIB	NA	4.056095705	NA	NA
RDN5-6	TFIIA	TFIIF	NA	0.83436917886138	NA	NA
RDN5-6	TFIIA	TFIIE	NA	NA	NA	NA
RDN5-6	TFIIB	TBP	4.056095705	5.327314311	NA	NA
RDN5-6	TFIIB	TFIIA	4.056095705	NA	NA	NA
RDN5-6	TFIIB	TFIIB	4.056095705	4.056095705	NA	NA
RDN5-6	TFIIB	TFIIF	4.056095705	0.83436917886138	NA	NA
RDN5-6	TFIIB	TFIIE	4.056095705	NA	NA	NA
RDN5-6	TFIIF	TBP	0.83436917886138	5.327314311	NA	NA
RDN5-6	TFIIF	TFIIA	0.83436917886138	NA	NA	NA
RDN5-6	TFIIF	TFIIB	0.83436917886138	4.056095705	NA	NA
RDN5-6	TFIIF	TFIIF	0.83436917886138	0.83436917886138	NA	NA
RDN5-6	TFIIF	TFIIE	0.83436917886138	NA	NA	NA
RDN5-6	TFIIE	TBP	NA	5.327314311	NA	NA
RDN5-6	TFIIE	TFIIA	NA	NA	NA	NA
RDN5-6	TFIIE	TFIIB	NA	4.056095705	NA	NA
RDN5-6	TFIIE	TFIIF	NA	0.83436917886138	NA	NA
RDN5-6	TFIIE	TFIIE	NA	NA	NA	NA
snR10	TBP	TBP	0.823440893320367	0.823440893320367	NA	NA
snR10	TBP	TFIIA	0.823440893320367	NA	NA	NA
snR10	TBP	TFIIB	0.823440893320367	3.86628476	NA	NA
snR10	TBP	TFIIF	0.823440893320367	9.049759027	NA	NA
snR10	TBP	TFIIE	0.823440893320367	20	NA	NA
snR10	TFIIA	TBP	NA	0.823440893320367	NA	NA
snR10	TFIIA	TFIIA	NA	NA	NA	NA
snR10	TFIIA	TFIIB	NA	3.86628476	NA	NA
snR10	TFIIA	TFIIF	NA	9.049759027	NA	NA
snR10	TFIIA	TFIIE	NA	20	NA	NA
snR10	TFIIB	TBP	3.86628476	0.823440893320367	NA	NA
snR10	TFIIB	TFIIA	3.86628476	NA	NA	NA
snR10	TFIIB	TFIIB	3.86628476	3.86628476	NA	NA
snR10	TFIIB	TFIIF	3.86628476	9.049759027	NA	NA
snR10	TFIIB	TFIIE	3.86628476	20	NA	NA
snR10	TFIIF	TBP	9.049759027	0.823440893320367	NA	NA
snR10	TFIIF	TFIIA	9.049759027	NA	NA	NA
snR10	TFIIF	TFIIB	9.049759027	3.86628476	NA	NA
snR10	TFIIF	TFIIF	9.049759027	9.049759027	NA	NA
snR10	TFIIF	TFIIE	9.049759027	20	NA	NA
snR10	TFIIE	TBP	20	0.823440893320367	NA	NA
snR10	TFIIE	TFIIA	20	NA	NA	NA
snR10	TFIIE	TFIIB	20	3.86628476	NA	NA
snR10	TFIIE	TFIIF	20	9.049759027	NA	NA
snR10	TFIIE	TFIIE	20	20	NA	NA
snR11	TBP	TBP	0.645875172922388	0.645875172922388	0.307193403	0.307193403
snR11	TBP	TFIIA	0.645875172922388	NA	0.307193403	0.307193403
snR11	TBP	TFIIB	0.645875172922388	0.351096078054979	0.307193403	0.307193403
snR11	TBP	TFIIF	0.645875172922388	NA	0.307193403	0.307193403
snR11	TBP	TFIIE	0.645875172922388	NA	0.307193403	0.307193403
snR11	TFIIA	TBP	NA	0.645875172922388	0.307193403	0.307193403
snR11	TFIIA	TFIIA	NA	NA	0.307193403	0.307193403
snR11	TFIIA	TFIIB	NA	0.351096078054979	0.307193403	0.307193403
snR11	TFIIA	TFIIF	NA	NA	0.307193403	0.307193403
snR11	TFIIA	TFIIE	NA	NA	0.307193403	0.307193403
snR11	TFIIB	TBP	0.351096078054979	0.645875172922388	0.307193403	0.307193403
snR11	TFIIB	TFIIA	0.351096078054979	NA	0.307193403	0.307193403
snR11	TFIIB	TFIIB	0.351096078054979	0.351096078054979	0.307193403	0.307193403
snR11	TFIIB	TFIIF	0.351096078054979	NA	0.307193403	0.307193403
snR11	TFIIB	TFIIE	0.351096078054979	NA	0.307193403	0.307193403
snR11	TFIIF	TBP	NA	0.645875172922388	0.307193403	0.307193403
snR11	TFIIF	TFIIA	NA	NA	0.307193403	0.307193403
snR11	TFIIF	TFIIB	NA	0.351096078054979	0.307193403	0.307193403
snR11	TFIIF	TFIIF	NA	NA	0.307193403	0.307193403
snR11	TFIIF	TFIIE	NA	NA	0.307193403	0.307193403
snR11	TFIIE	TBP	NA	0.645875172922388	0.307193403	0.307193403
snR11	TFIIE	TFIIA	NA	NA	0.307193403	0.307193403
snR11	TFIIE	TFIIB	NA	0.351096078054979	0.307193403	0.307193403
snR11	TFIIE	TFIIF	NA	NA	0.307193403	0.307193403
snR11	TFIIE	TFIIE	NA	NA	0.307193403	0.307193403
snR128	TBP	TBP	0.403764510527253	0.403764510527253	NA	NA
snR128	TBP	TFIIA	0.403764510527253	NA	NA	NA
snR128	TBP	TFIIB	0.403764510527253	NA	NA	NA
snR128	TBP	TFIIF	0.403764510527253	NA	NA	NA
snR128	TBP	TFIIE	0.403764510527253	NA	NA	NA
snR128	TFIIA	TBP	NA	0.403764510527253	NA	NA
snR128	TFIIA	TFIIA	NA	NA	NA	NA
snR128	TFIIA	TFIIB	NA	NA	NA	NA
snR128	TFIIA	TFIIF	NA	NA	NA	NA
snR128	TFIIA	TFIIE	NA	NA	NA	NA
snR128	TFIIB	TBP	NA	0.403764510527253	NA	NA
snR128	TFIIB	TFIIA	NA	NA	NA	NA
snR128	TFIIB	TFIIB	NA	NA	NA	NA
snR128	TFIIB	TFIIF	NA	NA	NA	NA
snR128	TFIIB	TFIIE	NA	NA	NA	NA
snR128	TFIIF	TBP	NA	0.403764510527253	NA	NA
snR128	TFIIF	TFIIA	NA	NA	NA	NA
snR128	TFIIF	TFIIB	NA	NA	NA	NA
snR128	TFIIF	TFIIF	NA	NA	NA	NA
snR128	TFIIF	TFIIE	NA	NA	NA	NA
snR128	TFIIE	TBP	NA	0.403764510527253	NA	NA
snR128	TFIIE	TFIIA	NA	NA	NA	NA
snR128	TFIIE	TFIIB	NA	NA	NA	NA
snR128	TFIIE	TFIIF	NA	NA	NA	NA
snR128	TFIIE	TFIIE	NA	NA	NA	NA
snR13	TBP	TBP	0.546167572028935	0.546167572028935	NA	NA
snR13	TBP	TFIIA	0.546167572028935	0.533630196005106	NA	NA
snR13	TBP	TFIIB	0.546167572028935	0.344026370672509	NA	NA
snR13	TBP	TFIIF	0.546167572028935	8.927951238	NA	NA
snR13	TBP	TFIIE	0.546167572028935	20	NA	NA
snR13	TFIIA	TBP	0.533630196005106	0.546167572028935	NA	NA
snR13	TFIIA	TFIIA	0.533630196005106	0.533630196005106	NA	NA
snR13	TFIIA	TFIIB	0.533630196005106	0.344026370672509	NA	NA
snR13	TFIIA	TFIIF	0.533630196005106	8.927951238	NA	NA
snR13	TFIIA	TFIIE	0.533630196005106	20	NA	NA
snR13	TFIIB	TBP	0.344026370672509	0.546167572028935	NA	NA
snR13	TFIIB	TFIIA	0.344026370672509	0.533630196005106	NA	NA
snR13	TFIIB	TFIIB	0.344026370672509	0.344026370672509	NA	NA
snR13	TFIIB	TFIIF	0.344026370672509	8.927951238	NA	NA
snR13	TFIIB	TFIIE	0.344026370672509	20	NA	NA
snR13	TFIIF	TBP	8.927951238	0.546167572028935	NA	NA
snR13	TFIIF	TFIIA	8.927951238	0.533630196005106	NA	NA
snR13	TFIIF	TFIIB	8.927951238	0.344026370672509	NA	NA
snR13	TFIIF	TFIIF	8.927951238	8.927951238	NA	NA
snR13	TFIIF	TFIIE	8.927951238	20	NA	NA
snR13	TFIIE	TBP	20	0.546167572028935	NA	NA
snR13	TFIIE	TFIIA	20	0.533630196005106	NA	NA
snR13	TFIIE	TFIIB	20	0.344026370672509	NA	NA
snR13	TFIIE	TFIIF	20	8.927951238	NA	NA
snR13	TFIIE	TFIIE	20	20	NA	NA
snR14	TBP	TBP	0.37766182445921	0.37766182445921	0.350614828	0.350614828
snR14	TBP	TFIIA	0.37766182445921	0.200633340748027	0.350614828	0.350614828
snR14	TBP	TFIIB	0.37766182445921	0.846566858701408	0.350614828	0.350614828
snR14	TBP	TFIIF	0.37766182445921	NA	0.350614828	0.350614828
snR14	TBP	TFIIE	0.37766182445921	NA	0.350614828	0.350614828
snR14	TFIIA	TBP	0.200633340748027	0.37766182445921	0.350614828	0.350614828
snR14	TFIIA	TFIIA	0.200633340748027	0.200633340748027	0.350614828	0.350614828
snR14	TFIIA	TFIIB	0.200633340748027	0.846566858701408	0.350614828	0.350614828
snR14	TFIIA	TFIIF	0.200633340748027	NA	0.350614828	0.350614828
snR14	TFIIA	TFIIE	0.200633340748027	NA	0.350614828	0.350614828
snR14	TFIIB	TBP	0.846566858701408	0.37766182445921	0.350614828	0.350614828
snR14	TFIIB	TFIIA	0.846566858701408	0.200633340748027	0.350614828	0.350614828
snR14	TFIIB	TFIIB	0.846566858701408	0.846566858701408	0.350614828	0.350614828
snR14	TFIIB	TFIIF	0.846566858701408	NA	0.350614828	0.350614828
snR14	TFIIB	TFIIE	0.846566858701408	NA	0.350614828	0.350614828
snR14	TFIIF	TBP	NA	0.37766182445921	0.350614828	0.350614828
snR14	TFIIF	TFIIA	NA	0.200633340748027	0.350614828	0.350614828
snR14	TFIIF	TFIIB	NA	0.846566858701408	0.350614828	0.350614828
snR14	TFIIF	TFIIF	NA	NA	0.350614828	0.350614828
snR14	TFIIF	TFIIE	NA	NA	0.350614828	0.350614828
snR14	TFIIE	TBP	NA	0.37766182445921	0.350614828	0.350614828
snR14	TFIIE	TFIIA	NA	0.200633340748027	0.350614828	0.350614828
snR14	TFIIE	TFIIB	NA	0.846566858701408	0.350614828	0.350614828
snR14	TFIIE	TFIIF	NA	NA	0.350614828	0.350614828
snR14	TFIIE	TFIIE	NA	NA	0.350614828	0.350614828
snR161	TBP	TBP	0.571032705251127	0.571032705251127	0.01559102	0.01559102
snR161	TBP	TFIIA	0.571032705251127	2.47692613	0.01559102	0.01559102
snR161	TBP	TFIIB	0.571032705251127	0.232586503727362	0.01559102	0.01559102
snR161	TBP	TFIIF	0.571032705251127	0.225839622318745	0.01559102	0.01559102
snR161	TBP	TFIIE	0.571032705251127	13.36340021	0.01559102	0.01559102
snR161	TFIIA	TBP	2.47692613	0.571032705251127	0.01559102	0.01559102
snR161	TFIIA	TFIIA	2.47692613	2.47692613	0.01559102	0.01559102
snR161	TFIIA	TFIIB	2.47692613	0.232586503727362	0.01559102	0.01559102
snR161	TFIIA	TFIIF	2.47692613	0.225839622318745	0.01559102	0.01559102
snR161	TFIIA	TFIIE	2.47692613	13.36340021	0.01559102	0.01559102
snR161	TFIIB	TBP	0.232586503727362	0.571032705251127	0.01559102	0.01559102
snR161	TFIIB	TFIIA	0.232586503727362	2.47692613	0.01559102	0.01559102
snR161	TFIIB	TFIIB	0.232586503727362	0.232586503727362	0.01559102	0.01559102
snR161	TFIIB	TFIIF	0.232586503727362	0.225839622318745	0.01559102	0.01559102
snR161	TFIIB	TFIIE	0.232586503727362	13.36340021	0.01559102	0.01559102
snR161	TFIIF	TBP	0.225839622318745	0.571032705251127	0.01559102	0.01559102
snR161	TFIIF	TFIIA	0.225839622318745	2.47692613	0.01559102	0.01559102
snR161	TFIIF	TFIIB	0.225839622318745	0.232586503727362	0.01559102	0.01559102
snR161	TFIIF	TFIIF	0.225839622318745	0.225839622318745	0.01559102	0.01559102
snR161	TFIIF	TFIIE	0.225839622318745	13.36340021	0.01559102	0.01559102
snR161	TFIIE	TBP	13.36340021	0.571032705251127	0.01559102	0.01559102
snR161	TFIIE	TFIIA	13.36340021	2.47692613	0.01559102	0.01559102
snR161	TFIIE	TFIIB	13.36340021	0.232586503727362	0.01559102	0.01559102
snR161	TFIIE	TFIIF	13.36340021	0.225839622318745	0.01559102	0.01559102
snR161	TFIIE	TFIIE	13.36340021	13.36340021	0.01559102	0.01559102
snR17a	TBP	TBP	0.532620006240904	0.532620006240904	2.927853046	1.5
snR17a	TBP	TFIIA	0.532620006240904	NA	2.927853046	1.5
snR17a	TBP	TFIIB	0.532620006240904	NA	2.927853046	1.5
snR17a	TBP	TFIIF	0.532620006240904	NA	2.927853046	1.5
snR17a	TBP	TFIIE	0.532620006240904	20	2.927853046	1.5
snR17a	TFIIA	TBP	NA	0.532620006240904	2.927853046	1.5
snR17a	TFIIA	TFIIA	NA	NA	2.927853046	1.5
snR17a	TFIIA	TFIIB	NA	NA	2.927853046	1.5
snR17a	TFIIA	TFIIF	NA	NA	2.927853046	1.5
snR17a	TFIIA	TFIIE	NA	20	2.927853046	1.5
snR17a	TFIIB	TBP	NA	0.532620006240904	2.927853046	1.5
snR17a	TFIIB	TFIIA	NA	NA	2.927853046	1.5
snR17a	TFIIB	TFIIB	NA	NA	2.927853046	1.5
snR17a	TFIIB	TFIIF	NA	NA	2.927853046	1.5
snR17a	TFIIB	TFIIE	NA	20	2.927853046	1.5
snR17a	TFIIF	TBP	NA	0.532620006240904	2.927853046	1.5
snR17a	TFIIF	TFIIA	NA	NA	2.927853046	1.5
snR17a	TFIIF	TFIIB	NA	NA	2.927853046	1.5
snR17a	TFIIF	TFIIF	NA	NA	2.927853046	1.5
snR17a	TFIIF	TFIIE	NA	20	2.927853046	1.5
snR17a	TFIIE	TBP	20	0.532620006240904	2.927853046	1.5
snR17a	TFIIE	TFIIA	20	NA	2.927853046	1.5
snR17a	TFIIE	TFIIB	20	NA	2.927853046	1.5
snR17a	TFIIE	TFIIF	20	NA	2.927853046	1.5
snR17a	TFIIE	TFIIE	20	20	2.927853046	1.5
snR17b	TBP	TBP	0.630556970601901	0.630556970601901	0.271311011	0.271311011
snR17b	TBP	TFIIA	0.630556970601901	NA	0.271311011	0.271311011
snR17b	TBP	TFIIB	0.630556970601901	0.994896378833801	0.271311011	0.271311011
snR17b	TBP	TFIIF	0.630556970601901	5.354379314	0.271311011	0.271311011
snR17b	TBP	TFIIE	0.630556970601901	NA	0.271311011	0.271311011
snR17b	TFIIA	TBP	NA	0.630556970601901	0.271311011	0.271311011
snR17b	TFIIA	TFIIA	NA	NA	0.271311011	0.271311011
snR17b	TFIIA	TFIIB	NA	0.994896378833801	0.271311011	0.271311011
snR17b	TFIIA	TFIIF	NA	5.354379314	0.271311011	0.271311011
snR17b	TFIIA	TFIIE	NA	NA	0.271311011	0.271311011
snR17b	TFIIB	TBP	0.994896378833801	0.630556970601901	0.271311011	0.271311011
snR17b	TFIIB	TFIIA	0.994896378833801	NA	0.271311011	0.271311011
snR17b	TFIIB	TFIIB	0.994896378833801	0.994896378833801	0.271311011	0.271311011
snR17b	TFIIB	TFIIF	0.994896378833801	5.354379314	0.271311011	0.271311011
snR17b	TFIIB	TFIIE	0.994896378833801	NA	0.271311011	0.271311011
snR17b	TFIIF	TBP	5.354379314	0.630556970601901	0.271311011	0.271311011
snR17b	TFIIF	TFIIA	5.354379314	NA	0.271311011	0.271311011
snR17b	TFIIF	TFIIB	5.354379314	0.994896378833801	0.271311011	0.271311011
snR17b	TFIIF	TFIIF	5.354379314	5.354379314	0.271311011	0.271311011
snR17b	TFIIF	TFIIE	5.354379314	NA	0.271311011	0.271311011
snR17b	TFIIE	TBP	NA	0.630556970601901	0.271311011	0.271311011
snR17b	TFIIE	TFIIA	NA	NA	0.271311011	0.271311011
snR17b	TFIIE	TFIIB	NA	0.994896378833801	0.271311011	0.271311011
snR17b	TFIIE	TFIIF	NA	5.354379314	0.271311011	0.271311011
snR17b	TFIIE	TFIIE	NA	NA	0.271311011	0.271311011
snR18	TBP	TBP	0.615871025947854	0.615871025947854	NA	NA
snR18	TBP	TFIIA	0.615871025947854	NA	NA	NA
snR18	TBP	TFIIB	0.615871025947854	NA	NA	NA
snR18	TBP	TFIIF	0.615871025947854	NA	NA	NA
snR18	TBP	TFIIE	0.615871025947854	NA	NA	NA
snR18	TFIIA	TBP	NA	0.615871025947854	NA	NA
snR18	TFIIA	TFIIA	NA	NA	NA	NA
snR18	TFIIA	TFIIB	NA	NA	NA	NA
snR18	TFIIA	TFIIF	NA	NA	NA	NA
snR18	TFIIA	TFIIE	NA	NA	NA	NA
snR18	TFIIB	TBP	NA	0.615871025947854	NA	NA
snR18	TFIIB	TFIIA	NA	NA	NA	NA
snR18	TFIIB	TFIIB	NA	NA	NA	NA
snR18	TFIIB	TFIIF	NA	NA	NA	NA
snR18	TFIIB	TFIIE	NA	NA	NA	NA
snR18	TFIIF	TBP	NA	0.615871025947854	NA	NA
snR18	TFIIF	TFIIA	NA	NA	NA	NA
snR18	TFIIF	TFIIB	NA	NA	NA	NA
snR18	TFIIF	TFIIF	NA	NA	NA	NA
snR18	TFIIF	TFIIE	NA	NA	NA	NA
snR18	TFIIE	TBP	NA	0.615871025947854	NA	NA
snR18	TFIIE	TFIIA	NA	NA	NA	NA
snR18	TFIIE	TFIIB	NA	NA	NA	NA
snR18	TFIIE	TFIIF	NA	NA	NA	NA
snR18	TFIIE	TFIIE	NA	NA	NA	NA
snR189	TBP	TBP	NA	NA	0.17245609	0.17245609
snR189	TBP	TFIIA	NA	0.779569620732218	0.17245609	0.17245609
snR189	TBP	TFIIB	NA	0.723283069906756	0.17245609	0.17245609
snR189	TBP	TFIIF	NA	6.80440121	0.17245609	0.17245609
snR189	TBP	TFIIE	NA	NA	0.17245609	0.17245609
snR189	TFIIA	TBP	0.779569620732218	NA	0.17245609	0.17245609
snR189	TFIIA	TFIIA	0.779569620732218	0.779569620732218	0.17245609	0.17245609
snR189	TFIIA	TFIIB	0.779569620732218	0.723283069906756	0.17245609	0.17245609
snR189	TFIIA	TFIIF	0.779569620732218	6.80440121	0.17245609	0.17245609
snR189	TFIIA	TFIIE	0.779569620732218	NA	0.17245609	0.17245609
snR189	TFIIB	TBP	0.723283069906756	NA	0.17245609	0.17245609
snR189	TFIIB	TFIIA	0.723283069906756	0.779569620732218	0.17245609	0.17245609
snR189	TFIIB	TFIIB	0.723283069906756	0.723283069906756	0.17245609	0.17245609
snR189	TFIIB	TFIIF	0.723283069906756	6.80440121	0.17245609	0.17245609
snR189	TFIIB	TFIIE	0.723283069906756	NA	0.17245609	0.17245609
snR189	TFIIF	TBP	6.80440121	NA	0.17245609	0.17245609
snR189	TFIIF	TFIIA	6.80440121	0.779569620732218	0.17245609	0.17245609
snR189	TFIIF	TFIIB	6.80440121	0.723283069906756	0.17245609	0.17245609
snR189	TFIIF	TFIIF	6.80440121	6.80440121	0.17245609	0.17245609
snR189	TFIIF	TFIIE	6.80440121	NA	0.17245609	0.17245609
snR189	TFIIE	TBP	NA	NA	0.17245609	0.17245609
snR189	TFIIE	TFIIA	NA	0.779569620732218	0.17245609	0.17245609
snR189	TFIIE	TFIIB	NA	0.723283069906756	0.17245609	0.17245609
snR189	TFIIE	TFIIF	NA	6.80440121	0.17245609	0.17245609
snR189	TFIIE	TFIIE	NA	NA	0.17245609	0.17245609
snR19	TBP	TBP	0.00997580611146986	0.00997580611146986	0.671118341	0.671118341
snR19	TBP	TFIIA	0.00997580611146986	3.032653787	0.671118341	0.671118341
snR19	TBP	TFIIB	0.00997580611146986	0.144317264435813	0.671118341	0.671118341
snR19	TBP	TFIIF	0.00997580611146986	0.511963904369622	0.671118341	0.671118341
snR19	TBP	TFIIE	0.00997580611146986	18.58506221	0.671118341	0.671118341
snR19	TFIIA	TBP	3.032653787	0.00997580611146986	0.671118341	0.671118341
snR19	TFIIA	TFIIA	3.032653787	3.032653787	0.671118341	0.671118341
snR19	TFIIA	TFIIB	3.032653787	0.144317264435813	0.671118341	0.671118341
snR19	TFIIA	TFIIF	3.032653787	0.511963904369622	0.671118341	0.671118341
snR19	TFIIA	TFIIE	3.032653787	18.58506221	0.671118341	0.671118341
snR19	TFIIB	TBP	0.144317264435813	0.00997580611146986	0.671118341	0.671118341
snR19	TFIIB	TFIIA	0.144317264435813	3.032653787	0.671118341	0.671118341
snR19	TFIIB	TFIIB	0.144317264435813	0.144317264435813	0.671118341	0.671118341
snR19	TFIIB	TFIIF	0.144317264435813	0.511963904369622	0.671118341	0.671118341
snR19	TFIIB	TFIIE	0.144317264435813	18.58506221	0.671118341	0.671118341
snR19	TFIIF	TBP	0.511963904369622	0.00997580611146986	0.671118341	0.671118341
snR19	TFIIF	TFIIA	0.511963904369622	3.032653787	0.671118341	0.671118341
snR19	TFIIF	TFIIB	0.511963904369622	0.144317264435813	0.671118341	0.671118341
snR19	TFIIF	TFIIF	0.511963904369622	0.511963904369622	0.671118341	0.671118341
snR19	TFIIF	TFIIE	0.511963904369622	18.58506221	0.671118341	0.671118341
snR19	TFIIE	TBP	18.58506221	0.00997580611146986	0.671118341	0.671118341
snR19	TFIIE	TFIIA	18.58506221	3.032653787	0.671118341	0.671118341
snR19	TFIIE	TFIIB	18.58506221	0.144317264435813	0.671118341	0.671118341
snR19	TFIIE	TFIIF	18.58506221	0.511963904369622	0.671118341	0.671118341
snR19	TFIIE	TFIIE	18.58506221	18.58506221	0.671118341	0.671118341
snR190	TBP	TBP	NA	NA	3.196938869	1.5
snR190	TBP	TFIIA	NA	NA	3.196938869	1.5
snR190	TBP	TFIIB	NA	NA	3.196938869	1.5
snR190	TBP	TFIIF	NA	8.585043014	3.196938869	1.5
snR190	TBP	TFIIE	NA	20	3.196938869	1.5
snR190	TFIIA	TBP	NA	NA	3.196938869	1.5
snR190	TFIIA	TFIIA	NA	NA	3.196938869	1.5
snR190	TFIIA	TFIIB	NA	NA	3.196938869	1.5
snR190	TFIIA	TFIIF	NA	8.585043014	3.196938869	1.5
snR190	TFIIA	TFIIE	NA	20	3.196938869	1.5
snR190	TFIIB	TBP	NA	NA	3.196938869	1.5
snR190	TFIIB	TFIIA	NA	NA	3.196938869	1.5
snR190	TFIIB	TFIIB	NA	NA	3.196938869	1.5
snR190	TFIIB	TFIIF	NA	8.585043014	3.196938869	1.5
snR190	TFIIB	TFIIE	NA	20	3.196938869	1.5
snR190	TFIIF	TBP	8.585043014	NA	3.196938869	1.5
snR190	TFIIF	TFIIA	8.585043014	NA	3.196938869	1.5
snR190	TFIIF	TFIIB	8.585043014	NA	3.196938869	1.5
snR190	TFIIF	TFIIF	8.585043014	8.585043014	3.196938869	1.5
snR190	TFIIF	TFIIE	8.585043014	20	3.196938869	1.5
snR190	TFIIE	TBP	20	NA	3.196938869	1.5
snR190	TFIIE	TFIIA	20	NA	3.196938869	1.5
snR190	TFIIE	TFIIB	20	NA	3.196938869	1.5
snR190	TFIIE	TFIIF	20	8.585043014	3.196938869	1.5
snR190	TFIIE	TFIIE	20	20	3.196938869	1.5
snR191	TBP	TBP	2.258179614	2.258179614	NA	NA
snR191	TBP	TFIIA	2.258179614	NA	NA	NA
snR191	TBP	TFIIB	2.258179614	NA	NA	NA
snR191	TBP	TFIIF	2.258179614	NA	NA	NA
snR191	TBP	TFIIE	2.258179614	NA	NA	NA
snR191	TFIIA	TBP	NA	2.258179614	NA	NA
snR191	TFIIA	TFIIA	NA	NA	NA	NA
snR191	TFIIA	TFIIB	NA	NA	NA	NA
snR191	TFIIA	TFIIF	NA	NA	NA	NA
snR191	TFIIA	TFIIE	NA	NA	NA	NA
snR191	TFIIB	TBP	NA	2.258179614	NA	NA
snR191	TFIIB	TFIIA	NA	NA	NA	NA
snR191	TFIIB	TFIIB	NA	NA	NA	NA
snR191	TFIIB	TFIIF	NA	NA	NA	NA
snR191	TFIIB	TFIIE	NA	NA	NA	NA
snR191	TFIIF	TBP	NA	2.258179614	NA	NA
snR191	TFIIF	TFIIA	NA	NA	NA	NA
snR191	TFIIF	TFIIB	NA	NA	NA	NA
snR191	TFIIF	TFIIF	NA	NA	NA	NA
snR191	TFIIF	TFIIE	NA	NA	NA	NA
snR191	TFIIE	TBP	NA	2.258179614	NA	NA
snR191	TFIIE	TFIIA	NA	NA	NA	NA
snR191	TFIIE	TFIIB	NA	NA	NA	NA
snR191	TFIIE	TFIIF	NA	NA	NA	NA
snR191	TFIIE	TFIIE	NA	NA	NA	NA
snR24	TBP	TBP	0.740597950294614	0.740597950294614	NA	NA
snR24	TBP	TFIIA	0.740597950294614	NA	NA	NA
snR24	TBP	TFIIB	0.740597950294614	NA	NA	NA
snR24	TBP	TFIIF	0.740597950294614	NA	NA	NA
snR24	TBP	TFIIE	0.740597950294614	NA	NA	NA
snR24	TFIIA	TBP	NA	0.740597950294614	NA	NA
snR24	TFIIA	TFIIA	NA	NA	NA	NA
snR24	TFIIA	TFIIB	NA	NA	NA	NA
snR24	TFIIA	TFIIF	NA	NA	NA	NA
snR24	TFIIA	TFIIE	NA	NA	NA	NA
snR24	TFIIB	TBP	NA	0.740597950294614	NA	NA
snR24	TFIIB	TFIIA	NA	NA	NA	NA
snR24	TFIIB	TFIIB	NA	NA	NA	NA
snR24	TFIIB	TFIIF	NA	NA	NA	NA
snR24	TFIIB	TFIIE	NA	NA	NA	NA
snR24	TFIIF	TBP	NA	0.740597950294614	NA	NA
snR24	TFIIF	TFIIA	NA	NA	NA	NA
snR24	TFIIF	TFIIB	NA	NA	NA	NA
snR24	TFIIF	TFIIF	NA	NA	NA	NA
snR24	TFIIF	TFIIE	NA	NA	NA	NA
snR24	TFIIE	TBP	NA	0.740597950294614	NA	NA
snR24	TFIIE	TFIIA	NA	NA	NA	NA
snR24	TFIIE	TFIIB	NA	NA	NA	NA
snR24	TFIIE	TFIIF	NA	NA	NA	NA
snR24	TFIIE	TFIIE	NA	NA	NA	NA
snR3	TBP	TBP	0.207341796718538	0.207341796718538	0.05308381	0.05308381
snR3	TBP	TFIIA	0.207341796718538	2.524405337	0.05308381	0.05308381
snR3	TBP	TFIIB	0.207341796718538	0.047386342426762	0.05308381	0.05308381
snR3	TBP	TFIIF	0.207341796718538	0.788972792215645	0.05308381	0.05308381
snR3	TBP	TFIIE	0.207341796718538	14.93624841	0.05308381	0.05308381
snR3	TFIIA	TBP	2.524405337	0.207341796718538	0.05308381	0.05308381
snR3	TFIIA	TFIIA	2.524405337	2.524405337	0.05308381	0.05308381
snR3	TFIIA	TFIIB	2.524405337	0.047386342426762	0.05308381	0.05308381
snR3	TFIIA	TFIIF	2.524405337	0.788972792215645	0.05308381	0.05308381
snR3	TFIIA	TFIIE	2.524405337	14.93624841	0.05308381	0.05308381
snR3	TFIIB	TBP	0.047386342426762	0.207341796718538	0.05308381	0.05308381
snR3	TFIIB	TFIIA	0.047386342426762	2.524405337	0.05308381	0.05308381
snR3	TFIIB	TFIIB	0.047386342426762	0.047386342426762	0.05308381	0.05308381
snR3	TFIIB	TFIIF	0.047386342426762	0.788972792215645	0.05308381	0.05308381
snR3	TFIIB	TFIIE	0.047386342426762	14.93624841	0.05308381	0.05308381
snR3	TFIIF	TBP	0.788972792215645	0.207341796718538	0.05308381	0.05308381
snR3	TFIIF	TFIIA	0.788972792215645	2.524405337	0.05308381	0.05308381
snR3	TFIIF	TFIIB	0.788972792215645	0.047386342426762	0.05308381	0.05308381
snR3	TFIIF	TFIIF	0.788972792215645	0.788972792215645	0.05308381	0.05308381
snR3	TFIIF	TFIIE	0.788972792215645	14.93624841	0.05308381	0.05308381
snR3	TFIIE	TBP	14.93624841	0.207341796718538	0.05308381	0.05308381
snR3	TFIIE	TFIIA	14.93624841	2.524405337	0.05308381	0.05308381
snR3	TFIIE	TFIIB	14.93624841	0.047386342426762	0.05308381	0.05308381
snR3	TFIIE	TFIIF	14.93624841	0.788972792215645	0.05308381	0.05308381
snR3	TFIIE	TFIIE	14.93624841	14.93624841	0.05308381	0.05308381
snR30	TBP	TBP	0.997820341028273	0.997820341028273	1.037784078	1.037784078
snR30	TBP	TFIIA	0.997820341028273	0.971621370408684	1.037784078	1.037784078
snR30	TBP	TFIIB	0.997820341028273	0.571933627361432	1.037784078	1.037784078
snR30	TBP	TFIIF	0.997820341028273	NA	1.037784078	1.037784078
snR30	TBP	TFIIE	0.997820341028273	NA	1.037784078	1.037784078
snR30	TFIIA	TBP	0.971621370408684	0.997820341028273	1.037784078	1.037784078
snR30	TFIIA	TFIIA	0.971621370408684	0.971621370408684	1.037784078	1.037784078
snR30	TFIIA	TFIIB	0.971621370408684	0.571933627361432	1.037784078	1.037784078
snR30	TFIIA	TFIIF	0.971621370408684	NA	1.037784078	1.037784078
snR30	TFIIA	TFIIE	0.971621370408684	NA	1.037784078	1.037784078
snR30	TFIIB	TBP	0.571933627361432	0.997820341028273	1.037784078	1.037784078
snR30	TFIIB	TFIIA	0.571933627361432	0.971621370408684	1.037784078	1.037784078
snR30	TFIIB	TFIIB	0.571933627361432	0.571933627361432	1.037784078	1.037784078
snR30	TFIIB	TFIIF	0.571933627361432	NA	1.037784078	1.037784078
snR30	TFIIB	TFIIE	0.571933627361432	NA	1.037784078	1.037784078
snR30	TFIIF	TBP	NA	0.997820341028273	1.037784078	1.037784078
snR30	TFIIF	TFIIA	NA	0.971621370408684	1.037784078	1.037784078
snR30	TFIIF	TFIIB	NA	0.571933627361432	1.037784078	1.037784078
snR30	TFIIF	TFIIF	NA	NA	1.037784078	1.037784078
snR30	TFIIF	TFIIE	NA	NA	1.037784078	1.037784078
snR30	TFIIE	TBP	NA	0.997820341028273	1.037784078	1.037784078
snR30	TFIIE	TFIIA	NA	0.971621370408684	1.037784078	1.037784078
snR30	TFIIE	TFIIB	NA	0.571933627361432	1.037784078	1.037784078
snR30	TFIIE	TFIIF	NA	NA	1.037784078	1.037784078
snR30	TFIIE	TFIIE	NA	NA	1.037784078	1.037784078
snR31	TBP	TBP	0.9348229537718	0.9348229537718	0.413213913	0.413213913
snR31	TBP	TFIIA	0.9348229537718	0.245611933525652	0.413213913	0.413213913
snR31	TBP	TFIIB	0.9348229537718	NA	0.413213913	0.413213913
snR31	TBP	TFIIF	0.9348229537718	7.27089113	0.413213913	0.413213913
snR31	TBP	TFIIE	0.9348229537718	14.48686661	0.413213913	0.413213913
snR31	TFIIA	TBP	0.245611933525652	0.9348229537718	0.413213913	0.413213913
snR31	TFIIA	TFIIA	0.245611933525652	0.245611933525652	0.413213913	0.413213913
snR31	TFIIA	TFIIB	0.245611933525652	NA	0.413213913	0.413213913
snR31	TFIIA	TFIIF	0.245611933525652	7.27089113	0.413213913	0.413213913
snR31	TFIIA	TFIIE	0.245611933525652	14.48686661	0.413213913	0.413213913
snR31	TFIIB	TBP	NA	0.9348229537718	0.413213913	0.413213913
snR31	TFIIB	TFIIA	NA	0.245611933525652	0.413213913	0.413213913
snR31	TFIIB	TFIIB	NA	NA	0.413213913	0.413213913
snR31	TFIIB	TFIIF	NA	7.27089113	0.413213913	0.413213913
snR31	TFIIB	TFIIE	NA	14.48686661	0.413213913	0.413213913
snR31	TFIIF	TBP	7.27089113	0.9348229537718	0.413213913	0.413213913
snR31	TFIIF	TFIIA	7.27089113	0.245611933525652	0.413213913	0.413213913
snR31	TFIIF	TFIIB	7.27089113	NA	0.413213913	0.413213913
snR31	TFIIF	TFIIF	7.27089113	7.27089113	0.413213913	0.413213913
snR31	TFIIF	TFIIE	7.27089113	14.48686661	0.413213913	0.413213913
snR31	TFIIE	TBP	14.48686661	0.9348229537718	0.413213913	0.413213913
snR31	TFIIE	TFIIA	14.48686661	0.245611933525652	0.413213913	0.413213913
snR31	TFIIE	TFIIB	14.48686661	NA	0.413213913	0.413213913
snR31	TFIIE	TFIIF	14.48686661	7.27089113	0.413213913	0.413213913
snR31	TFIIE	TFIIE	14.48686661	14.48686661	0.413213913	0.413213913
snR32	TBP	TBP	0.335144347045571	0.335144347045571	0.035369607	0.035369607
snR32	TBP	TFIIA	0.335144347045571	NA	0.035369607	0.035369607
snR32	TBP	TFIIB	0.335144347045571	0.530076544731855	0.035369607	0.035369607
snR32	TBP	TFIIF	0.335144347045571	8.382908986	0.035369607	0.035369607
snR32	TBP	TFIIE	0.335144347045571	20	0.035369607	0.035369607
snR32	TFIIA	TBP	NA	0.335144347045571	0.035369607	0.035369607
snR32	TFIIA	TFIIA	NA	NA	0.035369607	0.035369607
snR32	TFIIA	TFIIB	NA	0.530076544731855	0.035369607	0.035369607
snR32	TFIIA	TFIIF	NA	8.382908986	0.035369607	0.035369607
snR32	TFIIA	TFIIE	NA	20	0.035369607	0.035369607
snR32	TFIIB	TBP	0.530076544731855	0.335144347045571	0.035369607	0.035369607
snR32	TFIIB	TFIIA	0.530076544731855	NA	0.035369607	0.035369607
snR32	TFIIB	TFIIB	0.530076544731855	0.530076544731855	0.035369607	0.035369607
snR32	TFIIB	TFIIF	0.530076544731855	8.382908986	0.035369607	0.035369607
snR32	TFIIB	TFIIE	0.530076544731855	20	0.035369607	0.035369607
snR32	TFIIF	TBP	8.382908986	0.335144347045571	0.035369607	0.035369607
snR32	TFIIF	TFIIA	8.382908986	NA	0.035369607	0.035369607
snR32	TFIIF	TFIIB	8.382908986	0.530076544731855	0.035369607	0.035369607
snR32	TFIIF	TFIIF	8.382908986	8.382908986	0.035369607	0.035369607
snR32	TFIIF	TFIIE	8.382908986	20	0.035369607	0.035369607
snR32	TFIIE	TBP	20	0.335144347045571	0.035369607	0.035369607
snR32	TFIIE	TFIIA	20	NA	0.035369607	0.035369607
snR32	TFIIE	TFIIB	20	0.530076544731855	0.035369607	0.035369607
snR32	TFIIE	TFIIF	20	8.382908986	0.035369607	0.035369607
snR32	TFIIE	TFIIE	20	20	0.035369607	0.035369607
snR33	TBP	TBP	NA	NA	0.213630942	0.213630942
snR33	TBP	TFIIA	NA	0.749547549989074	0.213630942	0.213630942
snR33	TBP	TFIIB	NA	0.178616222692654	0.213630942	0.213630942
snR33	TBP	TFIIF	NA	0.93830993026495	0.213630942	0.213630942
snR33	TBP	TFIIE	NA	13.881287	0.213630942	0.213630942
snR33	TFIIA	TBP	0.749547549989074	NA	0.213630942	0.213630942
snR33	TFIIA	TFIIA	0.749547549989074	0.749547549989074	0.213630942	0.213630942
snR33	TFIIA	TFIIB	0.749547549989074	0.178616222692654	0.213630942	0.213630942
snR33	TFIIA	TFIIF	0.749547549989074	0.93830993026495	0.213630942	0.213630942
snR33	TFIIA	TFIIE	0.749547549989074	13.881287	0.213630942	0.213630942
snR33	TFIIB	TBP	0.178616222692654	NA	0.213630942	0.213630942
snR33	TFIIB	TFIIA	0.178616222692654	0.749547549989074	0.213630942	0.213630942
snR33	TFIIB	TFIIB	0.178616222692654	0.178616222692654	0.213630942	0.213630942
snR33	TFIIB	TFIIF	0.178616222692654	0.93830993026495	0.213630942	0.213630942
snR33	TFIIB	TFIIE	0.178616222692654	13.881287	0.213630942	0.213630942
snR33	TFIIF	TBP	0.93830993026495	NA	0.213630942	0.213630942
snR33	TFIIF	TFIIA	0.93830993026495	0.749547549989074	0.213630942	0.213630942
snR33	TFIIF	TFIIB	0.93830993026495	0.178616222692654	0.213630942	0.213630942
snR33	TFIIF	TFIIF	0.93830993026495	0.93830993026495	0.213630942	0.213630942
snR33	TFIIF	TFIIE	0.93830993026495	13.881287	0.213630942	0.213630942
snR33	TFIIE	TBP	13.881287	NA	0.213630942	0.213630942
snR33	TFIIE	TFIIA	13.881287	0.749547549989074	0.213630942	0.213630942
snR33	TFIIE	TFIIB	13.881287	0.178616222692654	0.213630942	0.213630942
snR33	TFIIE	TFIIF	13.881287	0.93830993026495	0.213630942	0.213630942
snR33	TFIIE	TFIIE	13.881287	13.881287	0.213630942	0.213630942
snR34	TBP	TBP	0.406403280328959	0.406403280328959	0.205939764	0.205939764
snR34	TBP	TFIIA	0.406403280328959	0.158836833899841	0.205939764	0.205939764
snR34	TBP	TFIIB	0.406403280328959	0.0579975892324001	0.205939764	0.205939764
snR34	TBP	TFIIF	0.406403280328959	NA	0.205939764	0.205939764
snR34	TBP	TFIIE	0.406403280328959	18.91338083	0.205939764	0.205939764
snR34	TFIIA	TBP	0.158836833899841	0.406403280328959	0.205939764	0.205939764
snR34	TFIIA	TFIIA	0.158836833899841	0.158836833899841	0.205939764	0.205939764
snR34	TFIIA	TFIIB	0.158836833899841	0.0579975892324001	0.205939764	0.205939764
snR34	TFIIA	TFIIF	0.158836833899841	NA	0.205939764	0.205939764
snR34	TFIIA	TFIIE	0.158836833899841	18.91338083	0.205939764	0.205939764
snR34	TFIIB	TBP	0.0579975892324001	0.406403280328959	0.205939764	0.205939764
snR34	TFIIB	TFIIA	0.0579975892324001	0.158836833899841	0.205939764	0.205939764
snR34	TFIIB	TFIIB	0.0579975892324001	0.0579975892324001	0.205939764	0.205939764
snR34	TFIIB	TFIIF	0.0579975892324001	NA	0.205939764	0.205939764
snR34	TFIIB	TFIIE	0.0579975892324001	18.91338083	0.205939764	0.205939764
snR34	TFIIF	TBP	NA	0.406403280328959	0.205939764	0.205939764
snR34	TFIIF	TFIIA	NA	0.158836833899841	0.205939764	0.205939764
snR34	TFIIF	TFIIB	NA	0.0579975892324001	0.205939764	0.205939764
snR34	TFIIF	TFIIF	NA	NA	0.205939764	0.205939764
snR34	TFIIF	TFIIE	NA	18.91338083	0.205939764	0.205939764
snR34	TFIIE	TBP	18.91338083	0.406403280328959	0.205939764	0.205939764
snR34	TFIIE	TFIIA	18.91338083	0.158836833899841	0.205939764	0.205939764
snR34	TFIIE	TFIIB	18.91338083	0.0579975892324001	0.205939764	0.205939764
snR34	TFIIE	TFIIF	18.91338083	NA	0.205939764	0.205939764
snR34	TFIIE	TFIIE	18.91338083	18.91338083	0.205939764	0.205939764
snR35	TBP	TBP	0.543449489399791	0.543449489399791	0.160304827	0.160304827
snR35	TBP	TFIIA	0.543449489399791	3.303014627	0.160304827	0.160304827
snR35	TBP	TFIIB	0.543449489399791	0.361691718222573	0.160304827	0.160304827
snR35	TBP	TFIIF	0.543449489399791	2.310733629	0.160304827	0.160304827
snR35	TBP	TFIIE	0.543449489399791	20	0.160304827	0.160304827
snR35	TFIIA	TBP	3.303014627	0.543449489399791	0.160304827	0.160304827
snR35	TFIIA	TFIIA	3.303014627	3.303014627	0.160304827	0.160304827
snR35	TFIIA	TFIIB	3.303014627	0.361691718222573	0.160304827	0.160304827
snR35	TFIIA	TFIIF	3.303014627	2.310733629	0.160304827	0.160304827
snR35	TFIIA	TFIIE	3.303014627	20	0.160304827	0.160304827
snR35	TFIIB	TBP	0.361691718222573	0.543449489399791	0.160304827	0.160304827
snR35	TFIIB	TFIIA	0.361691718222573	3.303014627	0.160304827	0.160304827
snR35	TFIIB	TFIIB	0.361691718222573	0.361691718222573	0.160304827	0.160304827
snR35	TFIIB	TFIIF	0.361691718222573	2.310733629	0.160304827	0.160304827
snR35	TFIIB	TFIIE	0.361691718222573	20	0.160304827	0.160304827
snR35	TFIIF	TBP	2.310733629	0.543449489399791	0.160304827	0.160304827
snR35	TFIIF	TFIIA	2.310733629	3.303014627	0.160304827	0.160304827
snR35	TFIIF	TFIIB	2.310733629	0.361691718222573	0.160304827	0.160304827
snR35	TFIIF	TFIIF	2.310733629	2.310733629	0.160304827	0.160304827
snR35	TFIIF	TFIIE	2.310733629	20	0.160304827	0.160304827
snR35	TFIIE	TBP	20	0.543449489399791	0.160304827	0.160304827
snR35	TFIIE	TFIIA	20	3.303014627	0.160304827	0.160304827
snR35	TFIIE	TFIIB	20	0.361691718222573	0.160304827	0.160304827
snR35	TFIIE	TFIIF	20	2.310733629	0.160304827	0.160304827
snR35	TFIIE	TFIIE	20	20	0.160304827	0.160304827
snR36	TBP	TBP	0.039879446849227	0.039879446849227	0.044351914	0.044351914
snR36	TBP	TFIIA	0.039879446849227	0.438105672830716	0.044351914	0.044351914
snR36	TBP	TFIIB	0.039879446849227	0.199474147288129	0.044351914	0.044351914
snR36	TBP	TFIIF	0.039879446849227	0.819419810781255	0.044351914	0.044351914
snR36	TBP	TFIIE	0.039879446849227	12.55209995	0.044351914	0.044351914
snR36	TFIIA	TBP	0.438105672830716	0.039879446849227	0.044351914	0.044351914
snR36	TFIIA	TFIIA	0.438105672830716	0.438105672830716	0.044351914	0.044351914
snR36	TFIIA	TFIIB	0.438105672830716	0.199474147288129	0.044351914	0.044351914
snR36	TFIIA	TFIIF	0.438105672830716	0.819419810781255	0.044351914	0.044351914
snR36	TFIIA	TFIIE	0.438105672830716	12.55209995	0.044351914	0.044351914
snR36	TFIIB	TBP	0.199474147288129	0.039879446849227	0.044351914	0.044351914
snR36	TFIIB	TFIIA	0.199474147288129	0.438105672830716	0.044351914	0.044351914
snR36	TFIIB	TFIIB	0.199474147288129	0.199474147288129	0.044351914	0.044351914
snR36	TFIIB	TFIIF	0.199474147288129	0.819419810781255	0.044351914	0.044351914
snR36	TFIIB	TFIIE	0.199474147288129	12.55209995	0.044351914	0.044351914
snR36	TFIIF	TBP	0.819419810781255	0.039879446849227	0.044351914	0.044351914
snR36	TFIIF	TFIIA	0.819419810781255	0.438105672830716	0.044351914	0.044351914
snR36	TFIIF	TFIIB	0.819419810781255	0.199474147288129	0.044351914	0.044351914
snR36	TFIIF	TFIIF	0.819419810781255	0.819419810781255	0.044351914	0.044351914
snR36	TFIIF	TFIIE	0.819419810781255	12.55209995	0.044351914	0.044351914
snR36	TFIIE	TBP	12.55209995	0.039879446849227	0.044351914	0.044351914
snR36	TFIIE	TFIIA	12.55209995	0.438105672830716	0.044351914	0.044351914
snR36	TFIIE	TFIIB	12.55209995	0.199474147288129	0.044351914	0.044351914
snR36	TFIIE	TFIIF	12.55209995	0.819419810781255	0.044351914	0.044351914
snR36	TFIIE	TFIIE	12.55209995	12.55209995	0.044351914	0.044351914
snR37	TBP	TBP	0.677660943474621	0.677660943474621	1.633267241	1.5
snR37	TBP	TFIIA	0.677660943474621	NA	1.633267241	1.5
snR37	TBP	TFIIB	0.677660943474621	0.13990453700535	1.633267241	1.5
snR37	TBP	TFIIF	0.677660943474621	NA	1.633267241	1.5
snR37	TBP	TFIIE	0.677660943474621	20	1.633267241	1.5
snR37	TFIIA	TBP	NA	0.677660943474621	1.633267241	1.5
snR37	TFIIA	TFIIA	NA	NA	1.633267241	1.5
snR37	TFIIA	TFIIB	NA	0.13990453700535	1.633267241	1.5
snR37	TFIIA	TFIIF	NA	NA	1.633267241	1.5
snR37	TFIIA	TFIIE	NA	20	1.633267241	1.5
snR37	TFIIB	TBP	0.13990453700535	0.677660943474621	1.633267241	1.5
snR37	TFIIB	TFIIA	0.13990453700535	NA	1.633267241	1.5
snR37	TFIIB	TFIIB	0.13990453700535	0.13990453700535	1.633267241	1.5
snR37	TFIIB	TFIIF	0.13990453700535	NA	1.633267241	1.5
snR37	TFIIB	TFIIE	0.13990453700535	20	1.633267241	1.5
snR37	TFIIF	TBP	NA	0.677660943474621	1.633267241	1.5
snR37	TFIIF	TFIIA	NA	NA	1.633267241	1.5
snR37	TFIIF	TFIIB	NA	0.13990453700535	1.633267241	1.5
snR37	TFIIF	TFIIF	NA	NA	1.633267241	1.5
snR37	TFIIF	TFIIE	NA	20	1.633267241	1.5
snR37	TFIIE	TBP	20	0.677660943474621	1.633267241	1.5
snR37	TFIIE	TFIIA	20	NA	1.633267241	1.5
snR37	TFIIE	TFIIB	20	0.13990453700535	1.633267241	1.5
snR37	TFIIE	TFIIF	20	NA	1.633267241	1.5
snR37	TFIIE	TFIIE	20	20	1.633267241	1.5
snR38	TBP	TBP	0.799615416442975	0.799615416442975	NA	NA
snR38	TBP	TFIIA	0.799615416442975	NA	NA	NA
snR38	TBP	TFIIB	0.799615416442975	NA	NA	NA
snR38	TBP	TFIIF	0.799615416442975	NA	NA	NA
snR38	TBP	TFIIE	0.799615416442975	NA	NA	NA
snR38	TFIIA	TBP	NA	0.799615416442975	NA	NA
snR38	TFIIA	TFIIA	NA	NA	NA	NA
snR38	TFIIA	TFIIB	NA	NA	NA	NA
snR38	TFIIA	TFIIF	NA	NA	NA	NA
snR38	TFIIA	TFIIE	NA	NA	NA	NA
snR38	TFIIB	TBP	NA	0.799615416442975	NA	NA
snR38	TFIIB	TFIIA	NA	NA	NA	NA
snR38	TFIIB	TFIIB	NA	NA	NA	NA
snR38	TFIIB	TFIIF	NA	NA	NA	NA
snR38	TFIIB	TFIIE	NA	NA	NA	NA
snR38	TFIIF	TBP	NA	0.799615416442975	NA	NA
snR38	TFIIF	TFIIA	NA	NA	NA	NA
snR38	TFIIF	TFIIB	NA	NA	NA	NA
snR38	TFIIF	TFIIF	NA	NA	NA	NA
snR38	TFIIF	TFIIE	NA	NA	NA	NA
snR38	TFIIE	TBP	NA	0.799615416442975	NA	NA
snR38	TFIIE	TFIIA	NA	NA	NA	NA
snR38	TFIIE	TFIIB	NA	NA	NA	NA
snR38	TFIIE	TFIIF	NA	NA	NA	NA
snR38	TFIIE	TFIIE	NA	NA	NA	NA
snR39	TBP	TBP	0.362443252233788	0.362443252233788	NA	NA
snR39	TBP	TFIIA	0.362443252233788	NA	NA	NA
snR39	TBP	TFIIB	0.362443252233788	NA	NA	NA
snR39	TBP	TFIIF	0.362443252233788	NA	NA	NA
snR39	TBP	TFIIE	0.362443252233788	NA	NA	NA
snR39	TFIIA	TBP	NA	0.362443252233788	NA	NA
snR39	TFIIA	TFIIA	NA	NA	NA	NA
snR39	TFIIA	TFIIB	NA	NA	NA	NA
snR39	TFIIA	TFIIF	NA	NA	NA	NA
snR39	TFIIA	TFIIE	NA	NA	NA	NA
snR39	TFIIB	TBP	NA	0.362443252233788	NA	NA
snR39	TFIIB	TFIIA	NA	NA	NA	NA
snR39	TFIIB	TFIIB	NA	NA	NA	NA
snR39	TFIIB	TFIIF	NA	NA	NA	NA
snR39	TFIIB	TFIIE	NA	NA	NA	NA
snR39	TFIIF	TBP	NA	0.362443252233788	NA	NA
snR39	TFIIF	TFIIA	NA	NA	NA	NA
snR39	TFIIF	TFIIB	NA	NA	NA	NA
snR39	TFIIF	TFIIF	NA	NA	NA	NA
snR39	TFIIF	TFIIE	NA	NA	NA	NA
snR39	TFIIE	TBP	NA	0.362443252233788	NA	NA
snR39	TFIIE	TFIIA	NA	NA	NA	NA
snR39	TFIIE	TFIIB	NA	NA	NA	NA
snR39	TFIIE	TFIIF	NA	NA	NA	NA
snR39	TFIIE	TFIIE	NA	NA	NA	NA
snR39B	TBP	TBP	0.15609847381711	0.15609847381711	NA	NA
snR39B	TBP	TFIIA	0.15609847381711	NA	NA	NA
snR39B	TBP	TFIIB	0.15609847381711	1.90835561	NA	NA
snR39B	TBP	TFIIF	0.15609847381711	2.775287886	NA	NA
snR39B	TBP	TFIIE	0.15609847381711	NA	NA	NA
snR39B	TFIIA	TBP	NA	0.15609847381711	NA	NA
snR39B	TFIIA	TFIIA	NA	NA	NA	NA
snR39B	TFIIA	TFIIB	NA	1.90835561	NA	NA
snR39B	TFIIA	TFIIF	NA	2.775287886	NA	NA
snR39B	TFIIA	TFIIE	NA	NA	NA	NA
snR39B	TFIIB	TBP	1.90835561	0.15609847381711	NA	NA
snR39B	TFIIB	TFIIA	1.90835561	NA	NA	NA
snR39B	TFIIB	TFIIB	1.90835561	1.90835561	NA	NA
snR39B	TFIIB	TFIIF	1.90835561	2.775287886	NA	NA
snR39B	TFIIB	TFIIE	1.90835561	NA	NA	NA
snR39B	TFIIF	TBP	2.775287886	0.15609847381711	NA	NA
snR39B	TFIIF	TFIIA	2.775287886	NA	NA	NA
snR39B	TFIIF	TFIIB	2.775287886	1.90835561	NA	NA
snR39B	TFIIF	TFIIF	2.775287886	2.775287886	NA	NA
snR39B	TFIIF	TFIIE	2.775287886	NA	NA	NA
snR39B	TFIIE	TBP	NA	0.15609847381711	NA	NA
snR39B	TFIIE	TFIIA	NA	NA	NA	NA
snR39B	TFIIE	TFIIB	NA	1.90835561	NA	NA
snR39B	TFIIE	TFIIF	NA	2.775287886	NA	NA
snR39B	TFIIE	TFIIE	NA	NA	NA	NA
snR4	TBP	TBP	0.657703725621104	0.657703725621104	0.629128084	0.629128084
snR4	TBP	TFIIA	0.657703725621104	NA	0.629128084	0.629128084
snR4	TBP	TFIIB	0.657703725621104	0.233365227701142	0.629128084	0.629128084
snR4	TBP	TFIIF	0.657703725621104	7.093153147	0.629128084	0.629128084
snR4	TBP	TFIIE	0.657703725621104	15.93073074	0.629128084	0.629128084
snR4	TFIIA	TBP	NA	0.657703725621104	0.629128084	0.629128084
snR4	TFIIA	TFIIA	NA	NA	0.629128084	0.629128084
snR4	TFIIA	TFIIB	NA	0.233365227701142	0.629128084	0.629128084
snR4	TFIIA	TFIIF	NA	7.093153147	0.629128084	0.629128084
snR4	TFIIA	TFIIE	NA	15.93073074	0.629128084	0.629128084
snR4	TFIIB	TBP	0.233365227701142	0.657703725621104	0.629128084	0.629128084
snR4	TFIIB	TFIIA	0.233365227701142	NA	0.629128084	0.629128084
snR4	TFIIB	TFIIB	0.233365227701142	0.233365227701142	0.629128084	0.629128084
snR4	TFIIB	TFIIF	0.233365227701142	7.093153147	0.629128084	0.629128084
snR4	TFIIB	TFIIE	0.233365227701142	15.93073074	0.629128084	0.629128084
snR4	TFIIF	TBP	7.093153147	0.657703725621104	0.629128084	0.629128084
snR4	TFIIF	TFIIA	7.093153147	NA	0.629128084	0.629128084
snR4	TFIIF	TFIIB	7.093153147	0.233365227701142	0.629128084	0.629128084
snR4	TFIIF	TFIIF	7.093153147	7.093153147	0.629128084	0.629128084
snR4	TFIIF	TFIIE	7.093153147	15.93073074	0.629128084	0.629128084
snR4	TFIIE	TBP	15.93073074	0.657703725621104	0.629128084	0.629128084
snR4	TFIIE	TFIIA	15.93073074	NA	0.629128084	0.629128084
snR4	TFIIE	TFIIB	15.93073074	0.233365227701142	0.629128084	0.629128084
snR4	TFIIE	TFIIF	15.93073074	7.093153147	0.629128084	0.629128084
snR4	TFIIE	TFIIE	15.93073074	15.93073074	0.629128084	0.629128084
snR40	TBP	TBP	0.310552172362804	0.310552172362804	NA	NA
snR40	TBP	TFIIA	0.310552172362804	NA	NA	NA
snR40	TBP	TFIIB	0.310552172362804	0.280596036929637	NA	NA
snR40	TBP	TFIIF	0.310552172362804	10.02116945	NA	NA
snR40	TBP	TFIIE	0.310552172362804	20	NA	NA
snR40	TFIIA	TBP	NA	0.310552172362804	NA	NA
snR40	TFIIA	TFIIA	NA	NA	NA	NA
snR40	TFIIA	TFIIB	NA	0.280596036929637	NA	NA
snR40	TFIIA	TFIIF	NA	10.02116945	NA	NA
snR40	TFIIA	TFIIE	NA	20	NA	NA
snR40	TFIIB	TBP	0.280596036929637	0.310552172362804	NA	NA
snR40	TFIIB	TFIIA	0.280596036929637	NA	NA	NA
snR40	TFIIB	TFIIB	0.280596036929637	0.280596036929637	NA	NA
snR40	TFIIB	TFIIF	0.280596036929637	10.02116945	NA	NA
snR40	TFIIB	TFIIE	0.280596036929637	20	NA	NA
snR40	TFIIF	TBP	10.02116945	0.310552172362804	NA	NA
snR40	TFIIF	TFIIA	10.02116945	NA	NA	NA
snR40	TFIIF	TFIIB	10.02116945	0.280596036929637	NA	NA
snR40	TFIIF	TFIIF	10.02116945	10.02116945	NA	NA
snR40	TFIIF	TFIIE	10.02116945	20	NA	NA
snR40	TFIIE	TBP	20	0.310552172362804	NA	NA
snR40	TFIIE	TFIIA	20	NA	NA	NA
snR40	TFIIE	TFIIB	20	0.280596036929637	NA	NA
snR40	TFIIE	TFIIF	20	10.02116945	NA	NA
snR40	TFIIE	TFIIE	20	20	NA	NA
snR41	TBP	TBP	NA	NA	0.072177715	0.072177715
snR41	TBP	TFIIA	NA	0.951732153305784	0.072177715	0.072177715
snR41	TBP	TFIIB	NA	1.892072471	0.072177715	0.072177715
snR41	TBP	TFIIF	NA	8.239382156	0.072177715	0.072177715
snR41	TBP	TFIIE	NA	16.94548314	0.072177715	0.072177715
snR41	TFIIA	TBP	0.951732153305784	NA	0.072177715	0.072177715
snR41	TFIIA	TFIIA	0.951732153305784	0.951732153305784	0.072177715	0.072177715
snR41	TFIIA	TFIIB	0.951732153305784	1.892072471	0.072177715	0.072177715
snR41	TFIIA	TFIIF	0.951732153305784	8.239382156	0.072177715	0.072177715
snR41	TFIIA	TFIIE	0.951732153305784	16.94548314	0.072177715	0.072177715
snR41	TFIIB	TBP	1.892072471	NA	0.072177715	0.072177715
snR41	TFIIB	TFIIA	1.892072471	0.951732153305784	0.072177715	0.072177715
snR41	TFIIB	TFIIB	1.892072471	1.892072471	0.072177715	0.072177715
snR41	TFIIB	TFIIF	1.892072471	8.239382156	0.072177715	0.072177715
snR41	TFIIB	TFIIE	1.892072471	16.94548314	0.072177715	0.072177715
snR41	TFIIF	TBP	8.239382156	NA	0.072177715	0.072177715
snR41	TFIIF	TFIIA	8.239382156	0.951732153305784	0.072177715	0.072177715
snR41	TFIIF	TFIIB	8.239382156	1.892072471	0.072177715	0.072177715
snR41	TFIIF	TFIIF	8.239382156	8.239382156	0.072177715	0.072177715
snR41	TFIIF	TFIIE	8.239382156	16.94548314	0.072177715	0.072177715
snR41	TFIIE	TBP	16.94548314	NA	0.072177715	0.072177715
snR41	TFIIE	TFIIA	16.94548314	0.951732153305784	0.072177715	0.072177715
snR41	TFIIE	TFIIB	16.94548314	1.892072471	0.072177715	0.072177715
snR41	TFIIE	TFIIF	16.94548314	8.239382156	0.072177715	0.072177715
snR41	TFIIE	TFIIE	16.94548314	16.94548314	0.072177715	0.072177715
snR42	TBP	TBP	0.401377402245998	0.401377402245998	0.293386925	0.293386925
snR42	TBP	TFIIA	0.401377402245998	NA	0.293386925	0.293386925
snR42	TBP	TFIIB	0.401377402245998	0.325338718248531	0.293386925	0.293386925
snR42	TBP	TFIIF	0.401377402245998	NA	0.293386925	0.293386925
snR42	TBP	TFIIE	0.401377402245998	15.54388182	0.293386925	0.293386925
snR42	TFIIA	TBP	NA	0.401377402245998	0.293386925	0.293386925
snR42	TFIIA	TFIIA	NA	NA	0.293386925	0.293386925
snR42	TFIIA	TFIIB	NA	0.325338718248531	0.293386925	0.293386925
snR42	TFIIA	TFIIF	NA	NA	0.293386925	0.293386925
snR42	TFIIA	TFIIE	NA	15.54388182	0.293386925	0.293386925
snR42	TFIIB	TBP	0.325338718248531	0.401377402245998	0.293386925	0.293386925
snR42	TFIIB	TFIIA	0.325338718248531	NA	0.293386925	0.293386925
snR42	TFIIB	TFIIB	0.325338718248531	0.325338718248531	0.293386925	0.293386925
snR42	TFIIB	TFIIF	0.325338718248531	NA	0.293386925	0.293386925
snR42	TFIIB	TFIIE	0.325338718248531	15.54388182	0.293386925	0.293386925
snR42	TFIIF	TBP	NA	0.401377402245998	0.293386925	0.293386925
snR42	TFIIF	TFIIA	NA	NA	0.293386925	0.293386925
snR42	TFIIF	TFIIB	NA	0.325338718248531	0.293386925	0.293386925
snR42	TFIIF	TFIIF	NA	NA	0.293386925	0.293386925
snR42	TFIIF	TFIIE	NA	15.54388182	0.293386925	0.293386925
snR42	TFIIE	TBP	15.54388182	0.401377402245998	0.293386925	0.293386925
snR42	TFIIE	TFIIA	15.54388182	NA	0.293386925	0.293386925
snR42	TFIIE	TFIIB	15.54388182	0.325338718248531	0.293386925	0.293386925
snR42	TFIIE	TFIIF	15.54388182	NA	0.293386925	0.293386925
snR42	TFIIE	TFIIE	15.54388182	15.54388182	0.293386925	0.293386925
snR43	TBP	TBP	0.915923616150394	0.915923616150394	0.041897587	0.041897587
snR43	TBP	TFIIA	0.915923616150394	0.0411293699871749	0.041897587	0.041897587
snR43	TBP	TFIIB	0.915923616150394	NA	0.041897587	0.041897587
snR43	TBP	TFIIF	0.915923616150394	7.555051661	0.041897587	0.041897587
snR43	TBP	TFIIE	0.915923616150394	12.06763005	0.041897587	0.041897587
snR43	TFIIA	TBP	0.0411293699871749	0.915923616150394	0.041897587	0.041897587
snR43	TFIIA	TFIIA	0.0411293699871749	0.0411293699871749	0.041897587	0.041897587
snR43	TFIIA	TFIIB	0.0411293699871749	NA	0.041897587	0.041897587
snR43	TFIIA	TFIIF	0.0411293699871749	7.555051661	0.041897587	0.041897587
snR43	TFIIA	TFIIE	0.0411293699871749	12.06763005	0.041897587	0.041897587
snR43	TFIIB	TBP	NA	0.915923616150394	0.041897587	0.041897587
snR43	TFIIB	TFIIA	NA	0.0411293699871749	0.041897587	0.041897587
snR43	TFIIB	TFIIB	NA	NA	0.041897587	0.041897587
snR43	TFIIB	TFIIF	NA	7.555051661	0.041897587	0.041897587
snR43	TFIIB	TFIIE	NA	12.06763005	0.041897587	0.041897587
snR43	TFIIF	TBP	7.555051661	0.915923616150394	0.041897587	0.041897587
snR43	TFIIF	TFIIA	7.555051661	0.0411293699871749	0.041897587	0.041897587
snR43	TFIIF	TFIIB	7.555051661	NA	0.041897587	0.041897587
snR43	TFIIF	TFIIF	7.555051661	7.555051661	0.041897587	0.041897587
snR43	TFIIF	TFIIE	7.555051661	12.06763005	0.041897587	0.041897587
snR43	TFIIE	TBP	12.06763005	0.915923616150394	0.041897587	0.041897587
snR43	TFIIE	TFIIA	12.06763005	0.0411293699871749	0.041897587	0.041897587
snR43	TFIIE	TFIIB	12.06763005	NA	0.041897587	0.041897587
snR43	TFIIE	TFIIF	12.06763005	7.555051661	0.041897587	0.041897587
snR43	TFIIE	TFIIE	12.06763005	12.06763005	0.041897587	0.041897587
snR44	TBP	TBP	0.836220338009298	0.836220338009298	NA	NA
snR44	TBP	TFIIA	0.836220338009298	NA	NA	NA
snR44	TBP	TFIIB	0.836220338009298	NA	NA	NA
snR44	TBP	TFIIF	0.836220338009298	NA	NA	NA
snR44	TBP	TFIIE	0.836220338009298	NA	NA	NA
snR44	TFIIA	TBP	NA	0.836220338009298	NA	NA
snR44	TFIIA	TFIIA	NA	NA	NA	NA
snR44	TFIIA	TFIIB	NA	NA	NA	NA
snR44	TFIIA	TFIIF	NA	NA	NA	NA
snR44	TFIIA	TFIIE	NA	NA	NA	NA
snR44	TFIIB	TBP	NA	0.836220338009298	NA	NA
snR44	TFIIB	TFIIA	NA	NA	NA	NA
snR44	TFIIB	TFIIB	NA	NA	NA	NA
snR44	TFIIB	TFIIF	NA	NA	NA	NA
snR44	TFIIB	TFIIE	NA	NA	NA	NA
snR44	TFIIF	TBP	NA	0.836220338009298	NA	NA
snR44	TFIIF	TFIIA	NA	NA	NA	NA
snR44	TFIIF	TFIIB	NA	NA	NA	NA
snR44	TFIIF	TFIIF	NA	NA	NA	NA
snR44	TFIIF	TFIIE	NA	NA	NA	NA
snR44	TFIIE	TBP	NA	0.836220338009298	NA	NA
snR44	TFIIE	TFIIA	NA	NA	NA	NA
snR44	TFIIE	TFIIB	NA	NA	NA	NA
snR44	TFIIE	TFIIF	NA	NA	NA	NA
snR44	TFIIE	TFIIE	NA	NA	NA	NA
snR45	TBP	TBP	0.698768785921857	0.698768785921857	0.088475524	0.088475524
snR45	TBP	TFIIA	0.698768785921857	NA	0.088475524	0.088475524
snR45	TBP	TFIIB	0.698768785921857	0.79157518199645	0.088475524	0.088475524
snR45	TBP	TFIIF	0.698768785921857	5.728829144	0.088475524	0.088475524
snR45	TBP	TFIIE	0.698768785921857	NA	0.088475524	0.088475524
snR45	TFIIA	TBP	NA	0.698768785921857	0.088475524	0.088475524
snR45	TFIIA	TFIIA	NA	NA	0.088475524	0.088475524
snR45	TFIIA	TFIIB	NA	0.79157518199645	0.088475524	0.088475524
snR45	TFIIA	TFIIF	NA	5.728829144	0.088475524	0.088475524
snR45	TFIIA	TFIIE	NA	NA	0.088475524	0.088475524
snR45	TFIIB	TBP	0.79157518199645	0.698768785921857	0.088475524	0.088475524
snR45	TFIIB	TFIIA	0.79157518199645	NA	0.088475524	0.088475524
snR45	TFIIB	TFIIB	0.79157518199645	0.79157518199645	0.088475524	0.088475524
snR45	TFIIB	TFIIF	0.79157518199645	5.728829144	0.088475524	0.088475524
snR45	TFIIB	TFIIE	0.79157518199645	NA	0.088475524	0.088475524
snR45	TFIIF	TBP	5.728829144	0.698768785921857	0.088475524	0.088475524
snR45	TFIIF	TFIIA	5.728829144	NA	0.088475524	0.088475524
snR45	TFIIF	TFIIB	5.728829144	0.79157518199645	0.088475524	0.088475524
snR45	TFIIF	TFIIF	5.728829144	5.728829144	0.088475524	0.088475524
snR45	TFIIF	TFIIE	5.728829144	NA	0.088475524	0.088475524
snR45	TFIIE	TBP	NA	0.698768785921857	0.088475524	0.088475524
snR45	TFIIE	TFIIA	NA	NA	0.088475524	0.088475524
snR45	TFIIE	TFIIB	NA	0.79157518199645	0.088475524	0.088475524
snR45	TFIIE	TFIIF	NA	5.728829144	0.088475524	0.088475524
snR45	TFIIE	TFIIE	NA	NA	0.088475524	0.088475524
snR47	TBP	TBP	0.925140294479206	0.925140294479206	NA	NA
snR47	TBP	TFIIA	0.925140294479206	NA	NA	NA
snR47	TBP	TFIIB	0.925140294479206	0.644706267863512	NA	NA
snR47	TBP	TFIIF	0.925140294479206	7.928870093	NA	NA
snR47	TBP	TFIIE	0.925140294479206	16.92600511	NA	NA
snR47	TFIIA	TBP	NA	0.925140294479206	NA	NA
snR47	TFIIA	TFIIA	NA	NA	NA	NA
snR47	TFIIA	TFIIB	NA	0.644706267863512	NA	NA
snR47	TFIIA	TFIIF	NA	7.928870093	NA	NA
snR47	TFIIA	TFIIE	NA	16.92600511	NA	NA
snR47	TFIIB	TBP	0.644706267863512	0.925140294479206	NA	NA
snR47	TFIIB	TFIIA	0.644706267863512	NA	NA	NA
snR47	TFIIB	TFIIB	0.644706267863512	0.644706267863512	NA	NA
snR47	TFIIB	TFIIF	0.644706267863512	7.928870093	NA	NA
snR47	TFIIB	TFIIE	0.644706267863512	16.92600511	NA	NA
snR47	TFIIF	TBP	7.928870093	0.925140294479206	NA	NA
snR47	TFIIF	TFIIA	7.928870093	NA	NA	NA
snR47	TFIIF	TFIIB	7.928870093	0.644706267863512	NA	NA
snR47	TFIIF	TFIIF	7.928870093	7.928870093	NA	NA
snR47	TFIIF	TFIIE	7.928870093	16.92600511	NA	NA
snR47	TFIIE	TBP	16.92600511	0.925140294479206	NA	NA
snR47	TFIIE	TFIIA	16.92600511	NA	NA	NA
snR47	TFIIE	TFIIB	16.92600511	0.644706267863512	NA	NA
snR47	TFIIE	TFIIF	16.92600511	7.928870093	NA	NA
snR47	TFIIE	TFIIE	16.92600511	16.92600511	NA	NA
snR48	TBP	TBP	0.631507298909128	0.631507298909128	NA	NA
snR48	TBP	TFIIA	0.631507298909128	NA	NA	NA
snR48	TBP	TFIIB	0.631507298909128	0.118983029853553	NA	NA
snR48	TBP	TFIIF	0.631507298909128	5.957503197	NA	NA
snR48	TBP	TFIIE	0.631507298909128	15.11129466	NA	NA
snR48	TFIIA	TBP	NA	0.631507298909128	NA	NA
snR48	TFIIA	TFIIA	NA	NA	NA	NA
snR48	TFIIA	TFIIB	NA	0.118983029853553	NA	NA
snR48	TFIIA	TFIIF	NA	5.957503197	NA	NA
snR48	TFIIA	TFIIE	NA	15.11129466	NA	NA
snR48	TFIIB	TBP	0.118983029853553	0.631507298909128	NA	NA
snR48	TFIIB	TFIIA	0.118983029853553	NA	NA	NA
snR48	TFIIB	TFIIB	0.118983029853553	0.118983029853553	NA	NA
snR48	TFIIB	TFIIF	0.118983029853553	5.957503197	NA	NA
snR48	TFIIB	TFIIE	0.118983029853553	15.11129466	NA	NA
snR48	TFIIF	TBP	5.957503197	0.631507298909128	NA	NA
snR48	TFIIF	TFIIA	5.957503197	NA	NA	NA
snR48	TFIIF	TFIIB	5.957503197	0.118983029853553	NA	NA
snR48	TFIIF	TFIIF	5.957503197	5.957503197	NA	NA
snR48	TFIIF	TFIIE	5.957503197	15.11129466	NA	NA
snR48	TFIIE	TBP	15.11129466	0.631507298909128	NA	NA
snR48	TFIIE	TFIIA	15.11129466	NA	NA	NA
snR48	TFIIE	TFIIB	15.11129466	0.118983029853553	NA	NA
snR48	TFIIE	TFIIF	15.11129466	5.957503197	NA	NA
snR48	TFIIE	TFIIE	15.11129466	15.11129466	NA	NA
snR49	TBP	TBP	0.527284864569083	0.527284864569083	0.184276349	0.184276349
snR49	TBP	TFIIA	0.527284864569083	0.532846685266122	0.184276349	0.184276349
snR49	TBP	TFIIB	0.527284864569083	0.203960704151541	0.184276349	0.184276349
snR49	TBP	TFIIF	0.527284864569083	9.599017073	0.184276349	0.184276349
snR49	TBP	TFIIE	0.527284864569083	20	0.184276349	0.184276349
snR49	TFIIA	TBP	0.532846685266122	0.527284864569083	0.184276349	0.184276349
snR49	TFIIA	TFIIA	0.532846685266122	0.532846685266122	0.184276349	0.184276349
snR49	TFIIA	TFIIB	0.532846685266122	0.203960704151541	0.184276349	0.184276349
snR49	TFIIA	TFIIF	0.532846685266122	9.599017073	0.184276349	0.184276349
snR49	TFIIA	TFIIE	0.532846685266122	20	0.184276349	0.184276349
snR49	TFIIB	TBP	0.203960704151541	0.527284864569083	0.184276349	0.184276349
snR49	TFIIB	TFIIA	0.203960704151541	0.532846685266122	0.184276349	0.184276349
snR49	TFIIB	TFIIB	0.203960704151541	0.203960704151541	0.184276349	0.184276349
snR49	TFIIB	TFIIF	0.203960704151541	9.599017073	0.184276349	0.184276349
snR49	TFIIB	TFIIE	0.203960704151541	20	0.184276349	0.184276349
snR49	TFIIF	TBP	9.599017073	0.527284864569083	0.184276349	0.184276349
snR49	TFIIF	TFIIA	9.599017073	0.532846685266122	0.184276349	0.184276349
snR49	TFIIF	TFIIB	9.599017073	0.203960704151541	0.184276349	0.184276349
snR49	TFIIF	TFIIF	9.599017073	9.599017073	0.184276349	0.184276349
snR49	TFIIF	TFIIE	9.599017073	20	0.184276349	0.184276349
snR49	TFIIE	TBP	20	0.527284864569083	0.184276349	0.184276349
snR49	TFIIE	TFIIA	20	0.532846685266122	0.184276349	0.184276349
snR49	TFIIE	TFIIB	20	0.203960704151541	0.184276349	0.184276349
snR49	TFIIE	TFIIF	20	9.599017073	0.184276349	0.184276349
snR49	TFIIE	TFIIE	20	20	0.184276349	0.184276349
snR5	TBP	TBP	0.574637334328145	0.574637334328145	0.128154994	0.128154994
snR5	TBP	TFIIA	0.574637334328145	0.411132088629529	0.128154994	0.128154994
snR5	TBP	TFIIB	0.574637334328145	0.646387275541201	0.128154994	0.128154994
snR5	TBP	TFIIF	0.574637334328145	7.27089113	0.128154994	0.128154994
snR5	TBP	TFIIE	0.574637334328145	14.48686661	0.128154994	0.128154994
snR5	TFIIA	TBP	0.411132088629529	0.574637334328145	0.128154994	0.128154994
snR5	TFIIA	TFIIA	0.411132088629529	0.411132088629529	0.128154994	0.128154994
snR5	TFIIA	TFIIB	0.411132088629529	0.646387275541201	0.128154994	0.128154994
snR5	TFIIA	TFIIF	0.411132088629529	7.27089113	0.128154994	0.128154994
snR5	TFIIA	TFIIE	0.411132088629529	14.48686661	0.128154994	0.128154994
snR5	TFIIB	TBP	0.646387275541201	0.574637334328145	0.128154994	0.128154994
snR5	TFIIB	TFIIA	0.646387275541201	0.411132088629529	0.128154994	0.128154994
snR5	TFIIB	TFIIB	0.646387275541201	0.646387275541201	0.128154994	0.128154994
snR5	TFIIB	TFIIF	0.646387275541201	7.27089113	0.128154994	0.128154994
snR5	TFIIB	TFIIE	0.646387275541201	14.48686661	0.128154994	0.128154994
snR5	TFIIF	TBP	7.27089113	0.574637334328145	0.128154994	0.128154994
snR5	TFIIF	TFIIA	7.27089113	0.411132088629529	0.128154994	0.128154994
snR5	TFIIF	TFIIB	7.27089113	0.646387275541201	0.128154994	0.128154994
snR5	TFIIF	TFIIF	7.27089113	7.27089113	0.128154994	0.128154994
snR5	TFIIF	TFIIE	7.27089113	14.48686661	0.128154994	0.128154994
snR5	TFIIE	TBP	14.48686661	0.574637334328145	0.128154994	0.128154994
snR5	TFIIE	TFIIA	14.48686661	0.411132088629529	0.128154994	0.128154994
snR5	TFIIE	TFIIB	14.48686661	0.646387275541201	0.128154994	0.128154994
snR5	TFIIE	TFIIF	14.48686661	7.27089113	0.128154994	0.128154994
snR5	TFIIE	TFIIE	14.48686661	14.48686661	0.128154994	0.128154994
snR50	TBP	TBP	0.0950682680122554	0.0950682680122554	0.040723437	0.040723437
snR50	TBP	TFIIA	0.0950682680122554	NA	0.040723437	0.040723437
snR50	TBP	TFIIB	0.0950682680122554	0.726862079463899	0.040723437	0.040723437
snR50	TBP	TFIIF	0.0950682680122554	8.515115563	0.040723437	0.040723437
snR50	TBP	TFIIE	0.0950682680122554	NA	0.040723437	0.040723437
snR50	TFIIA	TBP	NA	0.0950682680122554	0.040723437	0.040723437
snR50	TFIIA	TFIIA	NA	NA	0.040723437	0.040723437
snR50	TFIIA	TFIIB	NA	0.726862079463899	0.040723437	0.040723437
snR50	TFIIA	TFIIF	NA	8.515115563	0.040723437	0.040723437
snR50	TFIIA	TFIIE	NA	NA	0.040723437	0.040723437
snR50	TFIIB	TBP	0.726862079463899	0.0950682680122554	0.040723437	0.040723437
snR50	TFIIB	TFIIA	0.726862079463899	NA	0.040723437	0.040723437
snR50	TFIIB	TFIIB	0.726862079463899	0.726862079463899	0.040723437	0.040723437
snR50	TFIIB	TFIIF	0.726862079463899	8.515115563	0.040723437	0.040723437
snR50	TFIIB	TFIIE	0.726862079463899	NA	0.040723437	0.040723437
snR50	TFIIF	TBP	8.515115563	0.0950682680122554	0.040723437	0.040723437
snR50	TFIIF	TFIIA	8.515115563	NA	0.040723437	0.040723437
snR50	TFIIF	TFIIB	8.515115563	0.726862079463899	0.040723437	0.040723437
snR50	TFIIF	TFIIF	8.515115563	8.515115563	0.040723437	0.040723437
snR50	TFIIF	TFIIE	8.515115563	NA	0.040723437	0.040723437
snR50	TFIIE	TBP	NA	0.0950682680122554	0.040723437	0.040723437
snR50	TFIIE	TFIIA	NA	NA	0.040723437	0.040723437
snR50	TFIIE	TFIIB	NA	0.726862079463899	0.040723437	0.040723437
snR50	TFIIE	TFIIF	NA	8.515115563	0.040723437	0.040723437
snR50	TFIIE	TFIIE	NA	NA	0.040723437	0.040723437
snR51	TBP	TBP	0.96368952607736	0.96368952607736	NA	NA
snR51	TBP	TFIIA	0.96368952607736	NA	NA	NA
snR51	TBP	TFIIB	0.96368952607736	NA	NA	NA
snR51	TBP	TFIIF	0.96368952607736	NA	NA	NA
snR51	TBP	TFIIE	0.96368952607736	NA	NA	NA
snR51	TFIIA	TBP	NA	0.96368952607736	NA	NA
snR51	TFIIA	TFIIA	NA	NA	NA	NA
snR51	TFIIA	TFIIB	NA	NA	NA	NA
snR51	TFIIA	TFIIF	NA	NA	NA	NA
snR51	TFIIA	TFIIE	NA	NA	NA	NA
snR51	TFIIB	TBP	NA	0.96368952607736	NA	NA
snR51	TFIIB	TFIIA	NA	NA	NA	NA
snR51	TFIIB	TFIIB	NA	NA	NA	NA
snR51	TFIIB	TFIIF	NA	NA	NA	NA
snR51	TFIIB	TFIIE	NA	NA	NA	NA
snR51	TFIIF	TBP	NA	0.96368952607736	NA	NA
snR51	TFIIF	TFIIA	NA	NA	NA	NA
snR51	TFIIF	TFIIB	NA	NA	NA	NA
snR51	TFIIF	TFIIF	NA	NA	NA	NA
snR51	TFIIF	TFIIE	NA	NA	NA	NA
snR51	TFIIE	TBP	NA	0.96368952607736	NA	NA
snR51	TFIIE	TFIIA	NA	NA	NA	NA
snR51	TFIIE	TFIIB	NA	NA	NA	NA
snR51	TFIIE	TFIIF	NA	NA	NA	NA
snR51	TFIIE	TFIIE	NA	NA	NA	NA
snR52	TBP	TBP	3.32565812	3.32565812	NA	NA
snR52	TBP	TFIIA	3.32565812	0.109814988914877	NA	NA
snR52	TBP	TFIIB	3.32565812	NA	NA	NA
snR52	TBP	TFIIF	3.32565812	NA	NA	NA
snR52	TBP	TFIIE	3.32565812	NA	NA	NA
snR52	TFIIA	TBP	0.109814988914877	3.32565812	NA	NA
snR52	TFIIA	TFIIA	0.109814988914877	0.109814988914877	NA	NA
snR52	TFIIA	TFIIB	0.109814988914877	NA	NA	NA
snR52	TFIIA	TFIIF	0.109814988914877	NA	NA	NA
snR52	TFIIA	TFIIE	0.109814988914877	NA	NA	NA
snR52	TFIIB	TBP	NA	3.32565812	NA	NA
snR52	TFIIB	TFIIA	NA	0.109814988914877	NA	NA
snR52	TFIIB	TFIIB	NA	NA	NA	NA
snR52	TFIIB	TFIIF	NA	NA	NA	NA
snR52	TFIIB	TFIIE	NA	NA	NA	NA
snR52	TFIIF	TBP	NA	3.32565812	NA	NA
snR52	TFIIF	TFIIA	NA	0.109814988914877	NA	NA
snR52	TFIIF	TFIIB	NA	NA	NA	NA
snR52	TFIIF	TFIIF	NA	NA	NA	NA
snR52	TFIIF	TFIIE	NA	NA	NA	NA
snR52	TFIIE	TBP	NA	3.32565812	NA	NA
snR52	TFIIE	TFIIA	NA	0.109814988914877	NA	NA
snR52	TFIIE	TFIIB	NA	NA	NA	NA
snR52	TFIIE	TFIIF	NA	NA	NA	NA
snR52	TFIIE	TFIIE	NA	NA	NA	NA
snR53	TBP	TBP	1.960994404	1.960994404	NA	NA
snR53	TBP	TFIIA	1.960994404	0.745386404218152	NA	NA
snR53	TBP	TFIIB	1.960994404	NA	NA	NA
snR53	TBP	TFIIF	1.960994404	NA	NA	NA
snR53	TBP	TFIIE	1.960994404	NA	NA	NA
snR53	TFIIA	TBP	0.745386404218152	1.960994404	NA	NA
snR53	TFIIA	TFIIA	0.745386404218152	0.745386404218152	NA	NA
snR53	TFIIA	TFIIB	0.745386404218152	NA	NA	NA
snR53	TFIIA	TFIIF	0.745386404218152	NA	NA	NA
snR53	TFIIA	TFIIE	0.745386404218152	NA	NA	NA
snR53	TFIIB	TBP	NA	1.960994404	NA	NA
snR53	TFIIB	TFIIA	NA	0.745386404218152	NA	NA
snR53	TFIIB	TFIIB	NA	NA	NA	NA
snR53	TFIIB	TFIIF	NA	NA	NA	NA
snR53	TFIIB	TFIIE	NA	NA	NA	NA
snR53	TFIIF	TBP	NA	1.960994404	NA	NA
snR53	TFIIF	TFIIA	NA	0.745386404218152	NA	NA
snR53	TFIIF	TFIIB	NA	NA	NA	NA
snR53	TFIIF	TFIIF	NA	NA	NA	NA
snR53	TFIIF	TFIIE	NA	NA	NA	NA
snR53	TFIIE	TBP	NA	1.960994404	NA	NA
snR53	TFIIE	TFIIA	NA	0.745386404218152	NA	NA
snR53	TFIIE	TFIIB	NA	NA	NA	NA
snR53	TFIIE	TFIIF	NA	NA	NA	NA
snR53	TFIIE	TFIIE	NA	NA	NA	NA
snR54	TBP	TBP	0.16909258114174	0.16909258114174	NA	NA
snR54	TBP	TFIIA	0.16909258114174	NA	NA	NA
snR54	TBP	TFIIB	0.16909258114174	NA	NA	NA
snR54	TBP	TFIIF	0.16909258114174	NA	NA	NA
snR54	TBP	TFIIE	0.16909258114174	NA	NA	NA
snR54	TFIIA	TBP	NA	0.16909258114174	NA	NA
snR54	TFIIA	TFIIA	NA	NA	NA	NA
snR54	TFIIA	TFIIB	NA	NA	NA	NA
snR54	TFIIA	TFIIF	NA	NA	NA	NA
snR54	TFIIA	TFIIE	NA	NA	NA	NA
snR54	TFIIB	TBP	NA	0.16909258114174	NA	NA
snR54	TFIIB	TFIIA	NA	NA	NA	NA
snR54	TFIIB	TFIIB	NA	NA	NA	NA
snR54	TFIIB	TFIIF	NA	NA	NA	NA
snR54	TFIIB	TFIIE	NA	NA	NA	NA
snR54	TFIIF	TBP	NA	0.16909258114174	NA	NA
snR54	TFIIF	TFIIA	NA	NA	NA	NA
snR54	TFIIF	TFIIB	NA	NA	NA	NA
snR54	TFIIF	TFIIF	NA	NA	NA	NA
snR54	TFIIF	TFIIE	NA	NA	NA	NA
snR54	TFIIE	TBP	NA	0.16909258114174	NA	NA
snR54	TFIIE	TFIIA	NA	NA	NA	NA
snR54	TFIIE	TFIIB	NA	NA	NA	NA
snR54	TFIIE	TFIIF	NA	NA	NA	NA
snR54	TFIIE	TFIIE	NA	NA	NA	NA
snR56	TBP	TBP	0.652510120533407	0.652510120533407	NA	NA
snR56	TBP	TFIIA	0.652510120533407	NA	NA	NA
snR56	TBP	TFIIB	0.652510120533407	0.0363426669500768	NA	NA
snR56	TBP	TFIIF	0.652510120533407	8.884701976	NA	NA
snR56	TBP	TFIIE	0.652510120533407	20	NA	NA
snR56	TFIIA	TBP	NA	0.652510120533407	NA	NA
snR56	TFIIA	TFIIA	NA	NA	NA	NA
snR56	TFIIA	TFIIB	NA	0.0363426669500768	NA	NA
snR56	TFIIA	TFIIF	NA	8.884701976	NA	NA
snR56	TFIIA	TFIIE	NA	20	NA	NA
snR56	TFIIB	TBP	0.0363426669500768	0.652510120533407	NA	NA
snR56	TFIIB	TFIIA	0.0363426669500768	NA	NA	NA
snR56	TFIIB	TFIIB	0.0363426669500768	0.0363426669500768	NA	NA
snR56	TFIIB	TFIIF	0.0363426669500768	8.884701976	NA	NA
snR56	TFIIB	TFIIE	0.0363426669500768	20	NA	NA
snR56	TFIIF	TBP	8.884701976	0.652510120533407	NA	NA
snR56	TFIIF	TFIIA	8.884701976	NA	NA	NA
snR56	TFIIF	TFIIB	8.884701976	0.0363426669500768	NA	NA
snR56	TFIIF	TFIIF	8.884701976	8.884701976	NA	NA
snR56	TFIIF	TFIIE	8.884701976	20	NA	NA
snR56	TFIIE	TBP	20	0.652510120533407	NA	NA
snR56	TFIIE	TFIIA	20	NA	NA	NA
snR56	TFIIE	TFIIB	20	0.0363426669500768	NA	NA
snR56	TFIIE	TFIIF	20	8.884701976	NA	NA
snR56	TFIIE	TFIIE	20	20	NA	NA
snR57	TBP	TBP	NA	NA	NA	NA
snR57	TBP	TFIIA	NA	0.152334134792909	NA	NA
snR57	TBP	TFIIB	NA	0.235299135558307	NA	NA
snR57	TBP	TFIIF	NA	7.095383668	NA	NA
snR57	TBP	TFIIE	NA	18.38732913	NA	NA
snR57	TFIIA	TBP	0.152334134792909	NA	NA	NA
snR57	TFIIA	TFIIA	0.152334134792909	0.152334134792909	NA	NA
snR57	TFIIA	TFIIB	0.152334134792909	0.235299135558307	NA	NA
snR57	TFIIA	TFIIF	0.152334134792909	7.095383668	NA	NA
snR57	TFIIA	TFIIE	0.152334134792909	18.38732913	NA	NA
snR57	TFIIB	TBP	0.235299135558307	NA	NA	NA
snR57	TFIIB	TFIIA	0.235299135558307	0.152334134792909	NA	NA
snR57	TFIIB	TFIIB	0.235299135558307	0.235299135558307	NA	NA
snR57	TFIIB	TFIIF	0.235299135558307	7.095383668	NA	NA
snR57	TFIIB	TFIIE	0.235299135558307	18.38732913	NA	NA
snR57	TFIIF	TBP	7.095383668	NA	NA	NA
snR57	TFIIF	TFIIA	7.095383668	0.152334134792909	NA	NA
snR57	TFIIF	TFIIB	7.095383668	0.235299135558307	NA	NA
snR57	TFIIF	TFIIF	7.095383668	7.095383668	NA	NA
snR57	TFIIF	TFIIE	7.095383668	18.38732913	NA	NA
snR57	TFIIE	TBP	18.38732913	NA	NA	NA
snR57	TFIIE	TFIIA	18.38732913	0.152334134792909	NA	NA
snR57	TFIIE	TFIIB	18.38732913	0.235299135558307	NA	NA
snR57	TFIIE	TFIIF	18.38732913	7.095383668	NA	NA
snR57	TFIIE	TFIIE	18.38732913	18.38732913	NA	NA
snR58	TBP	TBP	0.698392546968535	0.698392546968535	NA	NA
snR58	TBP	TFIIA	0.698392546968535	3.356048486	NA	NA
snR58	TBP	TFIIB	0.698392546968535	0.0653024583589286	NA	NA
snR58	TBP	TFIIF	0.698392546968535	NA	NA	NA
snR58	TBP	TFIIE	0.698392546968535	14.42080895	NA	NA
snR58	TFIIA	TBP	3.356048486	0.698392546968535	NA	NA
snR58	TFIIA	TFIIA	3.356048486	3.356048486	NA	NA
snR58	TFIIA	TFIIB	3.356048486	0.0653024583589286	NA	NA
snR58	TFIIA	TFIIF	3.356048486	NA	NA	NA
snR58	TFIIA	TFIIE	3.356048486	14.42080895	NA	NA
snR58	TFIIB	TBP	0.0653024583589286	0.698392546968535	NA	NA
snR58	TFIIB	TFIIA	0.0653024583589286	3.356048486	NA	NA
snR58	TFIIB	TFIIB	0.0653024583589286	0.0653024583589286	NA	NA
snR58	TFIIB	TFIIF	0.0653024583589286	NA	NA	NA
snR58	TFIIB	TFIIE	0.0653024583589286	14.42080895	NA	NA
snR58	TFIIF	TBP	NA	0.698392546968535	NA	NA
snR58	TFIIF	TFIIA	NA	3.356048486	NA	NA
snR58	TFIIF	TFIIB	NA	0.0653024583589286	NA	NA
snR58	TFIIF	TFIIF	NA	NA	NA	NA
snR58	TFIIF	TFIIE	NA	14.42080895	NA	NA
snR58	TFIIE	TBP	14.42080895	0.698392546968535	NA	NA
snR58	TFIIE	TFIIA	14.42080895	3.356048486	NA	NA
snR58	TFIIE	TFIIB	14.42080895	0.0653024583589286	NA	NA
snR58	TFIIE	TFIIF	14.42080895	NA	NA	NA
snR58	TFIIE	TFIIE	14.42080895	14.42080895	NA	NA
snR6	TBP	TBP	3.983833472	3.983833472	NA	NA
snR6	TBP	TFIIA	3.983833472	0.293098509078845	NA	NA
snR6	TBP	TFIIB	3.983833472	NA	NA	NA
snR6	TBP	TFIIF	3.983833472	NA	NA	NA
snR6	TBP	TFIIE	3.983833472	NA	NA	NA
snR6	TFIIA	TBP	0.293098509078845	3.983833472	NA	NA
snR6	TFIIA	TFIIA	0.293098509078845	0.293098509078845	NA	NA
snR6	TFIIA	TFIIB	0.293098509078845	NA	NA	NA
snR6	TFIIA	TFIIF	0.293098509078845	NA	NA	NA
snR6	TFIIA	TFIIE	0.293098509078845	NA	NA	NA
snR6	TFIIB	TBP	NA	3.983833472	NA	NA
snR6	TFIIB	TFIIA	NA	0.293098509078845	NA	NA
snR6	TFIIB	TFIIB	NA	NA	NA	NA
snR6	TFIIB	TFIIF	NA	NA	NA	NA
snR6	TFIIB	TFIIE	NA	NA	NA	NA
snR6	TFIIF	TBP	NA	3.983833472	NA	NA
snR6	TFIIF	TFIIA	NA	0.293098509078845	NA	NA
snR6	TFIIF	TFIIB	NA	NA	NA	NA
snR6	TFIIF	TFIIF	NA	NA	NA	NA
snR6	TFIIF	TFIIE	NA	NA	NA	NA
snR6	TFIIE	TBP	NA	3.983833472	NA	NA
snR6	TFIIE	TFIIA	NA	0.293098509078845	NA	NA
snR6	TFIIE	TFIIB	NA	NA	NA	NA
snR6	TFIIE	TFIIF	NA	NA	NA	NA
snR6	TFIIE	TFIIE	NA	NA	NA	NA
snR61	TBP	TBP	1.722326822	1.722326822	NA	NA
snR61	TBP	TFIIA	1.722326822	NA	NA	NA
snR61	TBP	TFIIB	1.722326822	NA	NA	NA
snR61	TBP	TFIIF	1.722326822	NA	NA	NA
snR61	TBP	TFIIE	1.722326822	NA	NA	NA
snR61	TFIIA	TBP	NA	1.722326822	NA	NA
snR61	TFIIA	TFIIA	NA	NA	NA	NA
snR61	TFIIA	TFIIB	NA	NA	NA	NA
snR61	TFIIA	TFIIF	NA	NA	NA	NA
snR61	TFIIA	TFIIE	NA	NA	NA	NA
snR61	TFIIB	TBP	NA	1.722326822	NA	NA
snR61	TFIIB	TFIIA	NA	NA	NA	NA
snR61	TFIIB	TFIIB	NA	NA	NA	NA
snR61	TFIIB	TFIIF	NA	NA	NA	NA
snR61	TFIIB	TFIIE	NA	NA	NA	NA
snR61	TFIIF	TBP	NA	1.722326822	NA	NA
snR61	TFIIF	TFIIA	NA	NA	NA	NA
snR61	TFIIF	TFIIB	NA	NA	NA	NA
snR61	TFIIF	TFIIF	NA	NA	NA	NA
snR61	TFIIF	TFIIE	NA	NA	NA	NA
snR61	TFIIE	TBP	NA	1.722326822	NA	NA
snR61	TFIIE	TFIIA	NA	NA	NA	NA
snR61	TFIIE	TFIIB	NA	NA	NA	NA
snR61	TFIIE	TFIIF	NA	NA	NA	NA
snR61	TFIIE	TFIIE	NA	NA	NA	NA
snR62	TBP	TBP	0.650942070176825	0.650942070176825	NA	NA
snR62	TBP	TFIIA	0.650942070176825	NA	NA	NA
snR62	TBP	TFIIB	0.650942070176825	NA	NA	NA
snR62	TBP	TFIIF	0.650942070176825	0.804942216025665	NA	NA
snR62	TBP	TFIIE	0.650942070176825	NA	NA	NA
snR62	TFIIA	TBP	NA	0.650942070176825	NA	NA
snR62	TFIIA	TFIIA	NA	NA	NA	NA
snR62	TFIIA	TFIIB	NA	NA	NA	NA
snR62	TFIIA	TFIIF	NA	0.804942216025665	NA	NA
snR62	TFIIA	TFIIE	NA	NA	NA	NA
snR62	TFIIB	TBP	NA	0.650942070176825	NA	NA
snR62	TFIIB	TFIIA	NA	NA	NA	NA
snR62	TFIIB	TFIIB	NA	NA	NA	NA
snR62	TFIIB	TFIIF	NA	0.804942216025665	NA	NA
snR62	TFIIB	TFIIE	NA	NA	NA	NA
snR62	TFIIF	TBP	0.804942216025665	0.650942070176825	NA	NA
snR62	TFIIF	TFIIA	0.804942216025665	NA	NA	NA
snR62	TFIIF	TFIIB	0.804942216025665	NA	NA	NA
snR62	TFIIF	TFIIF	0.804942216025665	0.804942216025665	NA	NA
snR62	TFIIF	TFIIE	0.804942216025665	NA	NA	NA
snR62	TFIIE	TBP	NA	0.650942070176825	NA	NA
snR62	TFIIE	TFIIA	NA	NA	NA	NA
snR62	TFIIE	TFIIB	NA	NA	NA	NA
snR62	TFIIE	TFIIF	NA	0.804942216025665	NA	NA
snR62	TFIIE	TFIIE	NA	NA	NA	NA
snR63	TBP	TBP	0.548280118731782	0.548280118731782	0.373054688	0.373054688
snR63	TBP	TFIIA	0.548280118731782	0.280249008676037	0.373054688	0.373054688
snR63	TBP	TFIIB	0.548280118731782	0.857228432549164	0.373054688	0.373054688
snR63	TBP	TFIIF	0.548280118731782	NA	0.373054688	0.373054688
snR63	TBP	TFIIE	0.548280118731782	18.7670856	0.373054688	0.373054688
snR63	TFIIA	TBP	0.280249008676037	0.548280118731782	0.373054688	0.373054688
snR63	TFIIA	TFIIA	0.280249008676037	0.280249008676037	0.373054688	0.373054688
snR63	TFIIA	TFIIB	0.280249008676037	0.857228432549164	0.373054688	0.373054688
snR63	TFIIA	TFIIF	0.280249008676037	NA	0.373054688	0.373054688
snR63	TFIIA	TFIIE	0.280249008676037	18.7670856	0.373054688	0.373054688
snR63	TFIIB	TBP	0.857228432549164	0.548280118731782	0.373054688	0.373054688
snR63	TFIIB	TFIIA	0.857228432549164	0.280249008676037	0.373054688	0.373054688
snR63	TFIIB	TFIIB	0.857228432549164	0.857228432549164	0.373054688	0.373054688
snR63	TFIIB	TFIIF	0.857228432549164	NA	0.373054688	0.373054688
snR63	TFIIB	TFIIE	0.857228432549164	18.7670856	0.373054688	0.373054688
snR63	TFIIF	TBP	NA	0.548280118731782	0.373054688	0.373054688
snR63	TFIIF	TFIIA	NA	0.280249008676037	0.373054688	0.373054688
snR63	TFIIF	TFIIB	NA	0.857228432549164	0.373054688	0.373054688
snR63	TFIIF	TFIIF	NA	NA	0.373054688	0.373054688
snR63	TFIIF	TFIIE	NA	18.7670856	0.373054688	0.373054688
snR63	TFIIE	TBP	18.7670856	0.548280118731782	0.373054688	0.373054688
snR63	TFIIE	TFIIA	18.7670856	0.280249008676037	0.373054688	0.373054688
snR63	TFIIE	TFIIB	18.7670856	0.857228432549164	0.373054688	0.373054688
snR63	TFIIE	TFIIF	18.7670856	NA	0.373054688	0.373054688
snR63	TFIIE	TFIIE	18.7670856	18.7670856	0.373054688	0.373054688
snR64	TBP	TBP	0.755301924189553	0.755301924189553	NA	NA
snR64	TBP	TFIIA	0.755301924189553	2.910276743	NA	NA
snR64	TBP	TFIIB	0.755301924189553	1.691040337	NA	NA
snR64	TBP	TFIIF	0.755301924189553	7.990416817	NA	NA
snR64	TBP	TFIIE	0.755301924189553	13.40560076	NA	NA
snR64	TFIIA	TBP	2.910276743	0.755301924189553	NA	NA
snR64	TFIIA	TFIIA	2.910276743	2.910276743	NA	NA
snR64	TFIIA	TFIIB	2.910276743	1.691040337	NA	NA
snR64	TFIIA	TFIIF	2.910276743	7.990416817	NA	NA
snR64	TFIIA	TFIIE	2.910276743	13.40560076	NA	NA
snR64	TFIIB	TBP	1.691040337	0.755301924189553	NA	NA
snR64	TFIIB	TFIIA	1.691040337	2.910276743	NA	NA
snR64	TFIIB	TFIIB	1.691040337	1.691040337	NA	NA
snR64	TFIIB	TFIIF	1.691040337	7.990416817	NA	NA
snR64	TFIIB	TFIIE	1.691040337	13.40560076	NA	NA
snR64	TFIIF	TBP	7.990416817	0.755301924189553	NA	NA
snR64	TFIIF	TFIIA	7.990416817	2.910276743	NA	NA
snR64	TFIIF	TFIIB	7.990416817	1.691040337	NA	NA
snR64	TFIIF	TFIIF	7.990416817	7.990416817	NA	NA
snR64	TFIIF	TFIIE	7.990416817	13.40560076	NA	NA
snR64	TFIIE	TBP	13.40560076	0.755301924189553	NA	NA
snR64	TFIIE	TFIIA	13.40560076	2.910276743	NA	NA
snR64	TFIIE	TFIIB	13.40560076	1.691040337	NA	NA
snR64	TFIIE	TFIIF	13.40560076	7.990416817	NA	NA
snR64	TFIIE	TFIIE	13.40560076	13.40560076	NA	NA
snR65	TBP	TBP	0.170426716096699	0.170426716096699	0.02426021	0.02426021
snR65	TBP	TFIIA	0.170426716096699	NA	0.02426021	0.02426021
snR65	TBP	TFIIB	0.170426716096699	0.534703955985606	0.02426021	0.02426021
snR65	TBP	TFIIF	0.170426716096699	5.51250756	0.02426021	0.02426021
snR65	TBP	TFIIE	0.170426716096699	NA	0.02426021	0.02426021
snR65	TFIIA	TBP	NA	0.170426716096699	0.02426021	0.02426021
snR65	TFIIA	TFIIA	NA	NA	0.02426021	0.02426021
snR65	TFIIA	TFIIB	NA	0.534703955985606	0.02426021	0.02426021
snR65	TFIIA	TFIIF	NA	5.51250756	0.02426021	0.02426021
snR65	TFIIA	TFIIE	NA	NA	0.02426021	0.02426021
snR65	TFIIB	TBP	0.534703955985606	0.170426716096699	0.02426021	0.02426021
snR65	TFIIB	TFIIA	0.534703955985606	NA	0.02426021	0.02426021
snR65	TFIIB	TFIIB	0.534703955985606	0.534703955985606	0.02426021	0.02426021
snR65	TFIIB	TFIIF	0.534703955985606	5.51250756	0.02426021	0.02426021
snR65	TFIIB	TFIIE	0.534703955985606	NA	0.02426021	0.02426021
snR65	TFIIF	TBP	5.51250756	0.170426716096699	0.02426021	0.02426021
snR65	TFIIF	TFIIA	5.51250756	NA	0.02426021	0.02426021
snR65	TFIIF	TFIIB	5.51250756	0.534703955985606	0.02426021	0.02426021
snR65	TFIIF	TFIIF	5.51250756	5.51250756	0.02426021	0.02426021
snR65	TFIIF	TFIIE	5.51250756	NA	0.02426021	0.02426021
snR65	TFIIE	TBP	NA	0.170426716096699	0.02426021	0.02426021
snR65	TFIIE	TFIIA	NA	NA	0.02426021	0.02426021
snR65	TFIIE	TFIIB	NA	0.534703955985606	0.02426021	0.02426021
snR65	TFIIE	TFIIF	NA	5.51250756	0.02426021	0.02426021
snR65	TFIIE	TFIIE	NA	NA	0.02426021	0.02426021
snR66	TBP	TBP	0.48573171091266	0.48573171091266	NA	NA
snR66	TBP	TFIIA	0.48573171091266	NA	NA	NA
snR66	TBP	TFIIB	0.48573171091266	NA	NA	NA
snR66	TBP	TFIIF	0.48573171091266	NA	NA	NA
snR66	TBP	TFIIE	0.48573171091266	NA	NA	NA
snR66	TFIIA	TBP	NA	0.48573171091266	NA	NA
snR66	TFIIA	TFIIA	NA	NA	NA	NA
snR66	TFIIA	TFIIB	NA	NA	NA	NA
snR66	TFIIA	TFIIF	NA	NA	NA	NA
snR66	TFIIA	TFIIE	NA	NA	NA	NA
snR66	TFIIB	TBP	NA	0.48573171091266	NA	NA
snR66	TFIIB	TFIIA	NA	NA	NA	NA
snR66	TFIIB	TFIIB	NA	NA	NA	NA
snR66	TFIIB	TFIIF	NA	NA	NA	NA
snR66	TFIIB	TFIIE	NA	NA	NA	NA
snR66	TFIIF	TBP	NA	0.48573171091266	NA	NA
snR66	TFIIF	TFIIA	NA	NA	NA	NA
snR66	TFIIF	TFIIB	NA	NA	NA	NA
snR66	TFIIF	TFIIF	NA	NA	NA	NA
snR66	TFIIF	TFIIE	NA	NA	NA	NA
snR66	TFIIE	TBP	NA	0.48573171091266	NA	NA
snR66	TFIIE	TFIIA	NA	NA	NA	NA
snR66	TFIIE	TFIIB	NA	NA	NA	NA
snR66	TFIIE	TFIIF	NA	NA	NA	NA
snR66	TFIIE	TFIIE	NA	NA	NA	NA
snR68	TBP	TBP	0.174528022296727	0.174528022296727	NA	NA
snR68	TBP	TFIIA	0.174528022296727	0.690598870394751	NA	NA
snR68	TBP	TFIIB	0.174528022296727	2.82736542	NA	NA
snR68	TBP	TFIIF	0.174528022296727	7.097593049	NA	NA
snR68	TBP	TFIIE	0.174528022296727	14.64416414	NA	NA
snR68	TFIIA	TBP	0.690598870394751	0.174528022296727	NA	NA
snR68	TFIIA	TFIIA	0.690598870394751	0.690598870394751	NA	NA
snR68	TFIIA	TFIIB	0.690598870394751	2.82736542	NA	NA
snR68	TFIIA	TFIIF	0.690598870394751	7.097593049	NA	NA
snR68	TFIIA	TFIIE	0.690598870394751	14.64416414	NA	NA
snR68	TFIIB	TBP	2.82736542	0.174528022296727	NA	NA
snR68	TFIIB	TFIIA	2.82736542	0.690598870394751	NA	NA
snR68	TFIIB	TFIIB	2.82736542	2.82736542	NA	NA
snR68	TFIIB	TFIIF	2.82736542	7.097593049	NA	NA
snR68	TFIIB	TFIIE	2.82736542	14.64416414	NA	NA
snR68	TFIIF	TBP	7.097593049	0.174528022296727	NA	NA
snR68	TFIIF	TFIIA	7.097593049	0.690598870394751	NA	NA
snR68	TFIIF	TFIIB	7.097593049	2.82736542	NA	NA
snR68	TFIIF	TFIIF	7.097593049	7.097593049	NA	NA
snR68	TFIIF	TFIIE	7.097593049	14.64416414	NA	NA
snR68	TFIIE	TBP	14.64416414	0.174528022296727	NA	NA
snR68	TFIIE	TFIIA	14.64416414	0.690598870394751	NA	NA
snR68	TFIIE	TFIIB	14.64416414	2.82736542	NA	NA
snR68	TFIIE	TFIIF	14.64416414	7.097593049	NA	NA
snR68	TFIIE	TFIIE	14.64416414	14.64416414	NA	NA
snR69	TBP	TBP	0.274119541049004	0.274119541049004	NA	NA
snR69	TBP	TFIIA	0.274119541049004	0.456040302291512	NA	NA
snR69	TBP	TFIIB	0.274119541049004	3.252110176	NA	NA
snR69	TBP	TFIIF	0.274119541049004	6.208305774	NA	NA
snR69	TBP	TFIIE	0.274119541049004	14.32093101	NA	NA
snR69	TFIIA	TBP	0.456040302291512	0.274119541049004	NA	NA
snR69	TFIIA	TFIIA	0.456040302291512	0.456040302291512	NA	NA
snR69	TFIIA	TFIIB	0.456040302291512	3.252110176	NA	NA
snR69	TFIIA	TFIIF	0.456040302291512	6.208305774	NA	NA
snR69	TFIIA	TFIIE	0.456040302291512	14.32093101	NA	NA
snR69	TFIIB	TBP	3.252110176	0.274119541049004	NA	NA
snR69	TFIIB	TFIIA	3.252110176	0.456040302291512	NA	NA
snR69	TFIIB	TFIIB	3.252110176	3.252110176	NA	NA
snR69	TFIIB	TFIIF	3.252110176	6.208305774	NA	NA
snR69	TFIIB	TFIIE	3.252110176	14.32093101	NA	NA
snR69	TFIIF	TBP	6.208305774	0.274119541049004	NA	NA
snR69	TFIIF	TFIIA	6.208305774	0.456040302291512	NA	NA
snR69	TFIIF	TFIIB	6.208305774	3.252110176	NA	NA
snR69	TFIIF	TFIIF	6.208305774	6.208305774	NA	NA
snR69	TFIIF	TFIIE	6.208305774	14.32093101	NA	NA
snR69	TFIIE	TBP	14.32093101	0.274119541049004	NA	NA
snR69	TFIIE	TFIIA	14.32093101	0.456040302291512	NA	NA
snR69	TFIIE	TFIIB	14.32093101	3.252110176	NA	NA
snR69	TFIIE	TFIIF	14.32093101	6.208305774	NA	NA
snR69	TFIIE	TFIIE	14.32093101	14.32093101	NA	NA
snR7-L	TBP	TBP	0.670331654371694	0.670331654371694	NA	NA
snR7-L	TBP	TFIIA	0.670331654371694	0.77227236633189	NA	NA
snR7-L	TBP	TFIIB	0.670331654371694	0.771412283647805	NA	NA
snR7-L	TBP	TFIIF	0.670331654371694	0.57192141842097	NA	NA
snR7-L	TBP	TFIIE	0.670331654371694	NA	NA	NA
snR7-L	TFIIA	TBP	0.77227236633189	0.670331654371694	NA	NA
snR7-L	TFIIA	TFIIA	0.77227236633189	0.77227236633189	NA	NA
snR7-L	TFIIA	TFIIB	0.77227236633189	0.771412283647805	NA	NA
snR7-L	TFIIA	TFIIF	0.77227236633189	0.57192141842097	NA	NA
snR7-L	TFIIA	TFIIE	0.77227236633189	NA	NA	NA
snR7-L	TFIIB	TBP	0.771412283647805	0.670331654371694	NA	NA
snR7-L	TFIIB	TFIIA	0.771412283647805	0.77227236633189	NA	NA
snR7-L	TFIIB	TFIIB	0.771412283647805	0.771412283647805	NA	NA
snR7-L	TFIIB	TFIIF	0.771412283647805	0.57192141842097	NA	NA
snR7-L	TFIIB	TFIIE	0.771412283647805	NA	NA	NA
snR7-L	TFIIF	TBP	0.57192141842097	0.670331654371694	NA	NA
snR7-L	TFIIF	TFIIA	0.57192141842097	0.77227236633189	NA	NA
snR7-L	TFIIF	TFIIB	0.57192141842097	0.771412283647805	NA	NA
snR7-L	TFIIF	TFIIF	0.57192141842097	0.57192141842097	NA	NA
snR7-L	TFIIF	TFIIE	0.57192141842097	NA	NA	NA
snR7-L	TFIIE	TBP	NA	0.670331654371694	NA	NA
snR7-L	TFIIE	TFIIA	NA	0.77227236633189	NA	NA
snR7-L	TFIIE	TFIIB	NA	0.771412283647805	NA	NA
snR7-L	TFIIE	TFIIF	NA	0.57192141842097	NA	NA
snR7-L	TFIIE	TFIIE	NA	NA	NA	NA
snR7-S	TBP	TBP	NA	NA	NA	NA
snR7-S	TBP	TFIIA	NA	0.766766002168879	NA	NA
snR7-S	TBP	TFIIB	NA	NA	NA	NA
snR7-S	TBP	TFIIF	NA	NA	NA	NA
snR7-S	TBP	TFIIE	NA	NA	NA	NA
snR7-S	TFIIA	TBP	0.766766002168879	NA	NA	NA
snR7-S	TFIIA	TFIIA	0.766766002168879	0.766766002168879	NA	NA
snR7-S	TFIIA	TFIIB	0.766766002168879	NA	NA	NA
snR7-S	TFIIA	TFIIF	0.766766002168879	NA	NA	NA
snR7-S	TFIIA	TFIIE	0.766766002168879	NA	NA	NA
snR7-S	TFIIB	TBP	NA	NA	NA	NA
snR7-S	TFIIB	TFIIA	NA	0.766766002168879	NA	NA
snR7-S	TFIIB	TFIIB	NA	NA	NA	NA
snR7-S	TFIIB	TFIIF	NA	NA	NA	NA
snR7-S	TFIIB	TFIIE	NA	NA	NA	NA
snR7-S	TFIIF	TBP	NA	NA	NA	NA
snR7-S	TFIIF	TFIIA	NA	0.766766002168879	NA	NA
snR7-S	TFIIF	TFIIB	NA	NA	NA	NA
snR7-S	TFIIF	TFIIF	NA	NA	NA	NA
snR7-S	TFIIF	TFIIE	NA	NA	NA	NA
snR7-S	TFIIE	TBP	NA	NA	NA	NA
snR7-S	TFIIE	TFIIA	NA	0.766766002168879	NA	NA
snR7-S	TFIIE	TFIIB	NA	NA	NA	NA
snR7-S	TFIIE	TFIIF	NA	NA	NA	NA
snR7-S	TFIIE	TFIIE	NA	NA	NA	NA
snR70	TBP	TBP	0.672140349633992	0.672140349633992	0.031613966	0.031613966
snR70	TBP	TFIIA	0.672140349633992	NA	0.031613966	0.031613966
snR70	TBP	TFIIB	0.672140349633992	NA	0.031613966	0.031613966
snR70	TBP	TFIIF	0.672140349633992	NA	0.031613966	0.031613966
snR70	TBP	TFIIE	0.672140349633992	NA	0.031613966	0.031613966
snR70	TFIIA	TBP	NA	0.672140349633992	0.031613966	0.031613966
snR70	TFIIA	TFIIA	NA	NA	0.031613966	0.031613966
snR70	TFIIA	TFIIB	NA	NA	0.031613966	0.031613966
snR70	TFIIA	TFIIF	NA	NA	0.031613966	0.031613966
snR70	TFIIA	TFIIE	NA	NA	0.031613966	0.031613966
snR70	TFIIB	TBP	NA	0.672140349633992	0.031613966	0.031613966
snR70	TFIIB	TFIIA	NA	NA	0.031613966	0.031613966
snR70	TFIIB	TFIIB	NA	NA	0.031613966	0.031613966
snR70	TFIIB	TFIIF	NA	NA	0.031613966	0.031613966
snR70	TFIIB	TFIIE	NA	NA	0.031613966	0.031613966
snR70	TFIIF	TBP	NA	0.672140349633992	0.031613966	0.031613966
snR70	TFIIF	TFIIA	NA	NA	0.031613966	0.031613966
snR70	TFIIF	TFIIB	NA	NA	0.031613966	0.031613966
snR70	TFIIF	TFIIF	NA	NA	0.031613966	0.031613966
snR70	TFIIF	TFIIE	NA	NA	0.031613966	0.031613966
snR70	TFIIE	TBP	NA	0.672140349633992	0.031613966	0.031613966
snR70	TFIIE	TFIIA	NA	NA	0.031613966	0.031613966
snR70	TFIIE	TFIIB	NA	NA	0.031613966	0.031613966
snR70	TFIIE	TFIIF	NA	NA	0.031613966	0.031613966
snR70	TFIIE	TFIIE	NA	NA	0.031613966	0.031613966
snR71	TBP	TBP	0.108742242911831	0.108742242911831	NA	NA
snR71	TBP	TFIIA	0.108742242911831	NA	NA	NA
snR71	TBP	TFIIB	0.108742242911831	0.801661759614944	NA	NA
snR71	TBP	TFIIF	0.108742242911831	9.037654297	NA	NA
snR71	TBP	TFIIE	0.108742242911831	18.44029583	NA	NA
snR71	TFIIA	TBP	NA	0.108742242911831	NA	NA
snR71	TFIIA	TFIIA	NA	NA	NA	NA
snR71	TFIIA	TFIIB	NA	0.801661759614944	NA	NA
snR71	TFIIA	TFIIF	NA	9.037654297	NA	NA
snR71	TFIIA	TFIIE	NA	18.44029583	NA	NA
snR71	TFIIB	TBP	0.801661759614944	0.108742242911831	NA	NA
snR71	TFIIB	TFIIA	0.801661759614944	NA	NA	NA
snR71	TFIIB	TFIIB	0.801661759614944	0.801661759614944	NA	NA
snR71	TFIIB	TFIIF	0.801661759614944	9.037654297	NA	NA
snR71	TFIIB	TFIIE	0.801661759614944	18.44029583	NA	NA
snR71	TFIIF	TBP	9.037654297	0.108742242911831	NA	NA
snR71	TFIIF	TFIIA	9.037654297	NA	NA	NA
snR71	TFIIF	TFIIB	9.037654297	0.801661759614944	NA	NA
snR71	TFIIF	TFIIF	9.037654297	9.037654297	NA	NA
snR71	TFIIF	TFIIE	9.037654297	18.44029583	NA	NA
snR71	TFIIE	TBP	18.44029583	0.108742242911831	NA	NA
snR71	TFIIE	TFIIA	18.44029583	NA	NA	NA
snR71	TFIIE	TFIIB	18.44029583	0.801661759614944	NA	NA
snR71	TFIIE	TFIIF	18.44029583	9.037654297	NA	NA
snR71	TFIIE	TFIIE	18.44029583	18.44029583	NA	NA
snR75	TBP	TBP	0.364537069341168	0.364537069341168	NA	NA
snR75	TBP	TFIIA	0.364537069341168	NA	NA	NA
snR75	TBP	TFIIB	0.364537069341168	NA	NA	NA
snR75	TBP	TFIIF	0.364537069341168	NA	NA	NA
snR75	TBP	TFIIE	0.364537069341168	NA	NA	NA
snR75	TFIIA	TBP	NA	0.364537069341168	NA	NA
snR75	TFIIA	TFIIA	NA	NA	NA	NA
snR75	TFIIA	TFIIB	NA	NA	NA	NA
snR75	TFIIA	TFIIF	NA	NA	NA	NA
snR75	TFIIA	TFIIE	NA	NA	NA	NA
snR75	TFIIB	TBP	NA	0.364537069341168	NA	NA
snR75	TFIIB	TFIIA	NA	NA	NA	NA
snR75	TFIIB	TFIIB	NA	NA	NA	NA
snR75	TFIIB	TFIIF	NA	NA	NA	NA
snR75	TFIIB	TFIIE	NA	NA	NA	NA
snR75	TFIIF	TBP	NA	0.364537069341168	NA	NA
snR75	TFIIF	TFIIA	NA	NA	NA	NA
snR75	TFIIF	TFIIB	NA	NA	NA	NA
snR75	TFIIF	TFIIF	NA	NA	NA	NA
snR75	TFIIF	TFIIE	NA	NA	NA	NA
snR75	TFIIE	TBP	NA	0.364537069341168	NA	NA
snR75	TFIIE	TFIIA	NA	NA	NA	NA
snR75	TFIIE	TFIIB	NA	NA	NA	NA
snR75	TFIIE	TFIIF	NA	NA	NA	NA
snR75	TFIIE	TFIIE	NA	NA	NA	NA
snR78	TBP	TBP	NA	NA	NA	NA
snR78	TBP	TFIIA	NA	0.249054251238704	NA	NA
snR78	TBP	TFIIB	NA	0.646081022918224	NA	NA
snR78	TBP	TFIIF	NA	NA	NA	NA
snR78	TBP	TFIIE	NA	20	NA	NA
snR78	TFIIA	TBP	0.249054251238704	NA	NA	NA
snR78	TFIIA	TFIIA	0.249054251238704	0.249054251238704	NA	NA
snR78	TFIIA	TFIIB	0.249054251238704	0.646081022918224	NA	NA
snR78	TFIIA	TFIIF	0.249054251238704	NA	NA	NA
snR78	TFIIA	TFIIE	0.249054251238704	20	NA	NA
snR78	TFIIB	TBP	0.646081022918224	NA	NA	NA
snR78	TFIIB	TFIIA	0.646081022918224	0.249054251238704	NA	NA
snR78	TFIIB	TFIIB	0.646081022918224	0.646081022918224	NA	NA
snR78	TFIIB	TFIIF	0.646081022918224	NA	NA	NA
snR78	TFIIB	TFIIE	0.646081022918224	20	NA	NA
snR78	TFIIF	TBP	NA	NA	NA	NA
snR78	TFIIF	TFIIA	NA	0.249054251238704	NA	NA
snR78	TFIIF	TFIIB	NA	0.646081022918224	NA	NA
snR78	TFIIF	TFIIF	NA	NA	NA	NA
snR78	TFIIF	TFIIE	NA	20	NA	NA
snR78	TFIIE	TBP	20	NA	NA	NA
snR78	TFIIE	TFIIA	20	0.249054251238704	NA	NA
snR78	TFIIE	TFIIB	20	0.646081022918224	NA	NA
snR78	TFIIE	TFIIF	20	NA	NA	NA
snR78	TFIIE	TFIIE	20	20	NA	NA
snR79	TBP	TBP	0.775893992977217	0.775893992977217	NA	NA
snR79	TBP	TFIIA	0.775893992977217	NA	NA	NA
snR79	TBP	TFIIB	0.775893992977217	0.34700836497359	NA	NA
snR79	TBP	TFIIF	0.775893992977217	5.487194184	NA	NA
snR79	TBP	TFIIE	0.775893992977217	19.08594174	NA	NA
snR79	TFIIA	TBP	NA	0.775893992977217	NA	NA
snR79	TFIIA	TFIIA	NA	NA	NA	NA
snR79	TFIIA	TFIIB	NA	0.34700836497359	NA	NA
snR79	TFIIA	TFIIF	NA	5.487194184	NA	NA
snR79	TFIIA	TFIIE	NA	19.08594174	NA	NA
snR79	TFIIB	TBP	0.34700836497359	0.775893992977217	NA	NA
snR79	TFIIB	TFIIA	0.34700836497359	NA	NA	NA
snR79	TFIIB	TFIIB	0.34700836497359	0.34700836497359	NA	NA
snR79	TFIIB	TFIIF	0.34700836497359	5.487194184	NA	NA
snR79	TFIIB	TFIIE	0.34700836497359	19.08594174	NA	NA
snR79	TFIIF	TBP	5.487194184	0.775893992977217	NA	NA
snR79	TFIIF	TFIIA	5.487194184	NA	NA	NA
snR79	TFIIF	TFIIB	5.487194184	0.34700836497359	NA	NA
snR79	TFIIF	TFIIF	5.487194184	5.487194184	NA	NA
snR79	TFIIF	TFIIE	5.487194184	19.08594174	NA	NA
snR79	TFIIE	TBP	19.08594174	0.775893992977217	NA	NA
snR79	TFIIE	TFIIA	19.08594174	NA	NA	NA
snR79	TFIIE	TFIIB	19.08594174	0.34700836497359	NA	NA
snR79	TFIIE	TFIIF	19.08594174	5.487194184	NA	NA
snR79	TFIIE	TFIIE	19.08594174	19.08594174	NA	NA
snR8	TBP	TBP	0.966477383626625	0.966477383626625	0.207306023	0.207306023
snR8	TBP	TFIIA	0.966477383626625	NA	0.207306023	0.207306023
snR8	TBP	TFIIB	0.966477383626625	0.125453329412267	0.207306023	0.207306023
snR8	TBP	TFIIF	0.966477383626625	8.464875719	0.207306023	0.207306023
snR8	TBP	TFIIE	0.966477383626625	20	0.207306023	0.207306023
snR8	TFIIA	TBP	NA	0.966477383626625	0.207306023	0.207306023
snR8	TFIIA	TFIIA	NA	NA	0.207306023	0.207306023
snR8	TFIIA	TFIIB	NA	0.125453329412267	0.207306023	0.207306023
snR8	TFIIA	TFIIF	NA	8.464875719	0.207306023	0.207306023
snR8	TFIIA	TFIIE	NA	20	0.207306023	0.207306023
snR8	TFIIB	TBP	0.125453329412267	0.966477383626625	0.207306023	0.207306023
snR8	TFIIB	TFIIA	0.125453329412267	NA	0.207306023	0.207306023
snR8	TFIIB	TFIIB	0.125453329412267	0.125453329412267	0.207306023	0.207306023
snR8	TFIIB	TFIIF	0.125453329412267	8.464875719	0.207306023	0.207306023
snR8	TFIIB	TFIIE	0.125453329412267	20	0.207306023	0.207306023
snR8	TFIIF	TBP	8.464875719	0.966477383626625	0.207306023	0.207306023
snR8	TFIIF	TFIIA	8.464875719	NA	0.207306023	0.207306023
snR8	TFIIF	TFIIB	8.464875719	0.125453329412267	0.207306023	0.207306023
snR8	TFIIF	TFIIF	8.464875719	8.464875719	0.207306023	0.207306023
snR8	TFIIF	TFIIE	8.464875719	20	0.207306023	0.207306023
snR8	TFIIE	TBP	20	0.966477383626625	0.207306023	0.207306023
snR8	TFIIE	TFIIA	20	NA	0.207306023	0.207306023
snR8	TFIIE	TFIIB	20	0.125453329412267	0.207306023	0.207306023
snR8	TFIIE	TFIIF	20	8.464875719	0.207306023	0.207306023
snR8	TFIIE	TFIIE	20	20	0.207306023	0.207306023
snR80	TBP	TBP	0.395818640245125	0.395818640245125	0.023280296	0.023280296
snR80	TBP	TFIIA	0.395818640245125	NA	0.023280296	0.023280296
snR80	TBP	TFIIB	0.395818640245125	NA	0.023280296	0.023280296
snR80	TBP	TFIIF	0.395818640245125	NA	0.023280296	0.023280296
snR80	TBP	TFIIE	0.395818640245125	NA	0.023280296	0.023280296
snR80	TFIIA	TBP	NA	0.395818640245125	0.023280296	0.023280296
snR80	TFIIA	TFIIA	NA	NA	0.023280296	0.023280296
snR80	TFIIA	TFIIB	NA	NA	0.023280296	0.023280296
snR80	TFIIA	TFIIF	NA	NA	0.023280296	0.023280296
snR80	TFIIA	TFIIE	NA	NA	0.023280296	0.023280296
snR80	TFIIB	TBP	NA	0.395818640245125	0.023280296	0.023280296
snR80	TFIIB	TFIIA	NA	NA	0.023280296	0.023280296
snR80	TFIIB	TFIIB	NA	NA	0.023280296	0.023280296
snR80	TFIIB	TFIIF	NA	NA	0.023280296	0.023280296
snR80	TFIIB	TFIIE	NA	NA	0.023280296	0.023280296
snR80	TFIIF	TBP	NA	0.395818640245125	0.023280296	0.023280296
snR80	TFIIF	TFIIA	NA	NA	0.023280296	0.023280296
snR80	TFIIF	TFIIB	NA	NA	0.023280296	0.023280296
snR80	TFIIF	TFIIF	NA	NA	0.023280296	0.023280296
snR80	TFIIF	TFIIE	NA	NA	0.023280296	0.023280296
snR80	TFIIE	TBP	NA	0.395818640245125	0.023280296	0.023280296
snR80	TFIIE	TFIIA	NA	NA	0.023280296	0.023280296
snR80	TFIIE	TFIIB	NA	NA	0.023280296	0.023280296
snR80	TFIIE	TFIIF	NA	NA	0.023280296	0.023280296
snR80	TFIIE	TFIIE	NA	NA	0.023280296	0.023280296
snR81	TBP	TBP	0.120646761031821	0.120646761031821	0.064846946	0.064846946
snR81	TBP	TFIIA	0.120646761031821	0.699560183566064	0.064846946	0.064846946
snR81	TBP	TFIIB	0.120646761031821	4.433489011	0.064846946	0.064846946
snR81	TBP	TFIIF	0.120646761031821	NA	0.064846946	0.064846946
snR81	TBP	TFIIE	0.120646761031821	13.26943167	0.064846946	0.064846946
snR81	TFIIA	TBP	0.699560183566064	0.120646761031821	0.064846946	0.064846946
snR81	TFIIA	TFIIA	0.699560183566064	0.699560183566064	0.064846946	0.064846946
snR81	TFIIA	TFIIB	0.699560183566064	4.433489011	0.064846946	0.064846946
snR81	TFIIA	TFIIF	0.699560183566064	NA	0.064846946	0.064846946
snR81	TFIIA	TFIIE	0.699560183566064	13.26943167	0.064846946	0.064846946
snR81	TFIIB	TBP	4.433489011	0.120646761031821	0.064846946	0.064846946
snR81	TFIIB	TFIIA	4.433489011	0.699560183566064	0.064846946	0.064846946
snR81	TFIIB	TFIIB	4.433489011	4.433489011	0.064846946	0.064846946
snR81	TFIIB	TFIIF	4.433489011	NA	0.064846946	0.064846946
snR81	TFIIB	TFIIE	4.433489011	13.26943167	0.064846946	0.064846946
snR81	TFIIF	TBP	NA	0.120646761031821	0.064846946	0.064846946
snR81	TFIIF	TFIIA	NA	0.699560183566064	0.064846946	0.064846946
snR81	TFIIF	TFIIB	NA	4.433489011	0.064846946	0.064846946
snR81	TFIIF	TFIIF	NA	NA	0.064846946	0.064846946
snR81	TFIIF	TFIIE	NA	13.26943167	0.064846946	0.064846946
snR81	TFIIE	TBP	13.26943167	0.120646761031821	0.064846946	0.064846946
snR81	TFIIE	TFIIA	13.26943167	0.699560183566064	0.064846946	0.064846946
snR81	TFIIE	TFIIB	13.26943167	4.433489011	0.064846946	0.064846946
snR81	TFIIE	TFIIF	13.26943167	NA	0.064846946	0.064846946
snR81	TFIIE	TFIIE	13.26943167	13.26943167	0.064846946	0.064846946
snR82	TBP	TBP	0.735613832483068	0.735613832483068	0.141097248	0.141097248
snR82	TBP	TFIIA	0.735613832483068	NA	0.141097248	0.141097248
snR82	TBP	TFIIB	0.735613832483068	0.672306889668107	0.141097248	0.141097248
snR82	TBP	TFIIF	0.735613832483068	2.781074776	0.141097248	0.141097248
snR82	TBP	TFIIE	0.735613832483068	NA	0.141097248	0.141097248
snR82	TFIIA	TBP	NA	0.735613832483068	0.141097248	0.141097248
snR82	TFIIA	TFIIA	NA	NA	0.141097248	0.141097248
snR82	TFIIA	TFIIB	NA	0.672306889668107	0.141097248	0.141097248
snR82	TFIIA	TFIIF	NA	2.781074776	0.141097248	0.141097248
snR82	TFIIA	TFIIE	NA	NA	0.141097248	0.141097248
snR82	TFIIB	TBP	0.672306889668107	0.735613832483068	0.141097248	0.141097248
snR82	TFIIB	TFIIA	0.672306889668107	NA	0.141097248	0.141097248
snR82	TFIIB	TFIIB	0.672306889668107	0.672306889668107	0.141097248	0.141097248
snR82	TFIIB	TFIIF	0.672306889668107	2.781074776	0.141097248	0.141097248
snR82	TFIIB	TFIIE	0.672306889668107	NA	0.141097248	0.141097248
snR82	TFIIF	TBP	2.781074776	0.735613832483068	0.141097248	0.141097248
snR82	TFIIF	TFIIA	2.781074776	NA	0.141097248	0.141097248
snR82	TFIIF	TFIIB	2.781074776	0.672306889668107	0.141097248	0.141097248
snR82	TFIIF	TFIIF	2.781074776	2.781074776	0.141097248	0.141097248
snR82	TFIIF	TFIIE	2.781074776	NA	0.141097248	0.141097248
snR82	TFIIE	TBP	NA	0.735613832483068	0.141097248	0.141097248
snR82	TFIIE	TFIIA	NA	NA	0.141097248	0.141097248
snR82	TFIIE	TFIIB	NA	0.672306889668107	0.141097248	0.141097248
snR82	TFIIE	TFIIF	NA	2.781074776	0.141097248	0.141097248
snR82	TFIIE	TFIIE	NA	NA	0.141097248	0.141097248
snR83	TBP	TBP	0.409689947264269	0.409689947264269	0.449401887	0.449401887
snR83	TBP	TFIIA	0.409689947264269	NA	0.449401887	0.449401887
snR83	TBP	TFIIB	0.409689947264269	NA	0.449401887	0.449401887
snR83	TBP	TFIIF	0.409689947264269	7.279523684	0.449401887	0.449401887
snR83	TBP	TFIIE	0.409689947264269	NA	0.449401887	0.449401887
snR83	TFIIA	TBP	NA	0.409689947264269	0.449401887	0.449401887
snR83	TFIIA	TFIIA	NA	NA	0.449401887	0.449401887
snR83	TFIIA	TFIIB	NA	NA	0.449401887	0.449401887
snR83	TFIIA	TFIIF	NA	7.279523684	0.449401887	0.449401887
snR83	TFIIA	TFIIE	NA	NA	0.449401887	0.449401887
snR83	TFIIB	TBP	NA	0.409689947264269	0.449401887	0.449401887
snR83	TFIIB	TFIIA	NA	NA	0.449401887	0.449401887
snR83	TFIIB	TFIIB	NA	NA	0.449401887	0.449401887
snR83	TFIIB	TFIIF	NA	7.279523684	0.449401887	0.449401887
snR83	TFIIB	TFIIE	NA	NA	0.449401887	0.449401887
snR83	TFIIF	TBP	7.279523684	0.409689947264269	0.449401887	0.449401887
snR83	TFIIF	TFIIA	7.279523684	NA	0.449401887	0.449401887
snR83	TFIIF	TFIIB	7.279523684	NA	0.449401887	0.449401887
snR83	TFIIF	TFIIF	7.279523684	7.279523684	0.449401887	0.449401887
snR83	TFIIF	TFIIE	7.279523684	NA	0.449401887	0.449401887
snR83	TFIIE	TBP	NA	0.409689947264269	0.449401887	0.449401887
snR83	TFIIE	TFIIA	NA	NA	0.449401887	0.449401887
snR83	TFIIE	TFIIB	NA	NA	0.449401887	0.449401887
snR83	TFIIE	TFIIF	NA	7.279523684	0.449401887	0.449401887
snR83	TFIIE	TFIIE	NA	NA	0.449401887	0.449401887
snR84	TBP	TBP	0.9027069946751	0.9027069946751	0.285547892	0.285547892
snR84	TBP	TFIIA	0.9027069946751	0.286113328067586	0.285547892	0.285547892
snR84	TBP	TFIIB	0.9027069946751	3.660415516	0.285547892	0.285547892
snR84	TBP	TFIIF	0.9027069946751	5.613667815	0.285547892	0.285547892
snR84	TBP	TFIIE	0.9027069946751	NA	0.285547892	0.285547892
snR84	TFIIA	TBP	0.286113328067586	0.9027069946751	0.285547892	0.285547892
snR84	TFIIA	TFIIA	0.286113328067586	0.286113328067586	0.285547892	0.285547892
snR84	TFIIA	TFIIB	0.286113328067586	3.660415516	0.285547892	0.285547892
snR84	TFIIA	TFIIF	0.286113328067586	5.613667815	0.285547892	0.285547892
snR84	TFIIA	TFIIE	0.286113328067586	NA	0.285547892	0.285547892
snR84	TFIIB	TBP	3.660415516	0.9027069946751	0.285547892	0.285547892
snR84	TFIIB	TFIIA	3.660415516	0.286113328067586	0.285547892	0.285547892
snR84	TFIIB	TFIIB	3.660415516	3.660415516	0.285547892	0.285547892
snR84	TFIIB	TFIIF	3.660415516	5.613667815	0.285547892	0.285547892
snR84	TFIIB	TFIIE	3.660415516	NA	0.285547892	0.285547892
snR84	TFIIF	TBP	5.613667815	0.9027069946751	0.285547892	0.285547892
snR84	TFIIF	TFIIA	5.613667815	0.286113328067586	0.285547892	0.285547892
snR84	TFIIF	TFIIB	5.613667815	3.660415516	0.285547892	0.285547892
snR84	TFIIF	TFIIF	5.613667815	5.613667815	0.285547892	0.285547892
snR84	TFIIF	TFIIE	5.613667815	NA	0.285547892	0.285547892
snR84	TFIIE	TBP	NA	0.9027069946751	0.285547892	0.285547892
snR84	TFIIE	TFIIA	NA	0.286113328067586	0.285547892	0.285547892
snR84	TFIIE	TFIIB	NA	3.660415516	0.285547892	0.285547892
snR84	TFIIE	TFIIF	NA	5.613667815	0.285547892	0.285547892
snR84	TFIIE	TFIIE	NA	NA	0.285547892	0.285547892
snR85	TBP	TBP	0.998119548428804	0.998119548428804	0.057578412	0.057578412
snR85	TBP	TFIIA	0.998119548428804	2.637502752	0.057578412	0.057578412
snR85	TBP	TFIIB	0.998119548428804	13.39630331	0.057578412	0.057578412
snR85	TBP	TFIIF	0.998119548428804	7.5808812	0.057578412	0.057578412
snR85	TBP	TFIIE	0.998119548428804	10.54931615	0.057578412	0.057578412
snR85	TFIIA	TBP	2.637502752	0.998119548428804	0.057578412	0.057578412
snR85	TFIIA	TFIIA	2.637502752	2.637502752	0.057578412	0.057578412
snR85	TFIIA	TFIIB	2.637502752	13.39630331	0.057578412	0.057578412
snR85	TFIIA	TFIIF	2.637502752	7.5808812	0.057578412	0.057578412
snR85	TFIIA	TFIIE	2.637502752	10.54931615	0.057578412	0.057578412
snR85	TFIIB	TBP	13.39630331	0.998119548428804	0.057578412	0.057578412
snR85	TFIIB	TFIIA	13.39630331	2.637502752	0.057578412	0.057578412
snR85	TFIIB	TFIIB	13.39630331	13.39630331	0.057578412	0.057578412
snR85	TFIIB	TFIIF	13.39630331	7.5808812	0.057578412	0.057578412
snR85	TFIIB	TFIIE	13.39630331	10.54931615	0.057578412	0.057578412
snR85	TFIIF	TBP	7.5808812	0.998119548428804	0.057578412	0.057578412
snR85	TFIIF	TFIIA	7.5808812	2.637502752	0.057578412	0.057578412
snR85	TFIIF	TFIIB	7.5808812	13.39630331	0.057578412	0.057578412
snR85	TFIIF	TFIIF	7.5808812	7.5808812	0.057578412	0.057578412
snR85	TFIIF	TFIIE	7.5808812	10.54931615	0.057578412	0.057578412
snR85	TFIIE	TBP	10.54931615	0.998119548428804	0.057578412	0.057578412
snR85	TFIIE	TFIIA	10.54931615	2.637502752	0.057578412	0.057578412
snR85	TFIIE	TFIIB	10.54931615	13.39630331	0.057578412	0.057578412
snR85	TFIIE	TFIIF	10.54931615	7.5808812	0.057578412	0.057578412
snR85	TFIIE	TFIIE	10.54931615	10.54931615	0.057578412	0.057578412
snR86	TBP	TBP	0.770762423984706	0.770762423984706	0.437012871	0.437012871
snR86	TBP	TFIIA	0.770762423984706	2.97644891	0.437012871	0.437012871
snR86	TBP	TFIIB	0.770762423984706	0.278331135166809	0.437012871	0.437012871
snR86	TBP	TFIIF	0.770762423984706	NA	0.437012871	0.437012871
snR86	TBP	TFIIE	0.770762423984706	17.33577889	0.437012871	0.437012871
snR86	TFIIA	TBP	2.97644891	0.770762423984706	0.437012871	0.437012871
snR86	TFIIA	TFIIA	2.97644891	2.97644891	0.437012871	0.437012871
snR86	TFIIA	TFIIB	2.97644891	0.278331135166809	0.437012871	0.437012871
snR86	TFIIA	TFIIF	2.97644891	NA	0.437012871	0.437012871
snR86	TFIIA	TFIIE	2.97644891	17.33577889	0.437012871	0.437012871
snR86	TFIIB	TBP	0.278331135166809	0.770762423984706	0.437012871	0.437012871
snR86	TFIIB	TFIIA	0.278331135166809	2.97644891	0.437012871	0.437012871
snR86	TFIIB	TFIIB	0.278331135166809	0.278331135166809	0.437012871	0.437012871
snR86	TFIIB	TFIIF	0.278331135166809	NA	0.437012871	0.437012871
snR86	TFIIB	TFIIE	0.278331135166809	17.33577889	0.437012871	0.437012871
snR86	TFIIF	TBP	NA	0.770762423984706	0.437012871	0.437012871
snR86	TFIIF	TFIIA	NA	2.97644891	0.437012871	0.437012871
snR86	TFIIF	TFIIB	NA	0.278331135166809	0.437012871	0.437012871
snR86	TFIIF	TFIIF	NA	NA	0.437012871	0.437012871
snR86	TFIIF	TFIIE	NA	17.33577889	0.437012871	0.437012871
snR86	TFIIE	TBP	17.33577889	0.770762423984706	0.437012871	0.437012871
snR86	TFIIE	TFIIA	17.33577889	2.97644891	0.437012871	0.437012871
snR86	TFIIE	TFIIB	17.33577889	0.278331135166809	0.437012871	0.437012871
snR86	TFIIE	TFIIF	17.33577889	NA	0.437012871	0.437012871
snR86	TFIIE	TFIIE	17.33577889	17.33577889	0.437012871	0.437012871
snR87	TBP	TBP	0.433975581545383	0.433975581545383	0.018618303	0.018618303
snR87	TBP	TFIIA	0.433975581545383	NA	0.018618303	0.018618303
snR87	TBP	TFIIB	0.433975581545383	NA	0.018618303	0.018618303
snR87	TBP	TFIIF	0.433975581545383	8.299060375	0.018618303	0.018618303
snR87	TBP	TFIIE	0.433975581545383	NA	0.018618303	0.018618303
snR87	TFIIA	TBP	NA	0.433975581545383	0.018618303	0.018618303
snR87	TFIIA	TFIIA	NA	NA	0.018618303	0.018618303
snR87	TFIIA	TFIIB	NA	NA	0.018618303	0.018618303
snR87	TFIIA	TFIIF	NA	8.299060375	0.018618303	0.018618303
snR87	TFIIA	TFIIE	NA	NA	0.018618303	0.018618303
snR87	TFIIB	TBP	NA	0.433975581545383	0.018618303	0.018618303
snR87	TFIIB	TFIIA	NA	NA	0.018618303	0.018618303
snR87	TFIIB	TFIIB	NA	NA	0.018618303	0.018618303
snR87	TFIIB	TFIIF	NA	8.299060375	0.018618303	0.018618303
snR87	TFIIB	TFIIE	NA	NA	0.018618303	0.018618303
snR87	TFIIF	TBP	8.299060375	0.433975581545383	0.018618303	0.018618303
snR87	TFIIF	TFIIA	8.299060375	NA	0.018618303	0.018618303
snR87	TFIIF	TFIIB	8.299060375	NA	0.018618303	0.018618303
snR87	TFIIF	TFIIF	8.299060375	8.299060375	0.018618303	0.018618303
snR87	TFIIF	TFIIE	8.299060375	NA	0.018618303	0.018618303
snR87	TFIIE	TBP	NA	0.433975581545383	0.018618303	0.018618303
snR87	TFIIE	TFIIA	NA	NA	0.018618303	0.018618303
snR87	TFIIE	TFIIB	NA	NA	0.018618303	0.018618303
snR87	TFIIE	TFIIF	NA	8.299060375	0.018618303	0.018618303
snR87	TFIIE	TFIIE	NA	NA	0.018618303	0.018618303
snR9	TBP	TBP	0.673618279863149	0.673618279863149	0.359867232	0.359867232
snR9	TBP	TFIIA	0.673618279863149	3.114045338	0.359867232	0.359867232
snR9	TBP	TFIIB	0.673618279863149	0.563945945352316	0.359867232	0.359867232
snR9	TBP	TFIIF	0.673618279863149	NA	0.359867232	0.359867232
snR9	TBP	TFIIE	0.673618279863149	19.5385848	0.359867232	0.359867232
snR9	TFIIA	TBP	3.114045338	0.673618279863149	0.359867232	0.359867232
snR9	TFIIA	TFIIA	3.114045338	3.114045338	0.359867232	0.359867232
snR9	TFIIA	TFIIB	3.114045338	0.563945945352316	0.359867232	0.359867232
snR9	TFIIA	TFIIF	3.114045338	NA	0.359867232	0.359867232
snR9	TFIIA	TFIIE	3.114045338	19.5385848	0.359867232	0.359867232
snR9	TFIIB	TBP	0.563945945352316	0.673618279863149	0.359867232	0.359867232
snR9	TFIIB	TFIIA	0.563945945352316	3.114045338	0.359867232	0.359867232
snR9	TFIIB	TFIIB	0.563945945352316	0.563945945352316	0.359867232	0.359867232
snR9	TFIIB	TFIIF	0.563945945352316	NA	0.359867232	0.359867232
snR9	TFIIB	TFIIE	0.563945945352316	19.5385848	0.359867232	0.359867232
snR9	TFIIF	TBP	NA	0.673618279863149	0.359867232	0.359867232
snR9	TFIIF	TFIIA	NA	3.114045338	0.359867232	0.359867232
snR9	TFIIF	TFIIB	NA	0.563945945352316	0.359867232	0.359867232
snR9	TFIIF	TFIIF	NA	NA	0.359867232	0.359867232
snR9	TFIIF	TFIIE	NA	19.5385848	0.359867232	0.359867232
snR9	TFIIE	TBP	19.5385848	0.673618279863149	0.359867232	0.359867232
snR9	TFIIE	TFIIA	19.5385848	3.114045338	0.359867232	0.359867232
snR9	TFIIE	TFIIB	19.5385848	0.563945945352316	0.359867232	0.359867232
snR9	TFIIE	TFIIF	19.5385848	NA	0.359867232	0.359867232
snR9	TFIIE	TFIIE	19.5385848	19.5385848	0.359867232	0.359867232
tE(CUC)D	TBP	TBP	5.47260313	5.47260313	NA	NA
tE(CUC)D	TBP	TFIIA	5.47260313	NA	NA	NA
tE(CUC)D	TBP	TFIIB	5.47260313	NA	NA	NA
tE(CUC)D	TBP	TFIIF	5.47260313	NA	NA	NA
tE(CUC)D	TBP	TFIIE	5.47260313	NA	NA	NA
tE(CUC)D	TFIIA	TBP	NA	5.47260313	NA	NA
tE(CUC)D	TFIIA	TFIIA	NA	NA	NA	NA
tE(CUC)D	TFIIA	TFIIB	NA	NA	NA	NA
tE(CUC)D	TFIIA	TFIIF	NA	NA	NA	NA
tE(CUC)D	TFIIA	TFIIE	NA	NA	NA	NA
tE(CUC)D	TFIIB	TBP	NA	5.47260313	NA	NA
tE(CUC)D	TFIIB	TFIIA	NA	NA	NA	NA
tE(CUC)D	TFIIB	TFIIB	NA	NA	NA	NA
tE(CUC)D	TFIIB	TFIIF	NA	NA	NA	NA
tE(CUC)D	TFIIB	TFIIE	NA	NA	NA	NA
tE(CUC)D	TFIIF	TBP	NA	5.47260313	NA	NA
tE(CUC)D	TFIIF	TFIIA	NA	NA	NA	NA
tE(CUC)D	TFIIF	TFIIB	NA	NA	NA	NA
tE(CUC)D	TFIIF	TFIIF	NA	NA	NA	NA
tE(CUC)D	TFIIF	TFIIE	NA	NA	NA	NA
tE(CUC)D	TFIIE	TBP	NA	5.47260313	NA	NA
tE(CUC)D	TFIIE	TFIIA	NA	NA	NA	NA
tE(CUC)D	TFIIE	TFIIB	NA	NA	NA	NA
tE(CUC)D	TFIIE	TFIIF	NA	NA	NA	NA
[truncated: 123,601 more rows]
