# Supplementary material for: Genome-scale chromatin binding dynamics of RNA Polymerase II general transcription machinery components
Source: EMBO J. 2024 Apr 2;43(9):1799–821. doi: 10.1038/s44318-024-00089-2 (PMC11066129; doi:10.1038/s44318-024-00089-2)
Supplement: Supplementary file 7 — Expanded View and Appendix Source Data [file 44318_2024_89_MOESM7_ESM.zip › EMBOJ-2023-115213_SourceDataForExpandedViewAndAppendix/Figure EV4/README]

residenceTime_pairs.csv
-gene: measured gene
-factorName_x: GTF whose residence time is plotted on x-axis
-factorName_y: GTF whose residence time is plotted on y-axis
-x: residence time on x-axis
-y: residence time on y-axis
-synthesis_perCell_perMin: mRNA synthesis per cell per minute for a given gene
-cropped: cropped mRNA synthesis rates for plotting purposes


-> see script at https://github.com/AubleLab/PIC_competition_ChIP_scripts/blob/main/scripts_figures/figEV4_compare_resTimes_amongFactors.R
